# Supplementary material for: Metabolic reprogramming shapes the immune microenvironment in pancreatic adenocarcinoma: prognostic implications and therapeutic targets
Source: Front Immunol. 2025 Mar 21;16:1555287. doi: 10.3389/fimmu.2025.1555287 (PMC11968369; doi:10.3389/fimmu.2025.1555287)
Supplement: Supplementary file 3 [file Table1.xls]

## Sheet: Table S1
Genes	log2FC	Pvalue	Padj
ABCG8	3.22902710247839	2.18244183987661e-14	8.2346973925952e-14
ABP1	4.18765423935656	7.51041252035213e-30	8.33390476273313e-29
ADCYAP1	4.52124883075246	7.04025029582204e-69	1.59715900461052e-66
ADH1A	4.01987231148638	6.72379848607356e-42	1.58708850392378e-40
ADH1B	3.09611322944261	8.20236236583187e-26	6.8530632676981e-25
ADH4	3.84727164285941	5.35004399274855e-29	5.6306455269043e-28
ADH6	4.0599450729695	3.4109837858259e-25	2.72445032555894e-24
ADRA2A	3.47174636153278	1.45590952285442e-72	4.75616522926083e-70
ALB	4.75585121589473	5.3664333263785e-33	7.21442979037584e-32
ALDOB	7.01752386729299	9.2738691784157e-51	4.29120054278306e-49
ALPP	5.06304	1.00944713003327e-30	1.17187700227175e-29
AMBP	6.10023331996342	2.66742413521267e-52	1.40095517120784e-50
AMN	3.22768496453423	1.76563941048672e-23	1.26546529753796e-22
AMY2A	6.30339833677842	1.84950128282007e-60	1.94901638410213e-58
ANGPTL7	4.77817735408349	3.0680232023395e-40	6.47455955904566e-39
ANKRD1	3.19929600753159	1.75517892852804e-35	2.76461838173356e-34
ANXA8	4.4729658939389	9.22176701609484e-28	8.81898960426775e-27
ANXA8L2	3.77962271864692	3.85873358133708e-30	4.36183766903529e-29
APLP1	3.15484936229549	5.08756800350548e-64	7.6238840155283e-62
APOBEC2	4.92375729996691	2.20424580267659e-70	5.80712111950312e-68
APOD	4.08538763081303	4.78943603812485e-61	5.43268390602301e-59
AQP8	3.1044298205765	1.17288125732437e-28	1.20262664514352e-27
ARHGDIG	3.81216975730604	3.61970747881423e-36	5.96011108457174e-35
ARSE	3.10062070616599	1.4793439026908e-19	7.94593992323301e-19
ARX	4.00061032099195	1.27099710790439e-35	2.01753807196407e-34
ASPDH	3.13758965956723	1.96132302063415e-29	2.12865449960387e-28
ATCAY	5.02870496027888	1.16300933200121e-65	1.9788119196779e-63
ATP10B	5.44585198528356	1.04199598740635e-45	3.26052920656999e-44
ATP2B3	7.00215734162567	1.62305983539009e-34	2.39053736260251e-33
AVPR1B	3.07012735535528	2.83906435749523e-23	2.00750117815269e-22
B3GNT3	3.05524976396727	4.15755656308899e-58	3.41253914077867e-56
BAAT	5.69497420619586	1.13692680685575e-57	9.01483614717561e-56
BAIAP2L2	3.30971236285377	3.02582623973724e-44	8.41973522996049e-43
BCAS1	3.94617688037942	8.4321615531202e-45	2.45948083586902e-43
BCL2L15	6.06135027143853	2.18183437024268e-69	5.31911680649911e-67
BEX1	4.65041790390384	2.66877010464748e-46	8.61495867377705e-45
BTNL3	6.02387196239396	1.59889241073085e-22	1.0707793619056e-21
BTNL8	5.27355188605118	4.78009430183033e-54	2.8188449956543e-52
C10orf108	3.32235477700892	5.91978633114633e-39	1.15800946027478e-37
C11orf9	4.41242392745548	1.98397461911761e-86	3.2406241428667e-83
C13orf36	3.77243303274508	1.5730099941702e-35	2.4848689791853e-34
C14orf105	9.50029609148878	9.36769102744231e-53	5.03328504086325e-51
C14orf34	3.35737263446548	1.59126311007502e-34	2.35218928868465e-33
C14orf50	3.60934212677553	3.19158489134467e-76	1.53327492985953e-73
C15orf55	3.95620162715132	3.16910879480506e-22	2.07888446001389e-21
C19orf59	3.17766612133791	4.7168722560901e-43	1.22100461855746e-41
C19orf77	5.62935347154276	8.00695798206973e-45	2.33963598710424e-43
C1orf114	3.28895602152944	1.15742455749758e-54	7.27129720083286e-53
C1orf127	3.42268896800566	6.40721799923521e-59	5.78207175687889e-57
C20orf103	3.35180699884101	1.09605721910568e-59	1.07849389258266e-57
C21orf62	4.57037969815189	3.15101925651265e-46	1.01117384156931e-44
C3orf57	3.06892679769959	3.57515999149503e-33	4.86638860842332e-32
C4BPA	5.27269317227362	7.72911150266968e-26	6.47090247486451e-25
C4BPB	6.00765681709388	4.26357537745112e-48	1.58998265331705e-46
C7	4.13611830935582	7.83813541965367e-65	1.25517748965317e-62
C8orf47	3.17817884085108	5.25648109598166e-51	2.48148445727643e-49
CABP7	3.33207155674634	4.23598880207048e-69	1.00276291439158e-66
CALHM3	5.92633774912408	8.9777435690379e-81	5.64009474833327e-78
CALN1	3.33913048847898	2.24610889169e-31	2.73790616693018e-30
CARD11	3.32911282065486	1.19791051271794e-79	6.74712769473615e-77
CASR	9.31808093395953	4.08492569435613e-98	3.33615881458065e-94
CCL24	4.25119968082492	7.85635590581195e-40	1.61619291392358e-38
CCR9	3.0999701849266	7.77899123892826e-58	6.22853151454187e-56
CDHR2	8.29081132763382	2.21740400820972e-59	2.09358826994784e-57
CDHR5	7.77975944413013	3.21448375485264e-30	3.64620678137243e-29
CDX2	8.21991858703592	7.86956176740252e-57	5.81635393252275e-55
CEACAM6	6.6855916011478	8.74971835377569e-57	6.40887442110189e-55
CEL	5.16947855175201	5.83440457717499e-38	1.07804484574181e-36
CELF3	6.95157498219942	7.67533103473408e-85	1.04474047601122e-81
CHGA	9.68947761074418	7.38846597075418e-82	5.74681919839518e-79
CHGB	7.43253134666464	5.58994431451191e-84	5.70663440207735e-81
CHRNA3	3.27716022018779	1.45495062294112e-69	3.65617899617235e-67
CHST4	7.60543294314643	3.55153675968579e-90	6.4456446036342e-87
CIDEC	5.5923926757961	1.19081162246332e-55	7.93906818012895e-54
CILP	3.13551019114328	2.540662535777e-26	2.19804988661978e-25
CLCN1	3.39983801577186	3.64918185635656e-50	1.57271072405615e-48
CLDN10	6.43467109830315	5.83956209542043e-62	7.28117612722116e-60
CLDN18	10.9226055309445	7.81782431252976e-75	3.36043006107529e-72
CLDN2	6.43656268010915	5.64238768582083e-42	1.33375919624019e-40
CLDN6	3.02563578673683	2.71475209117348e-31	3.27494539565935e-30
CNNM1	3.11696762951945	4.25795193893355e-33	5.77173335855109e-32
CNTN1	3.2918037864288	3.9192945959074e-37	6.83950405230251e-36
COL10A1	4.18904880707111	3.29132072048235e-56	2.27798443425249e-54
COL11A1	4.30370310176679	1.46048745857953e-37	2.61002211689694e-36
COL17A1	3.72571207418618	5.30616800427821e-32	6.7343394080715e-31
COLEC11	3.49333	1.50815143722578e-60	1.59961984257441e-58
COMP	4.03787821489646	3.27593533355756e-56	2.27698415907783e-54
COX6B2	4.37400837430111	1.73358754758026e-59	1.67552775160804e-57
CPLX2	7.1750185975057	8.37019518353778e-68	1.62760438247507e-65
CREB3L3	3.84255912779971	8.85295304792915e-25	6.8861414442639e-24
CREG2	3.72075860950236	2.10946825881804e-54	1.29048893406494e-52
CRISP3	8.99066256797935	2.16595170005994e-61	2.60137169623375e-59
CTSE	10.0679284964071	1.18126549730952e-84	1.48421466408105e-81
CXCL17	3.23014063863487	5.93463178749263e-24	4.39022987395401e-23
CXCL5	5.72394899723315	1.56360867340692e-57	1.21042578537576e-55
CXCL6	3.74233784402298	8.51017074171541e-43	2.14514087801203e-41
CYP2S1	3.16964251116447	1.39122469161935e-27	1.31582305228202e-26
CYP2W1	4.05369846599712	3.8264789682998e-38	7.14305228208102e-37
CYP3A4	3.15831716245368	5.05135365668601e-35	7.71831717757804e-34
CYP3A5	5.96336574730036	2.43659043171313e-65	4.02012809208104e-63
CYP3A7	3.03608030661464	2.83137549234281e-29	3.03462515038894e-28
CYP4F12	3.48454215454296	9.5230780329193e-41	2.06299677174673e-39
CYP4F3	3.49772555709296	5.82397038590431e-28	5.64562209396801e-27
DDC	4.38251926658156	4.54734341556369e-14	1.67628768561989e-13
DEFB1	3.42565373151202	1.58254842152076e-30	1.819095419924e-29
DHRS9	3.50835	3.95717592382293e-45	1.17949838576138e-43
DNAJB13	3.41541521290091	1.12318561935186e-20	6.54984430792332e-20
DPEP1	4.73452886428693	5.62743711148809e-60	5.63917532386788e-58
DPP10	3.03334490149138	5.99025049595259e-16	2.52047273572616e-15
DUOX2	6.23646311801736	5.12841978678128e-54	3.01322333803185e-52
DUSP26	3.60736312601275	7.10330176848158e-68	1.414943062029e-65
EDAR	3.59465313456789	9.03547652477018e-45	2.62141160844753e-43
ELAVL4	3.08886169613047	1.31929757753653e-50	6.03624835615731e-49
EREG	3.3266004104038	1.10231453075012e-23	8.01299757243993e-23
ERN2	9.20651533608737	4.32780414002122e-71	1.24018162847555e-68
F5	3.90963035736398	2.27777536695793e-45	6.91546149514699e-44
FA2H	3.26265937571677	1.31458069573673e-66	2.41262484091727e-64
FAM101A	3.75088021403906	6.3343289631527e-63	8.84315634907147e-61
FAM177B	4.61265866457447	2.05084650494643e-71	6.32047675694245e-69
FAM3B	3.65164165219868	1.10455040087473e-35	1.76533524930409e-34
FAM3D	4.92397579497725	9.90554200647146e-39	1.91930157928475e-37
FAM83A	4.27677986803537	5.39959631066664e-23	3.74350620281956e-22
FER1L6	6.02475735361827	9.81300419963312e-53	5.23809184956887e-51
FGF5	3.1815193622946	2.70708564155759e-34	3.92695709317954e-33
FLJ42875	4.14718706541354	5.3017717034654e-61	5.93144787701396e-59
FOXA3	5.8871285075481	8.03052168369154e-68	1.58036796604118e-65
FOXI1	3.13581762638405	6.47941824296335e-15	2.53557301342989e-14
FUT3	4.15172125652546	2.49133445098569e-52	1.3126921587871e-50
FUT6	3.76535981568378	1.18912041294224e-40	2.55903726284566e-39
FXYD2	7.62220719643965	5.58722754659273e-51	2.61495056578927e-49
GABRA2	3.08767116348335	1.37478317354075e-21	8.56107829074138e-21
GAL3ST1	3.11488978780788	1.00543584503479e-27	9.59835715534674e-27
GALNT5	3.23056759814018	3.16051656618049e-48	1.18949026709659e-46
GCGR	3.80664753852729	3.26701494284834e-42	7.84756207007129e-41
GCNT3	5.30021789556971	3.54242786731509e-74	1.41126870206645e-71
GDPD2	3.87750452330337	2.4604579342688e-34	3.57872839700326e-33
GHRL	3.10657561189531	1.0221273990846e-48	3.96566007996388e-47
GIPR	3.36780544336976	1.72843354568693e-82	1.56845741862502e-79
GJB3	3.41578513113859	2.80404531730231e-36	4.67359961355264e-35
GJB4	4.70181165205694	8.9895093651546e-51	4.17143880597827e-49
GJB5	3.20256141681596	1.02324284870218e-15	4.23023252105833e-15
GPA33	3.83324995671885	2.70318055172335e-45	8.10160571226592e-44
GPBAR1	3.69891527343034	2.23143723762098e-94	7.28965916786023e-91
GPR35	4.06271438245404	6.22370186806362e-50	2.64734235189977e-48
GPR87	3.21692450912724	8.83188002138043e-15	3.42986039632021e-14
GPX2	6.5191063700079	1.31722632537244e-40	2.82356624653983e-39
GRAMD1B	3.36473949083792	1.12184538022202e-73	4.07204943123256e-71
GREM1	3.07358982395416	1.28325717859e-47	4.5966497269932e-46
GRIA4	3.47050521470366	3.7772221245487e-46	1.20502238637458e-44
HAS1	3.11307902717246	4.89472275480667e-41	1.08480870389433e-39
HAVCR1	3.10164073295469	2.28875011955258e-13	8.0206917942012e-13
HEPACAM2	5.79821227787906	5.80282054994366e-47	1.97465147630791e-45
HHIP	3.1638087636186	1.6504570476239e-36	2.78785578240836e-35
HHLA2	6.14506864409707	7.88943168356397e-36	1.27590076355776e-34
HKDC1	3.1416875173728	2.63209455970491e-38	4.95878114627683e-37
HMP19	4.52743322332259	2.67807135509991e-77	1.411084435942e-74
HNF1A	3.20993188561074	1.314720945836e-14	5.02566157951912e-14
HS3ST5	3.27891980922831	3.33395557205015e-34	4.80218962203415e-33
HTR3A	3.1914868126277	7.60910216270684e-34	1.07421845052423e-32
IHH	5.10318728938312	3.05017487773311e-30	3.46464231244037e-29
INA	4.22212373661275	3.20287199487238e-51	1.54780210545105e-49
INSC	3.86121632625087	1.39108965390809e-68	3.02960778759131e-66
ITIH1	3.30132897728267	1.73294134451817e-39	3.49887069485287e-38
ITIH2	5.5664317687382	2.40898178855393e-54	1.46276239904238e-52
ITIH3	3.28374911728121	5.44900098604827e-61	6.05469266027976e-59
KBTBD12	5.22670342024673	1.56260262477488e-48	6.00554147601714e-47
KCNA6	3.0174885382303	2.32300017910953e-64	3.51332267829398e-62
KCNH8	3.51231390174673	2.74120751168121e-49	1.11103929269977e-47
KCNJ16	5.28859026469337	3.4032376062416e-20	1.91420396213327e-19
KCNK10	3.14745962337566	1.53275567187885e-37	2.7302105937262e-36
KCNMB2	3.14360327627817	5.0681298322889e-46	1.60431846280246e-44
KCNQ2	6.67372435851643	2.7904016361651e-51	1.35650060491431e-49
KCNS1	3.40158122563569	1.82998432585724e-47	6.48394012549939e-46
KIAA1239	3.00885949580228	5.28254053737951e-36	8.62850171375569e-35
KIF1A	5.10325758520011	1.53076109112532e-34	2.2689157588422e-33
KIF5A	3.00933170790014	4.20927976469955e-47	1.4535808811121e-45
KIRREL2	5.84179919995878	3.29120378346182e-82	2.8293959262666e-79
KIRREL3	3.17079169969596	5.4079469878611e-60	5.4526793888718e-58
KLK1	4.89901687550977	3.46784733208219e-56	2.39003452836416e-54
KLRG2	-5.04335	1.28776556297022e-45	4.01419135602205e-44
KRT13	3.12433975762491	3.02316125473068e-14	1.12946742760226e-13
KRT17	3.98283177190294	2.96877107321805e-27	2.73502011900415e-26
LCN2	4.28215771592888	6.80997388366081e-59	6.04533225085411e-57
LEFTY1	5.07384903815946	1.32331242435963e-44	3.78546149553244e-43
LGALS2	3.08903945741638	1.37959323353602e-31	1.70198458282306e-30
LGALS4	10.0000468360197	2.03688226949971e-62	2.68309959596841e-60
LGALS9B	3.04360511733872	1.02477689833325e-14	3.96276180335589e-14
LHFPL4	5.05427804920163	5.55448740186087e-69	1.27784503129571e-66
LOC100127888	4.4008598023856	9.8196845015255e-65	1.54225698699921e-62
LOC100130933	3.5003272107943	2.76886219720142e-52	1.44957035670154e-50
LOC100131726	3.03768422756566	2.31481510949798e-16	1.00000502508701e-15
LOC389332	4.36204	5.64196376761697e-33	7.57237766477039e-32
LOC643763	3.78659472330032	2.50712426112258e-49	1.01869073833771e-47
LOC723809	3.96131590953095	1.23592721587116e-20	7.19188996937639e-20
LOC84740	6.51323443662726	3.88884857845169e-44	1.07661784204118e-42
LRP2	-5.02125	5.4947707926173e-44	1.50843001893464e-42
LRRC19	3.42854860456571	1.74804447163609e-22	1.16588641893442e-21
LRRC66	3.82487756368594	2.29947995850645e-66	4.08257670024395e-64
LYZ	3.02045219905761	2.12272664373806e-50	9.4733926226277e-49
MAB21L2	5.40984800273768	7.8124538167818e-54	4.47768037766948e-52
MADCAM1	4.5192879631945	4.74603263059164e-68	9.8128730364663e-66
MATN3	3.72916159151257	1.02742574733583e-61	1.24310904866544e-59
MBOAT4	3.63002057805289	7.84146735490841e-82	5.82193308068518e-79
MEG3	3.39858772421214	4.57540805347895e-82	3.73673575727626e-79
MFAP5	3.2521174271118	5.45578240673377e-45	1.60567116813674e-43
MIA	6.1439190232137	3.93128404828789e-76	1.83467410413527e-73
MMP11	3.39116523584752	1.56709942911349e-51	7.70994038407826e-50
MMP28	3.28437505507608	2.62061291500381e-74	1.09756644496596e-71
MMP7	4.63238894143868	3.19655979336143e-68	6.78085813828124e-66
MSLN	6.67934520493096	1.25735783242096e-58	1.07527135260544e-56
MUC16	5.52042252178031	2.96088360925243e-27	2.72929305155357e-26
MUC4	4.29994682918965	5.81373973440484e-30	6.49532317522358e-29
MUC5B	6.76330878824503	1.30746886935761e-45	4.06011340533977e-44
MUC6	8.8255102227512	6.23824577906344e-68	1.25796921673114e-65
MYEOV	5.19861115213351	6.8690762706197e-54	3.99286447702143e-52
MYO1A	6.25801137423145	6.15369564275364e-56	4.15349027391479e-54
MYO7B	5.21715085802254	3.25835944805321e-40	6.85851072480685e-39
MYOM1	3.31512670784425	8.32406650915099e-74	3.15701031636651e-71
NEURL	3.50341088105908	4.75218181190575e-47	1.63415026769828e-45
NKX2-3	6.19177016489422	1.45417320421138e-90	2.96905813969858e-87
NPC1L1	6.93669168026755	1.41455867544678e-81	9.62725058531158e-79
NPTX1	4.95476718941698	6.92389358405142e-77	3.53421493130925e-74
NR0B2	6.77729405612314	2.22279960323719e-50	9.89297240307257e-49
NR1I2	5.21514828913261	3.9698302954734e-46	1.26400015684722e-44
NRXN1	4.86735825803586	1.53174148813653e-64	2.33826780067496e-62
NTSR1	4.22511427734888	2.21674640728542e-59	2.09358826994784e-57
NXF3	5.04393444532934	7.17636724628886e-58	5.80291002974664e-56
OLFM4	10.9444104843469	2.60517656549581e-73	8.86519875433512e-71
ONECUT2	5.09805112220961	1.78949307258795e-73	6.35425648861991e-71
PAPPA2	3.33848067994902	1.50304975260574e-37	2.68021994094565e-36
PCSK1	4.65518411424702	4.79354290377772e-69	1.11853899700436e-66
PCSK1N	3.20002862721421	8.38804823459462e-39	1.63107595076034e-37
PDIA2	5.24552478081787	4.00389314183435e-55	2.57478703065836e-53
PDZD3	6.4159782521405	2.06681467944341e-53	1.16011515374669e-51
PDZK1	3.33728528065518	2.35966474762084e-14	8.88491562647276e-14
PF4	4.15978982851825	5.29410539643424e-48	1.94761075552606e-46
PGC	7.60041520936163	1.60760787708453e-37	2.85730871211084e-36
PHACTR3	4.95337892036823	5.24678208075403e-68	1.07126173133795e-65
PHYHIP	3.00378967725093	7.20485660019429e-70	1.86800202710434e-67
PI3	3.59770024965289	4.2046642426522e-20	2.34598127446443e-19
PIGR	3.55673520174184	1.8638594978803e-21	1.14710930815286e-20
PLA2G10	4.6953828779038	2.6190946448915e-62	3.42242335437263e-60
PLA2G1B	7.17254278218639	9.39957617301251e-67	1.74468951374985e-64
PLA2G2F	3.8011150406602	1.68862042977913e-18	8.47110752457378e-18
PLAC8	3.94970954646509	1.00422730028435e-61	1.22410811364512e-59
PLCXD3	3.47860229583511	5.89802866092331e-62	7.29836364753949e-60
PLP1	4.56401470690338	3.61776848019871e-50	1.56329709935359e-48
PNMA2	3.10165569531979	1.69994824397518e-45	5.21935237163357e-44
POF1B	3.19863331721814	1.8521276274332e-34	2.71567797724362e-33
PPAPDC1A	3.03302984388303	9.84635618496762e-51	4.54323112783224e-49
PPP1R14D	3.50865073300365	5.26442082785545e-37	9.12834923590137e-36
PPP1R1B	3.15560076758967	1.72883973924954e-22	1.15354854170351e-21
PRAME	-3.52286	2.21444112574304e-13	7.77195559688157e-13
PRAP1	4.71347354762574	4.87625730932199e-12	1.56388743158189e-11
PRDM16	3.60185442487223	6.55808991779236e-50	2.78233352512261e-48
PRG4	4.04430228453348	2.8952174206615e-50	1.27124949863131e-48
PRKCG	4.17208479509581	1.29340650408612e-54	8.06355031974914e-53
PROM1	3.63924372304826	1.29482761100242e-33	1.80458312270593e-32
PRPH	3.37910739829339	8.35628651439003e-48	3.0331463094677e-46
PRSS1	11.5021994809797	4.21572147935825e-97	2.29531982146126e-93
PRSS21	3.89207299984373	1.63205405675642e-20	9.39322444082429e-20
PRSS3	8.28306237364272	6.80327688403282e-75	3.00337093577817e-72
PSCA	6.90845824723423	6.18336809539834e-55	3.92992741129325e-53
PTPRH	5.24154568175966	6.35743263228768e-80	3.76437146922384e-77
PTPRN	7.15536361977374	1.75508610859921e-100	2.86675764978595e-96
PTPRR	3.27193933714668	8.83572593074482e-63	1.2127961962419e-60
RAB3C	4.02522338232624	1.7689797271499e-65	2.94841988400678e-63
RBP4	3.92497208014634	4.01677652761798e-43	1.04808351121585e-41
REG4	10.7618812958654	5.27539924324608e-74	2.05162788664718e-71
RETN	4.14662211509411	2.44405958423747e-50	1.08481709915584e-48
RXFP4	3.52668685583843	2.49174393916219e-45	7.52313225550375e-44
S100P	5.09010228707818	4.5410620153345e-44	1.25293423916341e-42
SCG2	4.61678080965401	7.28040584151306e-95	2.97295372538186e-91
SCG3	6.45340865454407	9.85979351176345e-86	1.4640897020104e-82
SCG5	4.11409676944731	3.96089598605606e-83	3.80572206095527e-80
SCRG1	4.80234379548134	2.88813723333415e-61	3.39387291865324e-59
SCT	3.48538465630045	1.29595882473547e-57	1.0128321264703e-55
SDCBP2	3.50820176052608	1.544014423078e-66	2.80221462072844e-64
SERPINB2	5.86853389777687	8.54891602095027e-45	2.48909080724067e-43
SEZ6	4.27796181169409	2.71797020161303e-66	4.77369088958572e-64
SEZ6L	4.98503810711621	1.98547643116775e-67	3.81538494431695e-65
SFRP2	3.88149893048525	6.78799747687324e-62	8.33647750280057e-60
SFRP5	8.8219252209236	1.04119276250779e-91	2.42954894040031e-88
SH2D7	3.52424579390476	1.33216040365186e-55	8.84532846880058e-54
SH3GL2	3.13490672339041	5.95071418830896e-28	5.76506319999043e-27
SHH	3.29794844416513	5.37876100686937e-35	8.19558603416085e-34
SIX3	3.30771595342373	4.25109669681767e-22	2.75387647809685e-21
SLC13A5	5.97651	1.51820852914298e-51	7.49735454227394e-50
SLC26A9	5.05217087058438	1.64742531548983e-56	1.17506747175593e-54
SLC28A3	4.01602296952943	7.05067681816724e-48	2.57641510398084e-46
SLC30A10	3.53750196156438	2.44525191856714e-36	4.08392074006908e-35
SLC35D3	4.40361851940804	6.54394016141722e-59	5.84091358451305e-57
SLC39A5	6.21280808680747	3.48556903730238e-25	2.78130359820699e-24
SLC3A1	7.07489872292571	1.36347373140951e-41	3.16349146716519e-40
SLC4A10	3.31806816648301	5.25054302342986e-56	3.55860455372213e-54
SLC4A4	3.71825158755015	4.60131269232911e-37	8.02111435608364e-36
SLC6A17	3.75486790744296	7.42127494135676e-61	8.19048006027847e-59
SLC6A20	5.33590740601507	4.89704079036775e-62	6.15294340537437e-60
SLC8A2	3.50608067600088	1.52642237270048e-46	4.98651660713794e-45
SLC9A3	3.37907267927159	1.87203070862965e-26	1.63604866745622e-25
SOX10	5.07316202791176	3.9350238091197e-48	1.47418988298535e-46
SPOCK3	3.41549381193675	1.37802118530498e-21	8.57470401553204e-21
SSTR3	4.06055984790496	2.35764731896496e-56	1.66709139861358e-54
ST18	3.32364696789734	2.26431945241113e-71	6.84914702512656e-69
ST6GALNAC1	3.94123009379491	6.50380167962856e-30	7.24151987969004e-29
SULT1B1	4.87959761636505	4.6066975983585e-54	2.73621085714864e-52
SULT1E1	4.82371346804338	5.55621555559535e-43	1.42271565523045e-41
SYT5	3.90438305926537	1.80137913996501e-57	1.38139562780228e-55
TCN1	8.13680452446205	1.11540928934383e-81	7.92134579658354e-79
TESC	3.65985299824148	5.13778992905988e-61	5.78763177250097e-59
THBS4	3.73068046131698	4.93177204873296e-56	3.35648186016684e-54
TM4SF20	5.20720015342888	6.59194715412054e-53	3.60109915770585e-51
TMEM132C	4.44282745359636	1.30754187361676e-60	1.41439662010968e-58
TMEM151A	3.52382216576078	2.6555129168464e-69	6.37869823290722e-67
TMEM163	3.28300536149945	1.71897351697449e-57	1.32442044463497e-55
TMPRSS3	3.57640924014902	7.3111728257026e-54	4.2198126125451e-52
TMPRSS4	3.6837309352762	4.71453913042053e-41	1.04914553346443e-39
TNFSF11	3.13334698863084	1.34673880969366e-63	1.92961681732773e-61
TNNI2	3.53150445837876	3.17712611315074e-59	2.94858965523887e-57
TRIM10	4.62450500089152	1.53073403289488e-26	1.34424783297339e-25
TRIM15	6.46626257563924	2.28350925245386e-41	5.20933521362867e-40
TRIM29	3.08339905782073	2.62424987176689e-22	1.73470244457468e-21
TRIM54	5.02652973987823	2.15680552979624e-56	1.53170702276921e-54
TRNP1	3.06897542848342	2.48349182422241e-77	1.35217851522829e-74
TRPM5	4.36453604482367	6.22543901554423e-59	5.64924004888331e-57
TRPV6	4.68196159732187	9.00193999864706e-39	1.7462908306164e-37
UCA1	4.79332502780801	2.4882806937731e-45	7.52313225550375e-44
UNC5CL	3.17969577298264	8.13934498948525e-53	4.38772478740106e-51
UNC80	3.86780751471879	7.03756876237984e-47	2.37503405298992e-45
UPK1B	5.99781459402038	4.65279949137412e-32	5.92352508901831e-31
VGF	4.39055771704058	1.4313078992347e-68	3.07618200343415e-66
VIL1	8.02659332760707	2.15712608924641e-42	5.24322880085579e-41
VILL	3.6180894227379	3.44761420490242e-84	3.75422202819174e-81
VNN1	3.87000898534326	3.27434598108112e-51	1.57767455029437e-49
VSIG1	5.51777012726623	4.36274056563264e-59	4.00342721342941e-57
VSIG2	5.23609596681892	1.40235885467848e-63	1.99183735063637e-61
VSTM2L	3.81259540669844	5.47892756233688e-47	1.872234368268e-45
VTN	5.09753772133878	1.02034569085294e-64	1.58655406238838e-62
VWA5B2	3.30538267747067	1.98351393575444e-41	4.5439995268742e-40
WIT1	3.04946666283422	6.24197968468107e-32	7.87308850730353e-31
WNT7A	6.97320344627007	4.55952635078649e-55	2.92060013387241e-53
YBX2	-3.33603	2.62077684966274e-42	6.36073834508043e-41
ZG16B	3.37298593656304	6.80961485762535e-18	3.28785838263235e-17
ZNF488	3.09244663615457	4.90655563607133e-35	7.50408986513007e-34
ZNF750	-3.9741	1.45518666701425e-24	1.11696517946479e-23
ZYG11A	-5.08147	3.40368326473311e-62	4.41236209890085e-60
