# Supplementary material for: Metabolic reprogramming shapes the immune microenvironment in pancreatic adenocarcinoma: prognostic implications and therapeutic targets
Source: Front Immunol. 2025 Mar 21;16:1555287. doi: 10.3389/fimmu.2025.1555287 (PMC11968369; doi:10.3389/fimmu.2025.1555287)
Supplement: Supplementary file 4 [file Table2.xls]

## Sheet: Table S2
baseMean	log2FoldChange	lfcSE	stat	pvalue	padj
REG4	36574.067189831	-3.66228	0.4267160087775	-8.58247	9.28588013466601e-18	1.81123881071931e-16
MUC2	703.877287833015	-3.62933	0.44980821751598	-8.06861	7.11038126642656e-16	1.06655718996398e-14
MYBPC1	349.75398169107	-3.05463	0.406092204159011	-7.52201	5.39384736669787e-14	6.11795290359704e-13
KRT14	509.877970822949	-2.94404	0.373058795488782	-7.89162	2.98281085268397e-15	4.07888915940929e-14
TMEM40	104.134515425394	-2.94306	0.311093104129402	-9.46039	3.06803375379027e-21	9.12147916746262e-20
KRT16	4810.65648669752	-2.81969	0.302254826077183	-9.32887	1.07010644369531e-20	3.00355300128717e-19
LGALS7B	62.8602761681626	-2.80781	0.352078432239674	-7.97495	1.52440744689399e-15	2.17810071790893e-14
TM4SF20	670.241027065639	-2.76515	0.45337422534923	-6.09904	1.06706882566654e-09	6.4538567396048e-09
KRT20	1083.23858916179	-2.73098	0.487584471705809	-5.60104	2.13063808394799e-08	1.05575603441588e-07
B3GNT6	678.225122301874	-2.67304	0.393306003534209	-6.79635	1.07304219330442e-11	8.78812004011929e-11
KRT6A	5174.8527569522	-2.65651	0.408496341707121	-6.50314	7.86590693194572e-11	5.68570138773554e-10
MOGAT3	90.0572294893461	-2.62262	0.31280910524117	-8.38409	5.11184944896075e-17	8.94836825252063e-16
CEACAM5	39256.1546767796	-2.57776	0.330864719686939	-7.79098	6.64891958477505e-15	8.62224810680305e-14
DUSP27	102.23447309339	-2.56876	0.431857084560792	-5.94817	2.71158082890333e-09	1.54414644176888e-08
IL20RB	580.559292333203	-2.55173	0.279267583189395	-9.13723	6.40707464953371e-20	1.62234183786358e-18
MMP13	177.280843993497	-2.47328	0.278241949860632	-8.88895	6.16906397491427e-19	1.38615603018427e-17
ITLN1	464.270872910068	-2.44988	0.448060789834073	-5.46773	4.558273959258e-08	2.13355050212867e-07
C11orf86	175.351769479469	-2.42339	0.30932727583384	-7.83439	4.71131147790377e-15	6.23157492604524e-14
NTF4	76.5056340390823	-2.41844	0.277973941823841	-8.70025	3.3116105521522e-18	6.80400381434744e-17
APOBEC1	266.215831258876	-2.40367	0.311029440639934	-7.7281	1.09162339615643e-14	1.36535373416544e-13
LY6G6C	31.9565051892125	-2.39633	0.268528404563596	-8.92395	4.49947396826683e-19	1.02070258786984e-17
COL17A1	13886.4125956969	-2.38914	0.260114996314209	-9.18494	4.11754823963843e-20	1.06375349217492e-18
S100A2	3877.69362252527	-2.3574	0.344810746170825	-6.83681	8.09783637455229e-12	6.74548140656871e-11
KLHDC7B	650.306868735394	-2.34388	0.287292619065433	-8.15852	3.39161949730356e-16	5.27372947186356e-15
PADI3	121.068670404761	-2.34083	0.353782929333809	-6.61658	3.67607829849738e-11	2.78735607248702e-10
LY6K	147.832780043465	-2.33898	0.381547091772708	-6.13025	8.7741302958427e-10	5.38346045569304e-09
DSG3	829.319308571124	-2.33492	0.347613012888289	-6.71702	1.85483732650543e-11	1.46406606896711e-10
GJB6	195.696663910502	-2.30794	0.328733915285956	-7.02069	2.2077350615557e-12	1.98480415957451e-11
NR1I2	663.00218578744	-2.30629	0.25321238348769	-9.10812	8.38211213340734e-20	2.09679421343241e-18
S100P	13780.6141077643	-2.28673	0.25622347565913	-8.92474	4.467547738616e-19	1.01485035050042e-17
TNNT1	471.801889356281	-2.27651	0.311336855915615	-7.31203	2.63132211529873e-13	2.70314480330937e-12
NMU	454.060574589746	-2.26532	0.240012666225026	-9.43832	3.78815454892618e-21	1.11424226163797e-19
A2ML1	427.521784806077	-2.25879	0.392052999981829	-5.76145	8.33928573951514e-09	4.41350501266765e-08
PHGR1	479.350738323012	-2.25814	0.355766083010082	-6.34727	2.1917636841058e-10	1.48448288788516e-09
MUC4	4035.57990888068	-2.19705	0.259043703804158	-8.4814	2.22498834573317e-17	4.07586360678555e-16
EMX1	28.6578814441254	-2.18967	0.331090482814334	-6.61352	3.75281818552531e-11	2.84034136893506e-10
TBX15	268.288430442505	-2.18636	0.222634541745306	-9.82041	9.19681022615768e-23	3.27525112570261e-21
HOXA13	300.999524230784	-2.18243	0.3611181630385	-6.04353	1.50776206332811e-09	8.8887646026036e-09
STPG4	40.3399908359628	-2.16729	0.232298381860812	-9.32979	1.06084563087385e-20	2.98768769511411e-19
NTSR1	598.013260259004	-2.16272	0.335244927992239	-6.45117	1.10988254071465e-10	7.8545533650575e-10
MUC17	3232.7107961049	-2.15816	0.383545002882426	-5.62689	1.83491557637307e-08	9.19957673167968e-08
GPA33	397.270656232896	-2.1561	0.278820408861818	-7.73294	1.05092426024347e-14	1.31643765125808e-13
EREG	593.809515628805	-2.14527	0.29981354149071	-7.15536	8.34533671596329e-13	7.96534732082721e-12
DQX1	265.324612072135	-2.14468	0.280365306730623	-7.64959	2.01613368714264e-14	2.42992531725488e-13
PKP1	1027.70257161582	-2.14153	0.263752663507295	-8.11948	4.68200520178827e-16	7.17907464274201e-15
CYP2B6	134.326733816383	-2.13012	0.312997737114767	-6.80554	1.00670387436213e-11	8.30643555527496e-11
CA9	3463.60788058804	-2.12782	0.292728714052041	-7.26892	3.62364724389373e-13	3.64566211171811e-12
PITX1	1492.80057494053	-2.11335	0.212261993939702	-9.95633	2.36628990092842e-23	9.02897713349647e-22
SERPINB3	436.987279047201	-2.09443	0.398895158149581	-5.25058	1.51620325875682e-07	6.49801396610066e-07
STK31	156.329840179146	-2.08737	0.206423287028738	-10.1121	4.88396331849718e-24	2.00194139985924e-22
KRT5	4183.19310629119	-2.07924	0.405509031161524	-5.12748	2.93651076681984e-07	1.20841308020396e-06
BTNL8	520.766534506056	-2.07339	0.311599280114294	-6.65403	2.8517334024654e-11	2.19854307005713e-10
LRRIQ4	22.8083803727195	-2.07339	0.265538579208893	-7.80825	5.79883929981397e-15	7.57324753982014e-14
LRRC31	213.956671374312	-2.06992	0.308766225210193	-6.70384	2.03006755218001e-11	1.59780982243826e-10
IHH	783.060945394461	-2.05233	0.259369323796335	-7.91277	2.51716195178308e-15	3.48238946712848e-14
PADI1	3098.58472430568	-2.03351	0.333940864828523	-6.08944	1.13303786933517e-09	6.81551293722862e-09
RP1L1	69.9796191922474	-2.02813	0.21944602400913	-9.24202	2.41881101162385e-20	6.50251791436541e-19
CST4	116.492750538289	-2.02451	0.279380353190479	-7.24644	4.27870650789274e-13	4.25446617322958e-12
KLK8	465.110600647427	-2.01884	0.344576772281001	-5.85889	4.65978322116633e-09	2.54841513020193e-08
GPR87	437.328922582432	-2.01673	0.309285421700261	-6.52062	7.00164518324808e-11	5.10555897113995e-10
UGT1A10	740.975409043532	-2.01127	0.288041684380105	-6.98255	2.89868598240747e-12	2.56285316970997e-11
CLDN18	20535.5446576993	-2.01124	0.359540685633403	-5.59393	2.21988693224642e-08	1.09669831736279e-07
CYP2S1	4333.18488285592	-2.00461	0.223408880297616	-8.97283	2.88989525490978e-19	6.74037541145154e-18
KISS1	54.6921294694125	-2.00288	0.275550695096324	-7.26866	3.63072114255186e-13	3.65056114879532e-12
CREB3L3	155.890451642741	-2.00152	0.344970430471578	-5.802	6.55284996426724e-09	3.51979226105305e-08
LGALS9B	56.3894877206293	-1.99903	0.305043323498466	-6.55326	5.62953714540399e-11	4.16183638963795e-10
MOGAT2	176.910630801961	-1.98821	0.315338133056416	-6.305	2.88202707622308e-10	1.90905473529017e-09
LY6D	1888.89536246202	-1.98034	0.420835941439301	-4.70572	2.52970553211567e-06	8.96275644241239e-06
FAM83A	2605.76943151716	-1.97867	0.324460720822404	-6.09832	1.07189175014084e-09	6.48065986941672e-09
EFNA2	136.147174322992	-1.97653	0.235796352067691	-8.38236	5.18775388165889e-17	9.06215235023958e-16
SPINK4	339.522835941141	-1.96972	0.424611732919761	-4.63888	3.50306913453863e-06	1.21310800643998e-05
SLC13A5	786.970479592744	-1.9676	0.320146005981007	-6.14595	7.94857314117806e-10	4.90967442066052e-09
HRASLS2	245.179819847693	-1.96469	0.251570524883008	-7.80972	5.73170874749649e-15	7.49740101568261e-14
IL1R2	1384.60976186512	-1.9623	0.247958183762338	-7.91384	2.49578579953209e-15	3.45570341473674e-14
ONECUT3	1324.33584905887	-1.95911	0.313850737264314	-6.24218	4.31511044830377e-10	2.79570536087287e-09
SDR16C5	1824.22090195458	-1.95717	0.215184575848779	-9.0953	9.43292715918783e-20	2.33148169785299e-18
UGT1A1	56.0335424157681	-1.95538	0.367409302166792	-5.32207	1.02594212371122e-07	4.51544601121072e-07
ANXA8	610.642707202032	-1.95352	0.292138794100422	-6.68696	2.27861847695747e-11	1.78664403306892e-10
CLIC3	1462.89572036796	-1.94942	0.235201177053519	-8.2883	1.14876151128395e-16	1.92545451688889e-15
MSLN	16337.4833921683	-1.94242	0.255767192325484	-7.5945	3.08973359834082e-14	3.62622171428235e-13
UPK3B	491.280299107027	-1.94125	0.320229527301291	-6.06205	1.34400032572358e-09	7.9887456546958e-09
FER1L4	2260.20140222477	-1.93804	0.239510011428532	-8.09168	5.88453275915107e-16	8.89934817274354e-15
TRIM29	9614.74202416555	-1.92934	0.250923179492048	-7.68897	1.48323213299926e-14	1.82619510204221e-13
PAX9	102.700812064696	-1.92395	0.288323782499178	-6.67289	2.50820724171584e-11	1.94730013702833e-10
C19orf33	5463.7559402961	-1.91923	0.197634482388361	-9.71102	2.70619975603041e-22	9.18333359833271e-21
ABHD11-AS1	341.589117582942	-1.91605	0.204998476176068	-9.34666	9.04571733676647e-21	2.56063383071543e-19
HIST2H2BF	115.252715047042	-1.91212	0.215718286065787	-8.86398	7.72069954848488e-19	1.7117686689214e-17
DKK1	1214.07112293563	-1.91122	0.276638837808146	-6.90871	4.89083254653437e-12	4.19431315228426e-11
KLK7	3138.16072797945	-1.9087	0.329411127974676	-5.79427	6.86208673609786e-09	3.67635575379426e-08
SLCO4A1	1599.81332136033	-1.90732	0.174086717070673	-10.9561	6.20868648148397e-28	4.41269734478002e-26
PPP1R14D	361.003844393368	-1.90731	0.222280117976639	-8.58066	9.43323341583326e-18	1.83350170617604e-16
TUBAL3	23.2943164325178	-1.90389	0.27145729910711	-7.0136	2.32261179850382e-12	2.08242833693683e-11
BARX1	91.7975086500555	-1.89942	0.333552249463819	-5.69453	1.23711416553246e-08	6.35637933019472e-08
GJB4	524.716185067465	-1.89909	0.22153306041268	-8.57247	1.01284801272781e-17	1.95486749309704e-16
SLC2A1	14979.2388696617	-1.89243	0.172391731887059	-10.9775	4.90344534967084e-28	3.530480651763e-26
CAPN8	7053.39458992726	-1.88216	0.220669494393049	-8.52931	1.47228296597125e-17	2.7800462846618e-16
TMPRSS4	12280.7044379392	-1.88202	0.204463804111453	-9.20464	3.42826880900001e-20	8.9545948701956e-19
CRYBG2	1178.19195178323	-1.88073	0.178923669947433	-10.5114	7.65717002235059e-26	4.06419024263224e-24
PRAME	99.507209170063	-1.87962	0.429863403520797	-4.3726	1.22773597202656e-05	3.86747340626969e-05
TRIM31	1910.15734983064	-1.87819	0.23603017422448	-7.95741	1.75672841903828e-15	2.48008717981875e-14
HOXA11-AS	60.650875379109	-1.87156	0.324928307098103	-5.75993	8.41491368342705e-09	4.44926470617982e-08
PLA2G10	262.375702313653	-1.87153	0.22238218304782	-8.41583	3.90137145377573e-17	6.94695820156195e-16
AOC1	4977.95360355083	-1.8698	0.213362986770852	-8.76346	1.89346366586701e-18	4.00968776301249e-17
ALDH3A1	867.247831200037	-1.86777	0.274466404004928	-6.80511	1.00973817226299e-11	8.32474950135775e-11
PSCA	10733.5017619431	-1.86616	0.36119490802354	-5.16664	2.38339785856456e-07	9.94183086595192e-07
WFDC10B	16.5134925867766	-1.86549	0.254724374124922	-7.32357	2.41451275630721e-13	2.50058356750765e-12
CAPN9	949.122368693072	-1.86448	0.282324251884223	-6.60403	4.00132983433309e-11	3.01602285191425e-10
MUCL3	14068.7731302485	-1.86122	0.371655145663048	-5.00793	5.50196912640011e-07	2.16831529588733e-06
ST6GALNAC1	3106.25236703227	-1.85855	0.230735829747942	-8.05486	7.95668578441691e-16	1.18572696082021e-14
IGF2BP3	344.851791068927	-1.85798	0.259933837326518	-7.14789	8.81231407845322e-13	8.38207473516286e-12
BPIFB1	1023.21301495863	-1.85794	0.362343511545677	-5.12756	2.93527985666276e-07	1.20825837500212e-06
HCAR1	236.576063321406	-1.84913	0.239642487078563	-7.71622	1.19828304975281e-14	1.48706728060871e-13
PTPRR	467.830803795655	-1.84842	0.187549108247374	-9.85568	6.477989902326e-23	2.35253317505523e-21
ZNF488	187.263316012337	-1.84622	0.199636955231907	-9.24789	2.28966361939158e-20	6.18545343183109e-19
OVOL1	455.555218013617	-1.84059	0.195595080114371	-9.4102	4.95184946073291e-21	1.42861719633688e-19
EGLN3	3930.60629094141	-1.83794	0.194673605758637	-9.44111	3.68839513396478e-21	1.08682959819318e-19
LINC01559	1032.79880632166	-1.83722	0.277861613182139	-6.61201	3.79125064622197e-11	2.86680870782812e-10
HIST1H2AD	16.0784904915146	-1.83511	0.284918305261485	-6.44082	1.18829565762752e-10	8.38082456997945e-10
LEMD1	495.710614591105	-1.83103	0.230738493267648	-7.93551	2.09624940410415e-15	2.92944220522909e-14
SRMS	124.166495348867	-1.83057	0.221752633569147	-8.255	1.51897563915905e-16	2.50042113165743e-15
HPDL	144.774611650657	-1.82805	0.187830770093693	-9.73241	2.19334785497332e-22	7.53565155152658e-21
CYP2W1	264.673124183963	-1.82579	0.273170216712326	-6.68371	2.32959822170515e-11	1.82402584167552e-10
SLC9A3	542.994518219386	-1.82548	0.268695676514254	-6.79384	1.09185604253391e-11	8.93238539190095e-11
PTK6	2679.41988020457	-1.8239	0.173153039079756	-10.5335	6.05570032317708e-26	3.26652760103624e-24
COX6B2	441.66835051696	-1.82303	0.260419302371685	-7.00038	2.55276425043638e-12	2.27523013924793e-11
SERPINB5	2992.56682310552	-1.82128	0.22561154886002	-8.07262	6.88051432909763e-16	1.03488934868171e-14
KRT13	708.476310545981	-1.81919	0.385343895244764	-4.72096	2.34730443893861e-06	8.35943258254265e-06
CYP26A1	80.017998390717	-1.81462	0.30289892143576	-5.99083	2.08774141769253e-09	1.20884607961498e-08
EFNA3	514.268463755728	-1.8088	0.198491881640971	-9.11271	8.03492183393909e-20	2.01909416646482e-18
UCA1	1211.39045406935	-1.80878	0.302828883183551	-5.97296	2.32990322652578e-09	1.34155762973807e-08
TFF1	21737.0604413361	-1.80856	0.337713242217416	-5.35531	8.54108251310769e-08	3.81240772013648e-07
ALPP	151.253825343444	-1.80065	0.381653385091106	-4.71804	2.38132919547326e-06	8.4624058963599e-06
HES2	193.975000657268	-1.78755	0.256598183232583	-6.96633	3.25326174558049e-12	2.85198594530507e-11
CDHR2	2896.9008293418	-1.78737	0.232843828884527	-7.67628	1.63780613201215e-14	1.99867866957415e-13
MYH16	136.288809198511	-1.77902	0.23659086497148	-7.51941	5.50224217113831e-14	6.2238477017794e-13
IGSF9	1390.43527795512	-1.77684	0.187914777763927	-9.45556	3.21290846806117e-21	9.53508319553638e-20
TLX1	29.7366441508362	-1.77	0.258924990596738	-6.83595	8.1463949285914e-12	6.78251885457383e-11
ANXA10	5290.72073385333	-1.77	0.28531780871757	-6.20359	5.51882869158382e-10	3.5096698591639e-09
SFN	7703.81247552667	-1.76974	0.2023776193378	-8.74473	2.23549676790036e-18	4.70990158733206e-17
HOXB9	382.084630068775	-1.76422	0.286987680969517	-6.14739	7.87689250684253e-10	4.87084913791308e-09
GPRC5A	30311.5922451254	-1.76013	0.198202917307863	-8.88042	6.66074931021133e-19	1.4925846898119e-17
OR7E91P	28.6460930645582	-1.75826	0.295128695780745	-5.95759	2.55985844140508e-09	1.46429208254467e-08
VSIG2	4398.70227664634	-1.75732	0.214670413951813	-8.18614	2.69740390637532e-16	4.24207110062444e-15
GPR20	61.7058877890048	-1.7572	0.227083965895986	-7.7381	1.00913683118392e-14	1.27082174330082e-13
WFDC3	170.721846869054	-1.757	0.215190702970018	-8.16486	3.21801729898218e-16	5.01792527976883e-15
FA2H	2769.39553683472	-1.75682	0.158933922004158	-11.0538	2.10122600277558e-28	1.58887226511249e-26
ANKFN1	102.343878247729	-1.75394	0.213073169220781	-8.23162	1.84698648460342e-16	2.98847384420193e-15
PRAP1	540.019285537473	-1.75317	0.327402740740294	-5.35477	8.5663452964317e-08	3.82162387146845e-07
OASL	1459.09627841125	-1.75056	0.192458354130169	-9.0958	9.38904024809099e-20	2.32758243276028e-18
PIWIL1	71.8931142106994	-1.74912	0.365977617508894	-4.7793	1.75903108746208e-06	6.41478855062146e-06
MYEOV	2795.13977439709	-1.74367	0.236050127950657	-7.38688	1.50310222589346e-13	1.59970262601515e-12
CTSE	37093.6975165287	-1.74366	0.246962218353801	-7.06044	1.65976892772869e-12	1.51939046120437e-11
RAPGEFL1	3386.8622550253	-1.73958	0.175062250652626	-9.93691	2.87614341556498e-23	1.08990697852989e-21
GDPD2	118.538169523786	-1.73773	0.226593563556806	-7.66892	1.7345522451259e-14	2.10897101169493e-13
PSORS1C2	35.9209323330513	-1.73373	0.236730115057719	-7.32365	2.41320583387054e-13	2.50058356750765e-12
GALNT5	2773.30810807618	-1.73343	0.200815826465777	-8.63194	6.03181529583178e-18	1.1976841882371e-16
TNNC2	134.422776160258	-1.73322	0.209920525607799	-8.25656	1.49927469008382e-16	2.47044665351125e-15
ITPKA	480.716157245573	-1.73269	0.214325014005378	-8.08442	6.24609471796698e-16	9.41176783708219e-15
RNF39	525.526552490929	-1.7315	0.170904279007584	-10.1314	4.00809621569592e-24	1.66351060982267e-22
MB	132.912955537413	-1.73005	0.277021695577017	-6.24517	4.23333423466927e-10	2.74809936989899e-09
TRIM15	928.289237598809	-1.72999	0.226824747004895	-7.62699	2.40307421588506e-14	2.87327862924596e-13
VILL	6800.98750463925	-1.72921	0.178134300443815	-9.70735	2.80533024767509e-22	9.4750748757068e-21
NECTIN4	3318.49378390067	-1.72623	0.191684501468905	-9.00557	2.14554458329856e-19	5.11226162581643e-18
ANXA8L1	314.674315996047	-1.72596	0.265329532382296	-6.50496	7.77149952957948e-11	5.6223692533786e-10
HOXA10	240.163109165689	-1.72397	0.273252663489944	-6.30908	2.80691587871388e-10	1.86526994187407e-09
KRT17	30162.4154901139	-1.71837	0.278298299882182	-6.17456	6.63485378538168e-10	4.14772286470067e-09
GJB3	2159.71382456287	-1.71441	0.192591091664905	-8.90183	5.49311195459753e-19	1.23931790147323e-17
MROH6	2089.96471141056	-1.71424	0.17816755563385	-9.62153	6.48579866535162e-22	2.08148887399657e-20
FAM3D	2818.83513598233	-1.71014	0.312864414541467	-5.46607	4.60111423102206e-08	2.15238564027473e-07
FAM83A-AS1	85.9541960811967	-1.70735	0.334180849654986	-5.10907	3.23743147955386e-07	1.32440378709021e-06
FER1L6	1185.28087109869	-1.70247	0.343927752498008	-4.95007	7.41876416927414e-07	2.87064717784048e-06
ZSCAN4	19.9726240910946	-1.69699	0.265699137099312	-6.38689	1.69291333403478e-10	1.16229870694925e-09
HOXB8	128.875360015478	-1.69425	0.27372230385899	-6.18967	6.02909712562507e-10	3.80060328893610e-09
ADAP1	2219.09034729232	-1.69293	0.184521041391447	-9.17474	4.52655078663236e-20	1.16578042032087e-18
CCK	189.338182736275	-1.69159	0.359884347263456	-4.70036	2.59699207142617e-06	9.18739344217419e-06
PDE4C	859.63634153998	-1.68968	0.215106149023309	-7.85512	3.99386488266289e-15	5.34667764404992e-14
CHST5	27.6733189399801	-1.68967	0.341017452072089	-4.95479	7.24096754033103e-07	2.80820661517288e-06
KCNN4	5358.10055401459	-1.68905	0.184321953113968	-9.16358	5.02012352196479e-20	1.28292045561323e-18
GJB5	399.147568295597	-1.68805	0.270742991022823	-6.23486	4.52175594524676e-10	2.92119763714581e-09
NAT2	18.6854889060533	-1.68655	0.282338997549805	-5.9735	2.32218765201784e-09	1.33790745781018e-08
EPS8L3	4834.2498274163	-1.6831	0.208738563258976	-8.06318	7.43340910409427e-16	1.11198965459622e-14
ABHD17C	3791.12898125245	-1.68126	0.130755825275484	-12.858	7.75761514322571e-38	2.03914455193362e-35
BTBD16	120.909379103466	-1.68105	0.21982268856641	-7.64731	2.05224269631129e-14	2.46805657595606e-13
MUC16	3804.37960482177	-1.67944	0.359394937666498	-4.67296	2.96889399543198e-06	1.0396465333972e-05
C8orf74	32.1541103338514	-1.67747	0.255016071337313	-6.57789	4.77164865295387e-11	3.56581686339874e-10
PRSS21	493.386370787593	-1.67531	0.321352652555295	-5.21332	1.85491408234832e-07	7.85209028724134e-07
CCDC190	38.9581768672801	-1.67489	0.37486075702227	-4.46803	7.89415393135309e-06	2.56428381920767e-05
ICAM5	83.5538452516036	-1.67444	0.229559085605091	-7.29417	3.00497112898758e-13	3.06230496667979e-12
ZFP57	116.163003366628	-1.67414	0.39333959698378	-4.25623	2.07905951877545e-05	6.27697823717802e-05
HOXA11	68.1272820298024	-1.6731	0.336203950964166	-4.97644	6.47647191923801e-07	2.52948997600428e-06
ESPN	589.839394911962	-1.67199	0.232259339350756	-7.19881	6.07408409142416e-13	5.90298313110235e-12
LYPD3	781.757893786176	-1.67012	0.236577790962714	-7.0595	1.67097971801308e-12	1.52880796299981e-11
TP63	276.412692255083	-1.66808	0.268485475769945	-6.21291	5.20117670881451e-10	3.32041196214219e-09
PPARG	1899.84328709626	-1.66618	0.15675572471821	-10.6292	2.18020684535471e-26	1.2579869463092e-24
IYD	861.632970458739	-1.66581	0.250676216397512	-6.64525	3.02702246132242e-11	2.32286802407318e-10
PLAC8	2413.7870046787	-1.6624	0.19131300420833	-8.6894	3.64349155467045e-18	7.41231205716741e-17
IFI27	18534.8820833435	-1.66094	0.176218558829141	-9.42543	4.28346617251377e-21	1.24664674546271e-19
LGR6	757.31589438503	-1.66088	0.244271454584409	-6.79932	1.05114814455516e-11	8.62587377296011e-11
XDH	1277.43984658686	-1.66063	0.204014100308479	-8.13979	3.95971783453006e-16	6.12831096633811e-15
AGMO	270.999923253773	-1.65536	0.24528149034192	-6.74883	1.49046109295316e-11	1.19064330435622e-10
FXYD3	15987.207240693	-1.6534	0.168021193669991	-9.84043	7.53881654633732e-23	2.70222515167415e-21
CREG2	332.542608834408	-1.65053	0.185571958950505	-8.89431	5.87846126554324e-19	1.32445331370607e-17
TBX6	395.645686477241	-1.64851	0.170814755610584	-9.65087	4.87410754223805e-22	1.58888230117051e-20
LGALS4	26633.1462293438	-1.64615	0.233732107229212	-7.04289	1.88294221533217e-12	1.70577259769698e-11
GSDMB	2884.80705614239	-1.64565	0.157625985434993	-10.4402	1.62467368137612e-25	8.30388770481127e-24
BCAS1	3974.8187669023	-1.64357	0.224139847512798	-7.33277	2.25439069770771e-13	2.34354739196734e-12
TNS4	5115.44120316008	-1.6432	0.275965653935848	-5.95437	2.61072778208229e-09	1.49235940874293e-08
DNAH3	109.130770782277	-1.64232	0.173453239283859	-9.4684	2.84162918040307e-21	8.46355741501345e-20
ALG1L	122.133513940845	-1.63915	0.219232966525787	-7.47674	7.61912413829507e-14	8.43964519934224e-13
CD177	188.776522470952	-1.63873	0.30043440653422	-5.45455	4.9098114517326e-08	2.29161436416831e-07
LAMB3	29049.3302016394	-1.63742	0.184673736276389	-8.86656	7.54370630431069e-19	1.67682921341456e-17
SULT1C2	3422.50851120843	-1.63627	0.30999795751454	-5.27831	1.30381476159562e-07	5.6432756016789e-07
AMN	1546.36999504419	-1.63113	0.227835529709723	-7.15926	8.1111965321373e-13	7.76424361688981e-12
C1QTNF12	172.915348911215	-1.63016	0.185600972537422	-8.78314	1.58978135537483e-18	3.38390478727599e-17
HAVCR1	66.3240780135459	-1.62424	0.306687217583905	-5.29608	1.18318097207533e-07	5.15889333795877e-07
EPHA7	116.349404689509	-1.62197	0.310313975816491	-5.22688	1.7239439853972e-07	7.33517790292332e-07
SIM2	468.694219792779	-1.61643	0.182359493951195	-8.86397	7.72156519133021e-19	1.7117686689214e-17
SPDEF	1658.24020487906	-1.61617	0.234014220220062	-6.9063	4.97461295059113e-12	4.25734317631985e-11
HIST1H3D	31.1183107023871	-1.61218	0.227289556559791	-7.09307	1.31168795660743e-12	1.22031194165276e-11
ARL14	1579.36591226252	-1.61091	0.236870547509958	-6.80082	1.04023618185231e-11	8.55153933672426e-11
TBX4	12.1993768038296	-1.60811	0.262438288929748	-6.12757	8.92299470603047e-10	5.46063534116277e-09
DNAH2	603.11346212728	-1.60673	0.205575193736236	-7.81579	5.46186142116501e-15	7.16707013743999e-14
CLCN1	81.4952950260122	-1.60532	0.241921115174479	-6.63572	3.22930830804885e-11	2.46894485601519e-10
LINC00923	22.256995146458	-1.60487	0.312111553881193	-5.14196	2.71884298621694e-07	1.12531966637722e-06
CALHM3	201.081	-1.5974	0.330180008168241	-4.83795	1.31182917931111e-06	4.86864437682473e-06
PLAC4	35.770525065899	-1.59675	0.243932889858307	-6.54584	5.91612168676618e-11	4.35620165108261e-10
SLC9A4	229.809798392974	-1.59445	0.378798384914669	-4.20922	2.56249872711882e-05	7.61985615390333e-05
FOXH1	37.6293501309385	-1.5927	0.252357378742718	-6.31131	2.76689491850358e-10	1.84163102292682e-09
RHCG	96.6643896497525	-1.59241	0.304968802435875	-5.22155	1.77433556121775e-07	7.53796739193586e-07
CGB7	67.7929552714047	-1.59165	0.263020531576581	-6.05141	1.43581569949336e-09	8.48879256822921e-09
C4BPB	719.477984780776	-1.58882	0.231978639521159	-6.84898	7.43781628155576e-12	6.21757888049285e-11
RAET1L	92.649281131754	-1.58707	0.263207208611529	-6.02975	1.6421199847586e-09	9.63283986808443e-09
PLEK2	2777.96689950168	-1.5796	0.167251588953542	-9.44443	3.57353542429444e-21	1.05486179369547e-19
KCP	819.177802828521	-1.57803	0.216548649228154	-7.28718	3.1650415765625e-13	3.2115863056296e-12
SLC5A5	31.1537744932644	-1.57525	0.304943848054151	-5.16571	2.39525277399757e-07	9.98373670712302e-07
TMC7	922.834475424726	-1.57518	0.137251666677549	-11.4766	1.72986381039105e-30	1.69506181657253e-28
TRIM7	556.555	-1.57282	0.188348552325114	-8.35059	6.79237632152225e-17	1.16561400916485e-15
NUTM1	9.47600843375735	-1.56961	0.266079704637111	-5.89901	3.65681328838114e-09	2.03620807180873e-08
BAIAP2L2	2287.7813641159	-1.56685	0.191271959241855	-8.19172	2.57520794528826e-16	4.06534257139882e-15
HK2	5422.6151879751	-1.56588	0.155852957401908	-10.0472	9.45267513000313e-24	3.77195903982775e-22
GPR35	1702.84121923038	-1.56524	0.172066246196903	-9.09671	9.31112115616556e-20	2.31172663187559e-18
WNT7A	793.609645060863	-1.56283	0.284520976989358	-5.49284	3.95526282100383e-08	1.87140435188067e-07
MST1R	4288.8187058557	-1.56238	0.169989789992569	-9.19101	3.89182085012152e-20	1.0117512288542e-18
TNNT2	193.142290692711	-1.56014	0.25157572805042	-6.20147	5.59372850898422e-10	3.55320844299113e-09
AHNAK2	8436.36529968051	-1.55848	0.193772156043212	-8.04286	8.77645802553856e-16	1.29766200806177e-14
CDH3	5221.56336072611	-1.54952	0.176488264928828	-8.77973	1.6386217355326e-18	3.48338587168418e-17
EPHA2	9005.55474793589	-1.54787	0.156413856053863	-9.89601	4.33227010082846e-23	1.60139269798481e-21
TRIM54	563.819334146215	-1.5452	0.260115482570364	-5.94046	2.84230912650099e-09	1.61249191965935e-08
TSPAN1	14434.8537894096	-1.5448	0.162402361268806	-9.51215	1.86762597668892e-21	5.69574331012311e-20
TNFSF9	301.831832923579	-1.54422	0.219971602568611	-7.02009	2.21720879898081e-12	1.99223970217701e-11
SLC9A2	478.243637010662	-1.5438	0.255472124910657	-6.04292	1.51348530677789e-09	8.91932977944552e-09
LINC00520	36.9453168214684	-1.54174	0.292443458363619	-5.27191	1.35007933550096e-07	5.83437207617325e-07
EVPL	4160.69901461377	-1.54059	0.183416155759911	-8.39941	4.48734873629197e-17	7.92222761972229e-16
HOXC10	238.657208427398	-1.53719	0.386301952291972	-3.97924	6.91346073511894e-05	0.000191161979919134
FOXL1	1485.78867672321	-1.53615	0.19336391309517	-7.94435	1.95219229260168e-15	2.7350511307516e-14
EPS8L1	6036.23999679975	-1.53579	0.196701682847341	-7.80772	5.82319640649134e-15	7.59308129854304e-14
HIST1H2BG	40.8968877252731	-1.53376	0.260071619789626	-5.89746	3.69135914305976e-09	2.05268325752416e-08
ERN2	4575.86126321071	-1.53179	0.241834587929641	-6.33404	2.38823058395146e-10	1.6076869296844e-09
CPA6	112.113123327843	-1.52953	0.368905893394933	-4.14612	3.38159403081383e-05	9.84687834539775e-05
DUOXA1	319.440479702519	-1.52605	0.224574934887909	-6.79528	1.08105633040167e-11	8.84937856225981e-11
ADAMTSL5	323.503662418082	-1.52249	0.154297254152676	-9.86723	5.77341316856004e-23	2.10126861695284e-21
STYK1	577.947635537578	-1.52076	0.158280095100795	-9.60802	7.39551249076961e-22	2.35518628552202e-20
CDX1	94.2669506910329	-1.51766	0.270991530536798	-5.60039	2.13867504532334e-08	1.05910462770797e-07
CD70	92.0204718193673	-1.51399	0.24165623147919	-6.26506	3.72679988920416e-10	2.43071312190708e-09
CD55	13922.496833792	-1.51193	0.155460249096909	-9.72551	2.34716888725389e-22	7.9977606528651e-21
TMEM105	121.599701262655	-1.51103	0.191731444389483	-7.88099	3.24806328169315e-15	4.4269899543077e-14
TCP11	11.2085580142263	-1.50963	0.25965653220565	-5.81396	6.10129645921435e-09	3.29219515687813e-08
SPRR1B	536.922723223165	-1.50922	0.400193571486261	-3.77123	0.00016244274410256	0.000420451991612752
CALB2	729.424722000136	-1.50671	0.248926981583675	-6.05283	1.42321218216302e-09	8.42029072405129e-09
CYP4F22	20.5525615787042	-1.50562	0.285255909955598	-5.27813	1.30506291988508e-07	5.64720197368617e-07
TFAP2A	777.076011316513	-1.5056	0.176159836022945	-8.54679	1.26559638925872e-17	2.41454795001433e-16
WFDC2	6870.62173617909	-1.50492	0.205530942763837	-7.32212	2.44082637682093e-13	2.52467737664926e-12
LINC00628	8.81379944422677	-1.50325	0.205895257372569	-7.30103	2.85576672649087e-13	2.92103131505181e-12
CRABP2	3528.64564090593	-1.49973	0.241961390733974	-6.1982	5.71119994812089e-10	3.61534675614992e-09
PTGS2	1855.47535139257	-1.49548	0.244515423601995	-6.1161	9.58922809642168e-10	5.83385809245933e-09
DHRS9	2916.94737096772	-1.49293	0.318262773995976	-4.69088	2.72029806618588e-06	9.58878730838395e-06
SULT1B1	1822.39223182822	-1.49145	0.277262142505941	-5.37922	7.48083531888524e-08	3.37371004577177e-07
HSPA6	580.321006709843	-1.49132	0.252815367474044	-5.89886	3.66014165565272e-09	2.03737633000367e-08
SPACA4	61.4315575782998	-1.49001	0.215322112349438	-6.91991	4.5193751828083e-12	3.89796109517216e-11
SPINK5	478.654996330042	-1.48888	0.23449170436897	-6.34939	2.16163853299524e-10	1.46527769571843e-09
LINC00479	29.2064473082032	-1.48537	0.225877807186679	-6.576	4.83276996161975e-11	3.60660975955039e-10
FUT3	3229.64361758049	-1.48071	0.19179374048848	-7.72032	1.16038210907183e-14	1.44390103239234e-13
CLCA4	24.411054213907	-1.47979	0.315209210891154	-4.69463	2.67094576484541e-06	9.42686740533675e-06
LINC00589	13.9640858047493	-1.47974	0.209228180448584	-7.07235	1.52329847877818e-12	1.4045558356663e-11
PAEP	109.680683255364	-1.47814	0.341266504846672	-4.33132	1.4821599093845e-05	4.60584877076512e-05
ALDH3B2	254.486538969831	-1.4774	0.268846958729252	-5.49533	3.89989349473705e-08	1.84626175737123e-07
IGF2BP1	74.9273101785561	-1.47738	0.324802743547545	-4.54856	5.40155238738318e-06	1.80742993604901e-05
PRR15	1521.32781212894	-1.47605	0.147533782714851	-10.0049	1.45106671712532e-23	5.64076639333222e-22
HIST1H2AE	45.0059249928555	-1.47537	0.246969280806559	-5.97392	2.31625853506972e-09	1.33509367701895e-08
SIGLEC15	164.303365196818	-1.47437	0.23370285123861	-6.30872	2.81358179391003e-10	1.86820026091219e-09
AXDND1	91.8207224926176	-1.47377	0.311393355564055	-4.73282	2.21420283773281e-06	7.93490564658197e-06
LAMA3	12882.3097924592	-1.46817	0.172070640094866	-8.53236	1.43397295036725e-17	2.71079818014631e-16
UPK2	68.8896970845867	-1.46777	0.35108602306543	-4.18065	2.90678689661452e-05	8.554539009763e-05
IL1A	107.382240370438	-1.4651	0.26395384182803	-5.55061	2.84677227105878e-08	1.37763146723359e-07
HAS3	706.440485116208	-1.4636	0.220576681969285	-6.63532	3.23807590878746e-11	2.47450563218829e-10
LAMC2	34525.9492519638	-1.46284	0.190799149114247	-7.6669	1.76206846641877e-14	2.13928546949375e-13
IL1RN	2703.76087143245	-1.4613	0.18605604268352	-7.85408	4.02711654992981e-15	5.38683764675586e-14
TMEM82	27.2060679215762	-1.45818	0.303414247311738	-4.8059	1.54053537424851e-06	5.6729521453314e-06
ACSL5	7115.27445857999	-1.45779	0.15296005865293	-9.53053	1.56487284150421e-21	4.79007287528832e-20
ANO7	360.662482057025	-1.45679	0.22018006829085	-6.61635	3.68180110387277e-11	2.79041767872462e-10
MMP28	2463.30476257116	-1.45676	0.168152071549059	-8.66333	4.58175158545085e-18	9.23039005536084e-17
MALL	638.844127189961	-1.45601	0.177178215725934	-8.21779	2.07283723647509e-16	3.31534490945405e-15
CDH17	3003.24960079383	-1.45577	0.294561014604149	-4.94216	7.72598336659793e-07	2.97747927742289e-06
PHLDA2	2071.69789326976	-1.4541	0.192648684629527	-7.54794	4.42204887219539e-14	5.06775981477894e-13
CASC8	137.134328711322	-1.45288	0.221854574140457	-6.54881	5.79964149786449e-11	4.27804290443813e-10
SCEL	1228.66777022634	-1.45263	0.262925824589325	-5.52486	3.29746814042608e-08	1.5800368172875e-07
CYP24A1	215.838751134454	-1.4502	0.377281530717933	-3.84381	0.000121137312621634	0.000321222401443437
SLC39A4	2869.77720055363	-1.44834	0.178944428537202	-8.0938	5.78330901576249e-16	8.75425935109935e-15
ITGB4	27017.9575366473	-1.446	0.161163736712031	-8.97225	2.90514948566143e-19	6.75545131491507e-18
SYTL5	578.423266735978	-1.44589	0.251128796662353	-5.75756	8.53390906253135e-09	4.50736520743217e-08
PLA2G4F	204.340910801408	-1.44545	0.218299300905315	-6.6214	3.55821316555348e-11	2.70666100236865e-10
CDHR5	2320.28936003714	-1.44284	0.242816053702196	-5.94213	2.81346616676792e-09	1.59722316495292e-08
SULT1E1	326.129336706838	-1.44174	0.322048546722854	-4.47677	7.5780674086548e-06	2.47033063557724e-05
MUC1	41537.1069194865	-1.44075	0.192390917225805	-7.48868	6.95712533003762e-14	7.75824885289043e-13
KPNA7	168.691117055373	-1.44072	0.204723620385636	-7.03738	1.95894875498857e-12	1.77075280472766e-11
SDCBP2	4498.81048189009	-1.44037	0.154457699796723	-9.32536	1.10603658525619e-20	3.08869575916399e-19
KLK11	2471.81389653376	-1.43974	0.234362139504866	-6.14324	8.0852970692128e-10	4.99040326001356e-09
LPCAT4	6690.72778070949	-1.43436	0.134448399192322	-10.6685	1.42918469298644e-26	8.45260661280551e-25
AGR3	2029.25679753397	-1.43421	0.234663324620173	-6.11179	9.85173018976287e-10	5.98037580434286e-09
GPRC5D	69.5668187928202	-1.43117	0.178399337776735	-8.02227	1.03805893337621e-15	1.51857384599911e-14
B3GNT3	5101.14117418219	-1.43109	0.141349180761318	-10.1245	4.30167243417836e-24	1.77203222661676e-22
MISP	7276.11972602688	-1.4308	0.154506631034198	-9.26041	2.03641961951349e-20	5.51933042539172e-19
AFAP1-AS1	1819.97625788817	-1.43075	0.274070166702003	-5.22036	1.78575208645167e-07	7.57674982107089e-07
BIRC7	204.717512293331	-1.43015	0.268023547839932	-5.33593	9.50577256286052e-08	4.21009878686735e-07
KLK10	5590.15195313865	-1.42992	0.263328110849123	-5.43018	5.62972299865054e-08	2.60050802950217e-07
C12orf56	33.6530853532472	-1.42948	0.30133688900079	-4.7438	2.09748738003829e-06	7.54931341304804e-06
CDHR4	8.86840708677349	-1.42633	0.264036794668091	-5.40203	6.58917300062156e-08	2.99935967263037e-07
CTSV	390.465433554931	-1.42355	0.196795476613358	-7.23365	4.70188601875609e-13	4.64024031410017e-12
HIST1H2BE	6.78854469271657	-1.42236	0.239958122923933	-5.92752	3.07539363853045e-09	1.73226253925389e-08
CARNS1	329.329648078708	-1.42185	0.222375477329038	-6.39392	1.61691002656285e-10	1.11334844240669e-09
HAPLN1	107.385035335287	-1.42164	0.273251574064661	-5.20266	1.96451215784996e-07	8.2842682286721e-07
SPDYC	8.32764999652992	-1.42071	0.251208520432524	-5.6555	1.55390916227055e-08	7.86857656677933e-08
IBSP	81.0962854413909	-1.41677	0.278551796003194	-5.0862	3.6530010315048e-07	1.48305214713703e-06
FAM83E	2535.34569599853	-1.41467	0.184173737525951	-7.68116	1.57657964060829e-14	1.93250620640068e-13
DKK4	63.4744997683474	-1.41446	0.296374595350569	-4.77256	1.81901926523294e-06	6.62188591608209e-06
NXF3	372.253278415077	-1.41378	0.32295631851507	-4.37761	1.1998798793999e-05	3.78476396244996e-05
LRRC66	437.72211747475	-1.41371	0.223136800633396	-6.33562	2.36395839944357e-10	1.59329064284842e-09
SFTA2	1157.82201636547	-1.41197	0.250564703541861	-5.63515	1.74910377710535e-08	8.7906399237829e-08
SP5	109.257266277171	-1.40991	0.228887291716487	-6.15986	7.281037742019e-10	4.51757156267646e-09
SULT2B1	543.091442464202	-1.40796	0.210615043610537	-6.685	2.30929685859724e-11	1.80898561865517e-10
SATB2-AS1	8.56051166176158	-1.40484	0.204856240042784	-6.85766	6.99957724913037e-12	5.86901262003032e-11
ABO	1887.82602006126	-1.40378	0.197054751781123	-7.12381	1.0498135752946e-12	9.85539274766356e-12
MLPH	9747.81820702887	-1.40134	0.142590472227864	-9.82773	8.55223996309706e-23	3.05226495234671e-21
CBLC	2136.60247703767	-1.40066	0.155411234439334	-9.01258	2.01272362288194e-19	4.81657560620303e-18
PLEKHN1	478.117298448429	-1.39803	0.184828245411185	-7.56392	3.91088716752248e-14	4.51305072355409e-13
LIPH	4066.64135604771	-1.39785	0.152478550658971	-9.16751	4.84090368617277e-20	1.24287387663598e-18
KBTBD12	283.060274688335	-1.3941	0.26517532547784	-5.25727	1.46212677546149e-07	6.27925814357942e-07
MSLNL	75.4285592734309	-1.3938	0.312390105746401	-4.46174	8.12977938987243e-06	2.63668520752619e-05
C6orf223	725.253206864133	-1.39338	0.218789876488372	-6.36856	1.90817106146723e-10	1.30199063773784e-09
MIA	722.668675897295	-1.39333	0.290645792650737	-4.79393	1.63548422891978e-06	5.98720051843589e-06
SLCO4A1-AS1	318.571511239697	-1.3902	0.256697114644275	-5.41574	6.10370229892885e-08	2.80614408856918e-07
S100A14	9823.25201103312	-1.38988	0.229821868192685	-6.04762	1.47000649222361e-09	8.68473332544521e-09
MANCR	64.2892199286908	-1.38872	0.218115036580631	-6.3669	1.92887731861918e-10	1.31513383286504e-09
POU2F3	454.050998954749	-1.3853	0.217505397751329	-6.36904	1.90220078292316e-10	1.29845197713139e-09
AHSG	23.0783101056721	-1.38477	0.313369222249784	-4.41898	9.91675869925196e-06	3.1721368371569e-05
SH3D21	682.704365817592	-1.38375	0.162397298322545	-8.52074	1.58537704763729e-17	2.97662629352307e-16
PKP3	6471.69327385946	-1.38364	0.14099224555785	-9.81362	9.8377694372185e-23	3.49599703605876e-21
KRT19	80288.4100094305	-1.38211	0.17290019030946	-7.99367	1.30975279314817e-15	1.89262707282144e-14
TFF3	12892.6845048711	-1.38195	0.320894052647626	-4.30656	1.65810499371913e-05	5.09996632540655e-05
SPINK13	18.1690085886609	-1.3791	0.264632488498674	-5.21138	1.87445709921817e-07	7.92671337156612e-07
POU5F1	619.574643578591	-1.37417	0.227321154268626	-6.04508	1.49339414788271e-09	8.81347365963566e-09
BIK	982.463335888145	-1.37122	0.153114340602046	-8.9555	3.381841042583e-19	7.7691438389704e-18
CHST6	292.557226522178	-1.37042	0.213185449201882	-6.42828	1.29056036713627e-10	9.04365692633063e-10
RGS6	95.6423674862182	-1.3694	0.26605521153778	-5.14706	2.64604817433998e-07	1.09765926270216e-06
EPHX4	166.587714737109	-1.36929	0.163735766867162	-8.36279	6.12527382371013e-17	1.05881560042421e-15
PRSS33	106.073155387122	-1.36914	0.340241926856487	-4.02401	5.72144392748314e-05	0.000160479524795259
MMP1	13615.8627673717	-1.36842	0.318202755253984	-4.30048	1.70432087829868e-05	5.23433860249002e-05
SERPINB4	106.595668013417	-1.36759	0.362318378383661	-3.77456	0.000160292232104752	0.000415470240046126
HCG4B	97.374420479526	-1.36218	0.21016985674717	-6.48131	9.09290416317957e-11	6.51009480943595e-10
XKR9	203.729476482792	-1.3612	0.183393680748164	-7.42228	1.15122767692868e-13	1.24611643798495e-12
IRX5	129.056112349048	-1.36054	0.201578085901062	-6.74946	1.48391670818241e-11	1.18598748491799e-10
KCNK1	3056.36987862804	-1.36047	0.129585242471136	-10.4986	8.76450954625976e-26	4.59304677487537e-24
REP15	28.3958607795236	-1.35886	0.246987649211556	-5.50174	3.7606092199738e-08	1.78593887819805e-07
LY6E	21127.6310283848	-1.35814	0.155336880765896	-8.74322	2.26556504877613e-18	4.76113670148892e-17
CPS1	424.63144664356	-1.35734	0.244191991651798	-5.55849	2.72112288277261e-08	1.32465187590673e-07
PRB3	7.36204928403294	-1.35584	0.258198681775953	-5.25113	1.51167899081039e-07	6.48030134295109e-07
ABCA13	142.783075756763	-1.34793	0.223934957873486	-6.01927	1.75204440065464e-09	1.0230555456573e-08
MYO1A	987.832567775331	-1.34751	0.280715857054381	-4.80026	1.58456035172063e-06	5.82471019411623e-06
HS3ST5	38.2154472233267	-1.34649	0.273707002396738	-4.91946	8.67841528805551e-07	3.30682368086054e-06
TSPAN8	18554.2883217066	-1.34607	0.205978331433907	-6.53503	6.35967457422062e-11	4.65794829496211e-10
RHBDL2	637.013753339636	-1.34535	0.14025557783108	-9.59215	8.62716242011585e-22	2.71608003188438e-20
HOXB6	811.090312474219	-1.34217	0.169437032003546	-7.92135	2.34936994158447e-15	3.26388978461735e-14
TGM5	37.7542239753402	-1.34116	0.303686574550862	-4.41627	1.00418252100541e-05	3.20966271913715e-05
SLC17A9	1963.91551430092	-1.33262	0.169549280904408	-7.8598	3.84736000224933e-15	5.16725722929837e-14
PRSS22	2645.33192421436	-1.33176	0.165407815458145	-8.05136	8.18772570429725e-16	1.21604249025258e-14
CYP4F12	771.802977810069	-1.33015	0.201695966661517	-6.5948	4.25816659810675e-11	3.1965203474455e-10
WNT10A	676.528540667343	-1.33007	0.228021284790745	-5.83312	5.44012796611959e-09	2.95081949292304e-08
TMEM92	1134.04042926954	-1.32697	0.176158883917824	-7.5328	4.96634062349387e-14	5.64465344715569e-13
EFNB1	6377.37366019874	-1.32686	0.117441544236372	-11.2981	1.3414562949007e-29	1.17537122981776e-27
MTMR11	4488.12719679026	-1.3247	0.147764335320437	-8.96494	3.10437964273061e-19	7.1900037599467e-18
GPR78	32.3802486525543	-1.32337	0.210999404966556	-6.27192	3.56621419047679e-10	2.33240548950615e-09
FOXC2	240.266821067044	-1.3224	0.2300024127653	-5.74952	8.94972305758889e-09	4.71097946070159e-08
PERM1	225.435011746594	-1.32206	0.190376577222962	-6.94443	3.79980506912896e-12	3.31008795080356e-11
IQGAP3	1366.02432079494	-1.32129	0.166991214197767	-7.91233	2.52612771151723e-15	3.49187603528591e-14
GRIN2D	853.916237898541	-1.31915	0.2021974495089	-6.52407	6.84225256588031e-11	4.99372862454729e-10
YBX2	53.4492078025751	-1.31844	0.264783599463517	-4.97933	6.38052121285448e-07	2.49495705513271e-06
SH2D5	19.0741898456389	-1.31749	0.222912219987857	-5.91035	3.41388337403977e-09	1.90799556780623e-08
CLDN4	22388.7950562751	-1.31736	0.157672588339454	-8.35505	6.54048072517539e-17	1.12471818077782e-15
PI3	1756.75331226352	-1.31628	0.282463695457333	-4.65999	3.16230366976116e-06	1.10062523689039e-05
KREMEN2	65.7099482472819	-1.31541	0.201762677468648	-6.51961	7.04896957080212e-11	5.1378052857607e-10
HIST1H3H	156.195832979408	-1.31508	0.234192607093276	-5.61539	1.96117802008413e-08	9.78815793025716e-08
PRODH	165.371892128536	-1.31353	0.269680903688632	-4.87069	1.11208334879448e-06	4.16575780317507e-06
FOXQ1	1847.22254111397	-1.31259	0.162876805107645	-8.05881	7.70391960574344e-16	1.15037789604248e-14
KRT15	1027.91930344222	-1.31226	0.213485186608166	-6.14686	7.90323652362355e-10	4.88531529791736e-09
BCL2L14	444.931113665744	-1.30814	0.19987804482089	-6.54468	5.96246269197902e-11	4.38837254129656e-10
ECM1	5673.09071963045	-1.30714	0.18944371064557	-6.89986	5.2052001283706e-12	4.43634143725255e-11
PLA2G4D	18.3638659340483	-1.30616	0.192059802263116	-6.80078	1.04054056542871e-11	8.55153933672426e-11
FGF20	48.9062997947304	-1.30521	0.241565646761137	-5.40313	6.54876236327073e-08	2.98260464069756e-07
PPP1R3G	157.206943691699	-1.30225	0.152999633168141	-8.51144	1.71782598016057e-17	3.19990981231261e-16
MSX2	346.476108885187	-1.3016	0.190493381180855	-6.83279	8.32763953076886e-12	6.92297744124159e-11
NQO1	11214.7056169666	-1.30158	0.155286097366137	-8.38183	5.21106323926982e-17	9.09327789697664e-16
RXFP4	29.4014277468506	-1.30059	0.22003493405343	-5.91084	3.40364324349365e-09	1.90355731551013e-08
PIK3C2G	430.922104596345	-1.29935	0.303414102456256	-4.28244	1.84858638889372e-05	5.6293840750423e-05
NRADDP	36.1047558874713	-1.29653	0.234381619237897	-5.53171	3.17127627340462e-08	1.52177151804059e-07
ISG15	4666.15165879324	-1.29485	0.208711636330689	-6.20402	5.50378074992051e-10	3.50279051570652e-09
NKAIN4	134.758662681633	-1.29476	0.231093948729542	-5.60273	2.11000562662061e-08	1.04615847834842e-07
GBP6	30.9599343838279	-1.29363	0.262080311008652	-4.936	7.97394326997087e-07	3.0630731240161e-06
LIPM	84.0843381645721	-1.29111	0.189903200475027	-6.79878	1.0550762876259e-11	8.65382036804598e-11
ANKRD22	1155.19949009159	-1.29045	0.17716091010817	-7.28404	3.23971463337299e-13	3.2793199467394e-12
PSORS1C1	353.958540064198	-1.28976	0.193275315545744	-6.67317	2.50339304914917e-11	1.94618962305496e-10
OTX1	102.314301793989	-1.28965	0.161830686583921	-7.96912	1.59804065941226e-15	2.27350114431847e-14
CAPN5	7265.50848917554	-1.28907	0.145972269597799	-8.83093	1.03809492393952e-18	2.25011151052859e-17
PVT1	412.037678895083	-1.28413	0.159142177726588	-8.06907	7.08373295125848e-16	1.06352327899221e-14
KLF5	9140.77560674897	-1.28377	0.148255891501602	-8.65918	4.75168242909653e-18	9.53792254858649e-17
AQP5	3728.28168187285	-1.2833	0.291885112968867	-4.39659	1.09966490010658e-05	3.48859209688984e-05
LFNG	4635.43319164123	-1.28279	0.135930510586777	-9.4371	3.83229117835281e-21	1.12323437015084e-19
CST1	2830.82389971433	-1.28213	0.287285331237392	-4.46292	8.08490247785217e-06	2.62315801397398e-05
TJP3	3451.70438737625	-1.27682	0.168334028925758	-7.58501	3.32465263657207e-14	3.88005353070052e-13
ADM	1955.62401691648	-1.27644	0.199067808233763	-6.41209	1.43537586854359e-10	9.96220636340395e-10
MELTF	4113.85724837589	-1.27264	0.200910312859354	-6.33439	2.3827673823202e-10	1.60466156369347e-09
HSD11B2	2088.82	-1.2697	0.21639496885096	-5.86749	4.42428625634926e-09	2.42764017246997e-08
SLC26A5	19.3881301818302	-1.2696	0.205772494917055	-6.16992	6.83226796209247e-10	4.25667259037815e-09
EPPK1	1061.12292504051	-1.26945	0.179172343848793	-7.08509	1.38951088884637e-12	1.28837067857199e-11
BMP4	2159.83147535966	-1.26718	0.165464347626739	-7.65835	1.88335186963246e-14	2.27818166260873e-13
SLC23A3	105.864244390303	-1.26639	0.171355747811916	-7.39043	1.46355965083098e-13	1.56264009140948e-12
E2F7	162.342844523913	-1.26636	0.176294586613562	-7.18319	6.81048385527541e-13	6.58002407487519e-12
MXD1	2890.11885097104	-1.26526	0.128933987360422	-9.81322	9.87689625369384e-23	3.50238548096724e-21
GJB2	4285.41539841349	-1.26475	0.202450369132408	-6.24719	4.17905720241463e-10	2.71499361600574e-09
SHH	1023.02857384309	-1.26443	0.223434524705893	-5.65905	1.52211844502543e-08	7.72251269902608e-08
SOX11	121.060226191279	-1.263	0.250253800608103	-5.04686	4.491226789846e-07	1.7956232650857e-06
HIST1H2BJ	93.5478085491509	-1.26272	0.20312739517208	-6.21637	5.08787199750423e-10	3.25183945498533e-09
TPRXL	46.6628316233812	-1.26107	0.28865655783189	-4.36876	1.24953923694596e-05	3.92942836381032e-05
ST8SIA2	108.077845296129	-1.25998	0.234718060330653	-5.36807	7.95816946844886e-08	3.56953646797164e-07
IL17C	9.99458424683812	-1.25941	0.274816430840277	-4.58272	4.58965192792749e-06	1.5587497113716e-05
IGFL2	673.540551933479	-1.2578	0.265784278964931	-4.73242	2.21855912944799e-06	7.94707747861967e-06
ITGB6	11791.3724230256	-1.25686	0.219026136403656	-5.73841	9.55708619441245e-09	4.99417315807732e-08
RFLNA	1711.9065122226	-1.25661	0.192943108029233	-6.51286	7.37331451674818e-11	5.36005655826821e-10
INAVA	3614.6262395792	-1.25547	0.180140044008462	-6.96941	3.18277995970325e-12	2.79315506797488e-11
PLAT	22779.1835407998	-1.25534	0.206036124303227	-6.09283	1.10929408515415e-09	6.68482898477176e-09
BAIAP2L1	6075.18118545917	-1.25501	0.122150509049345	-10.2743	9.205609368077e-25	4.2463757976422e-23
ADAM8	4056.6082581784	-1.25299	0.152274495916539	-8.22848	1.89607966139785e-16	3.06005731242619e-15
TRIM16	1341.33363682175	-1.25265	0.129364942871755	-9.68305	3.55942947818024e-22	1.17888304317329e-20
S100A6	118820.451275492	-1.2523	0.149416828061142	-8.38125	5.23695702188781e-17	9.12884297710127e-16
LTK	238.658720701622	-1.25181	0.2350228651428	-5.32635	1.00207599124104e-07	4.41692265503104e-07
VGLL1	322.876749494281	-1.25173	0.283011982537068	-4.42287	9.73983083865327e-06	3.1197601293636e-05
SLC6A8	4922.09034568278	-1.25157	0.174357818529009	-7.17817	7.06513814838915e-13	6.81016808715508e-12
ALKAL1	73.4033266509139	-1.24986	0.251340490645206	-4.97278	6.59979978995157e-07	2.57214161377799e-06
CDRT1	20.6380182277282	-1.24893	0.200533846703257	-6.22803	4.72341096166132e-10	3.03647847535371e-09
CLRN3	592.166877243577	-1.24816	0.253577667659703	-4.92221	8.55729615062462e-07	3.26518028235815e-06
SOX21	232.929148134347	-1.24711	0.319435840122043	-3.9041	9.45768473329771e-05	0.000256081195525523
SERINC2	12182.7406606795	-1.24638	0.146142531076813	-8.52853	1.48219151054364e-17	2.79238810177505e-16
CATSPER1	131.67407027242	-1.24626	0.18657127875193	-6.67979	2.39285728904342e-11	1.86913758049807e-10
P2RY2	285.880697832765	-1.24451	0.163468849795002	-7.61315	2.67487158570321e-14	3.17078550173551e-13
ENTHD1	34.2460057857277	-1.24392	0.283822055181691	-4.38274	1.17198594137306e-05	3.7024202955242e-05
AGR2	28989.1306179346	-1.24353	0.223821168612994	-5.55592	2.76152104801629e-08	1.34107884325952e-07
BEAN1	501.634205572924	-1.24352	0.204789197240064	-6.0722	1.26169070210916e-09	7.52380195424113e-09
HIST1H2AG	59.2418129476051	-1.24251	0.183600920124986	-6.76743	1.31085965159215e-11	1.05480251848232e-10
TAC3	28.943488971164	-1.24217	0.275119611461568	-4.51503	6.33069971049617e-06	2.09547046183923e-05
TACSTD2	17291.3685444663	-1.24002	0.193868592174784	-6.3962	1.59293228997516e-10	1.09775109121883e-09
VSIG1	3272.72252334338	-1.23935	0.32165341921026	-3.85304	0.000116658066828512	0.000310438307356606
TRABD2A	416.451849078593	-1.23922	0.184776861619701	-6.70656	1.99269642749525e-11	1.5691418373429e-10
HIST3H2BB	54.4497175082292	-1.239	0.211751561120611	-5.85121	4.88006617861589e-09	2.66010190644764e-08
HMGCS2	1453.51818122044	-1.23833	0.359307876216883	-3.44643	0.000568053293475134	0.00131842502311818
FAM177B	404.801413703214	-1.23636	0.263260220703629	-4.69634	2.64861693978345e-06	9.3520461669113e-06
EPHX3	192.045018821249	-1.23604	0.244117410241405	-5.06329	4.12088041461757e-07	1.66240632560456e-06
CEMIP	3784.73258366724	-1.2349	0.20471397323562	-6.03234	1.61599250867759e-09	9.48741396364083e-09
SAPCD2	577.169434953412	-1.23479	0.149687700638325	-8.24914	1.59543712442126e-16	2.60813808296308e-15
CA12	2634.99770643929	-1.23479	0.223649442674058	-5.52109	3.36906235194106e-08	1.61247608520647e-07
CDA	981.613398064152	-1.23236	0.214482274953425	-5.74573	9.15279260771989e-09	4.80870068476654e-08
CEACAM6	61620.2890536642	-1.23228	0.23907657599649	-5.15433	2.54543821855832e-07	1.05724747678269e-06
MYH14	17613.6648254333	-1.23226	0.120614151350949	-10.2165	1.67247567672253e-24	7.4054003226003e-23
CYP2B7P	189.976058153995	-1.23005	0.240803513176366	-5.10811	3.25398458732865e-07	1.33018970047303e-06
CDCA7	1203.09383782128	-1.2268	0.20701499330985	-5.92613	3.10166245595654e-09	1.74468513147556e-08
EPYC	364.61121501515	-1.22627	0.399652533753038	-3.06835	0.00215243027614111	0.00447623325039517
SLC4A11	987.866097861681	-1.22441	0.181988955519231	-6.72792	1.72110364983225e-11	1.36305482741377e-10
SCUBE3	584.503990757874	-1.22422	0.237441691916398	-5.15587	2.52449685422679e-07	1.04960250831021e-06
CYP2C9	407.998338044986	-1.2241	0.28537056830539	-4.2895	1.79076119360232e-05	5.47237913372672e-05
C9orf152	1238.48732887316	-1.22228	0.219629399273373	-5.56518	2.6187455641011e-08	1.27886837338585e-07
ENTPD8	587.298524916341	-1.2222	0.246992858666917	-4.94834	7.48507889449562e-07	2.89339184156974e-06
SH2D3A	2153.10587310762	-1.22192	0.15555021748487	-7.85547	3.98262864773696e-15	5.33594906201651e-14
TP73	122.014378451208	-1.22191	0.157903412209768	-7.73831	1.00745946476095e-14	1.26967494189051e-13
DCST1	29.5456328010805	-1.22151	0.171470488474535	-7.12373	1.05044288208632e-12	9.85571338660026e-12
S100A4	12076.3203864436	-1.22094	0.222837246079396	-5.47905	4.27613569580551e-08	2.0088739609231e-07
SLC45A3	1924.71047013015	-1.22017	0.160725239985968	-7.59166	3.1584174643832e-14	3.70158479902235e-13
ADORA2B	413.416170416304	-1.21962	0.165031068362533	-7.39028	1.46525369256818e-13	1.56344079567841e-12
OMP	9.93297468837751	-1.2192	0.225209109271608	-5.41363	6.17606520459135e-08	2.83469068148649e-07
HOXC9	99.5514563599756	-1.21806	0.231675873264429	-5.25762	1.45932735927247e-07	6.26886149664126e-07
PKD1L2	55.3026899186606	-1.21721	0.221725596292874	-5.48972	4.02576663276594e-08	1.90204551893307e-07
B3GNT7	3147.69058774324	-1.21677	0.188903570199372	-6.44124	1.18499769728838e-10	8.36112563574587e-10
ASPHD2	848.47991382386	-1.21667	0.143680180014442	-8.46787	2.49912063273769e-17	4.55285342993797e-16
RASAL1	1290.38964405434	-1.21652	0.171455334010221	-7.09528	1.2909255805839e-12	1.20167102948114e-11
HMGA1	13597.1890965173	-1.21509	0.151405812730928	-8.02537	1.01219736622777e-15	1.48467567623842e-14
GAS2L2	39.6548716294558	-1.21483	0.268273207286331	-4.52833	5.94517472853217e-06	1.9781413201626e-05
CYP2C18	695.507929979394	-1.21457	0.242740094965914	-5.00357	5.62777424933262e-07	2.21368032230281e-06
MET	7435.66221582824	-1.21373	0.152156603920921	-7.97683	1.5013967926721e-15	2.14707520610103e-14
SYT8	4882.79549812546	-1.21301	0.297095917439215	-4.0829	4.44779050817392e-05	0.000127035893093067
MUC12	183.341384797819	-1.21197	0.183074274142426	-6.6201	3.58952967513564e-11	2.72797665994705e-10
MMP11	29064.9338347544	-1.20989	0.239119171286063	-5.05976	4.1977630013034e-07	1.69095001949852e-06
CSF2	58.2148410832005	-1.20898	0.245687208326729	-4.92082	8.61803855323887e-07	3.28532961421813e-06
HTR1B	44.929535038208	-1.20712	0.224344536820316	-5.38066	7.42124260909919e-08	3.34957148014943e-07
HCAR2	78.585592624673	-1.20676	0.261729320235648	-4.61071	4.01293260287345e-06	1.37614752337098e-05
ADTRP	470.075327248051	-1.20436	0.225065745419911	-5.35113	8.74071940620821e-08	3.88789453040043e-07
GRHL1	584.008419916157	-1.20233	0.149770348361996	-8.02782	9.92169244797017e-16	1.45788133929358e-14
FOXD1	121.40627688977	-1.20052	0.249716279138591	-4.80752	1.52816866256657e-06	5.62991614062346e-06
HS3ST1	2537.82010380629	-1.1992	0.169167348757835	-7.08884	1.35236212932954e-12	1.25533166265118e-11
ID1	4627.3767557439	-1.19833	0.152020055195702	-7.88269	3.20400944871128e-15	4.37414645265118e-14
TRIM10	101.048126626779	-1.19818	0.198341012436199	-6.04103	1.53136073194395e-09	9.01184567199424e-09
GUCY1B2	83.534626410964	-1.19717	0.256288384951042	-4.67118	2.99467894257447e-06	1.04756829930362e-05
EDAR	401.117804127548	-1.19425	0.227789860155138	-5.24275	1.58198293136749e-07	6.75719302126532e-07
TMEM45B	2409.69297520761	-1.19391	0.175789532790582	-6.79167	1.10839993806209e-11	9.04637899177339e-11
SCNN1A	11966.8	-1.19388	0.207051250133348	-5.76613	8.1113109389307e-09	4.30281086453655e-08
BATF	766.080026025174	-1.19081	0.15592370277741	-7.63716	2.22061699086221e-14	2.66474038903465e-13
TINAGL1	10231.7940910951	-1.18955	0.131962075005587	-9.01435	1.98035613835844e-19	4.74597650524107e-18
TMC5	7645.09153366531	-1.18869	0.182504801004537	-6.51322	7.35574350764928e-11	5.34963164192675e-10
UTS2	22.515044821288	-1.18843	0.287780108882752	-4.12964	3.63334776528118e-05	0.00010518922900884
FERMT1	3167.92953102414	-1.18825	0.163419185916353	-7.27116	3.56414169674362e-13	3.58797486310483e-12
ALS2CL	4447.43211167367	-1.18799	0.164768765899962	-7.21006	5.592692872418e-13	5.46434641114894e-12
MBOAT2	3597.90981148773	-1.18749	0.11649608229717	-10.1934	2.12226243405541e-24	9.27299892030542e-23
SEMA4B	9460.51862741219	-1.18666	0.121498851303549	-9.76687	1.56206811994669e-22	5.41168369588225e-21
ZNF750	33.3609307666212	-1.18435	0.26357956626707	-4.49334	7.01138820998398e-06	2.30374184042331e-05
TNFSF11	340.348838858082	-1.18431	0.192860672021629	-6.14075	8.21347433437633e-10	5.06385461568399e-09
PROM2	5331.95008262295	-1.18121	0.214808616393082	-5.49892	3.82132009833424e-08	1.81217241776675e-07
VWA3B	70.160221679207	-1.17956	0.194078720272501	-6.07774	1.2189188908354e-09	7.28711076975964e-09
SH3RF2	1790.85482258941	-1.17925	0.167425622195181	-7.04341	1.87590056703192e-12	1.70125484063793e-11
LSR	16191.0994050917	-1.17697	0.121770009609534	-9.66554	4.22397082892234e-22	1.38512785993968e-20
GCKR	288.353103703776	-1.17595	0.229793503983804	-5.11744	3.09711470664542e-07	1.27076857140853e-06
INSC	195.858529466984	-1.17576	0.253201312285348	-4.64356	3.42456249866804e-06	1.18741111762862e-05
BCO1	165.689954783946	-1.17551	0.155006030624273	-7.58366	3.35945935241419e-14	3.91779203351965e-13
MUC13	10796.2	-1.1754	0.231100690125193	-5.08608	3.65547368335465e-07	1.48369225971453e-06
DNAJB13	117.157082793434	-1.17311	0.27075666004748	-4.33269	1.47296774643792e-05	4.57814299568543e-05
LBX2	81.0897885885082	-1.17304	0.152698279199819	-7.6821	1.56504776473345e-14	1.9197919247397e-13
SEMA7A	3103.31019604974	-1.17246	0.187733038168963	-6.24536	4.22822943411547e-10	2.74586193839028e-09
SDC1	19841.5542579596	-1.17182	0.140789875596955	-8.32318	8.56372913762484e-17	1.45451645660582e-15
UGT1A6	98.7161234260366	-1.1706	0.29183565206524	-4.01115	6.04243140872141e-05	0.000168739737147431
ITGA3	23381.5892299695	-1.17005	0.138712049739865	-8.43513	3.3083025863431e-17	5.92275576538829e-16
CLDN23	1173.06028460791	-1.16989	0.171463526285242	-6.82298	8.91719117881406e-12	7.39452608518582e-11
GCNT3	8945.42750187676	-1.16818	0.219417327102481	-5.324	1.01512058230469e-07	4.4720395964261e-07
KLK6	3396.63261944764	-1.16748	0.324957006703819	-3.59271	0.000327259335286356	0.000796036220966811
CFAP73	85.4359300629609	-1.16735	0.216696867461563	-5.387	7.1644093218816e-08	3.24248752037058e-07
AGXT	23.8178337864537	-1.16704	0.357854603099556	-3.26121	0.00110938939565025	0.00244561879552292
COL11A1	9221.77628488211	-1.16478	0.295923508031724	-3.9361	8.28170864841213e-05	0.000226274699253762
ERO1A	8890.85787965335	-1.16323	0.118751777772551	-9.79549	1.17719582941954e-22	4.14773679472077e-21
RPSAP52	44.1931590272786	-1.16232	0.247847238981228	-4.68968	2.73637054845734e-06	9.63928872207052e-06
EYA2	630.314821849888	-1.16214	0.210550083834001	-5.51956	3.39850714179264e-08	1.62515963811973e-07
TMEM150B	284.887628897715	-1.16092	0.236098303326021	-4.91709	8.78417795924816e-07	3.34481460117612e-06
TM4SF1	28528.0326538223	-1.16005	0.144843300478958	-8.00898	1.15659489287405e-15	1.68305900052674e-14
PLCD3	3491.89583467486	-1.15788	0.139566023249682	-8.29629	1.07415373257139e-16	1.80588688440429e-15
FUT2	2340.80218986407	-1.15503	0.159814917177301	-7.2273	4.92705415348627e-13	4.8393841507552e-12
COL7A1	4664.20943153347	-1.15317	0.223224305574991	-5.16595	2.3922252568865e-07	9.97362795922467e-07
CDKN2A	935.667222378925	-1.15254	0.296295223533107	-3.88984	0.000100308726686016	0.000270451402461809
OAS1	3852.37810117935	-1.15089	0.144820350548294	-7.94703	1.91030793696225e-15	2.68318061374851e-14
LGALS9C	52.8832366419764	-1.15064	0.273659147920319	-4.20464	2.61495238899056e-05	7.76467842239264e-05
CD164L2	41.7774527893541	-1.14998	0.243885558183175	-4.71526	2.41400947206162e-06	8.57302098591901e-06
MAL2	13449.1493599824	-1.14978	0.135285137015385	-8.49896	1.91289787625274e-17	3.54732237746309e-16
KRTAP5-1	27.3485459553478	-1.14872	0.207047343577396	-5.54809	2.88808767450064e-08	1.39680875846176e-07
CORO2A	3180.58733923971	-1.1471	0.139546389111189	-8.2202	2.03166496499306e-16	3.26327563727304e-15
GDPD3	485.182220339892	-1.14603	0.158477762396674	-7.23147	4.77786782266084e-13	4.7096125680514e-12
RNF183	262.533055070466	-1.14544	0.21416958829042	-5.34827	8.87971447314315e-08	3.94442252347775e-07
CYP27C1	163.993941692971	-1.14521	0.233518405721208	-4.90416	9.3826213041272e-07	3.55389315636657e-06
MLC1	40.7922140449345	-1.14498	0.233835523342875	-4.89652	9.75500210657866e-07	3.68482743806895e-06
CA14	95.6444656212682	-1.14447	0.183338055775898	-6.24242	4.30846723033055e-10	2.79249382913009e-09
SLC16A5	1560.25015033807	-1.14444	0.167256045884513	-6.84242	7.78646250875156e-12	6.49918443270796e-11
CABP4	273.682603428408	-1.1441	0.151064655455085	-7.57355	3.63151973827072e-14	4.21134221749042e-13
RHPN2	3285.10122235199	-1.14348	0.134620229464725	-8.49409	1.99487528484824e-17	3.68695699967487e-16
LINC00482	121.839987169721	-1.14232	0.201828673246074	-5.65987	1.51492078238502e-08	7.69070758929978e-08
ZBED2	267.719158360941	-1.14229	0.299193858579084	-3.8179	0.000134591121871636	0.000353557896287166
RDM1	30.1031479379354	-1.14107	0.171378440114109	-6.65821	2.77191342006655e-11	2.14099282818573e-10
PPFIA4	144.899553858565	-1.14106	0.215012741495851	-5.30693	1.11487948282005e-07	4.88165104058702e-07
S100A5	37.1986261050728	-1.14103	0.161877190794265	-7.04872	1.80576872440777e-12	1.64124753436843e-11
ADGRG7	151.728588958398	-1.14015	0.356947695428056	-3.19418	0.00140229485957979	0.00302448591750995
PLEC	45826.2833694265	-1.13609	0.12337038267503	-9.20879	3.29827254393513e-20	8.64230907081735e-19
SLPI	10133.3036534237	-1.13489	0.197719619715143	-5.73987	9.47465944524198e-09	4.95477547886434e-08
RHOF	288.470398342359	-1.13403	0.133008052206396	-8.52603	1.5145561023766e-17	2.85011921083597e-16
HMGA2	643.129911852553	-1.13347	0.294963029003536	-3.84274	0.000121666806935225	0.000322523182783308
LGR5	429.270659991634	-1.13325	0.262440665284047	-4.31811	1.57373025001692e-05	4.86484467804371e-05
EXOC3L4	491.901310079378	-1.13321	0.193763670807291	-5.84844	4.96215827780684e-09	2.70307043027899e-08
PCDH1	8036.57207454741	-1.13278	0.0939673628021198	-12.0551	1.82359705343656e-33	2.58109121409482e-31
IGF2BP2	1894.27395902491	-1.13234	0.149434333695494	-7.5775	3.52263566921455e-14	4.09367345138196e-13
GALE	3643.86596834626	-1.13205	0.129631343789315	-8.73284	2.48350846264178e-18	5.18624213636165e-17
NEK2	417.134393673025	-1.13057	0.153128507326203	-7.38314	1.54597377419341e-13	1.64111062183608e-12
MFSD2A	884.205463159738	-1.12861	0.190225037274063	-5.93303	2.97399723402592e-09	1.67857512595328e-08
LANCL3	87.1556736482858	-1.12856	0.147298928158389	-7.66173	1.83450124656309e-14	2.22396344385687e-13
C3orf52	888.033613724403	-1.12856	0.138422124235893	-8.15304	3.54896546200188e-16	5.50804761487827e-15
DUOX1	789.663032431856	-1.12816	0.161856421002445	-6.97013	3.16654335551516e-12	2.78037953167185e-11
LINC00896	34.0771071717709	-1.12805	0.207682841490856	-5.43161	5.58480983988695e-08	2.58192213703316e-07
CST6	801.794432607927	-1.12771	0.300696349096438	-3.75032	0.000176606644063261	0.000453779057515531
MGLL	10528.9345103989	-1.12736	0.109808762790565	-10.2666	9.96419487107392e-25	4.57083288268654e-23
SNRPGP15	23.8461705162407	-1.1273	0.175227704613253	-6.43334	1.24827649896741e-10	8.78141836146998e-10
HKDC1	2492.97846968249	-1.12605	0.180634492427343	-6.23388	4.55009610457574e-10	2.93417412351146e-09
LMO7	10111.5696825098	-1.12537	0.109627019860069	-10.2654	1.0085239581865e-24	4.61357921203549e-23
GNA15	1472.20161021205	-1.12449	0.134645235227451	-8.35147	6.74175261453102e-17	1.15812679768292e-15
ADGRF1	1731.85267710413	-1.12222	0.233327867904444	-4.80962	1.51220273549519e-06	5.57357607384827e-06
NGEF	1040.98621712072	-1.12155	0.162639379609638	-6.89591	5.35225429135656e-12	4.5476311475046e-11
TRPM4	4027.29304756686	-1.12127	0.126502466659589	-8.86364	7.74416244234442e-19	1.71448302199497e-17
SLC26A9	2527.77131051565	-1.12061	0.300376904399581	-3.73069	0.0001909552531582	0.00048739503580453
TSPO	9184.40210056324	-1.11993	0.143650880652346	-7.79619	6.3806268186925e-15	8.29381319603986e-14
GALNT6	2291.90689384657	-1.11875	0.172301765239322	-6.49297	8.41631716774094e-11	6.05711483258539e-10
MAB21L2	208.061093674606	-1.11874	0.309961437895733	-3.60929	0.000307036903418626	0.000751260508364724
CDH16	38.4591830706249	-1.11615	0.318392455906328	-3.50558	0.000455615286786779	0.00107724002701157
FIBCD1	492.801480850016	-1.11495	0.313599217756868	-3.55533	0.000377508268003461	0.000906676855422382
SLC44A4	13039.454204825	-1.11479	0.167309274931302	-6.66303	2.68245159665817e-11	2.07479675108171e-10
ITGA6	13842.3618563593	-1.11318	0.110948897479982	-10.0333	1.08852601549546e-23	4.28170803244769e-22
CDCP1	5837.25288153933	-1.11293	0.114649836324862	-9.70721	2.80933681399278e-22	9.4750748757068e-21
INF2	12028.7891192574	-1.1125	0.10963965428963	-10.1469	3.42044611982495e-24	1.44865953310233e-22
CEACAM1	3922.45038877575	-1.11232	0.157270699756781	-7.07265	1.52001464909761e-12	1.40230877933462e-11
NET1	8408.54364256127	-1.11232	0.103038941322137	-10.7951	3.62925752244687e-27	2.29391238823359e-25
LGALS3	20476.9171334659	-1.11095	0.129021607516366	-8.61057	7.26954457616526e-18	1.43143469894526e-16
PRSS8	8811.33322191556	-1.11089	0.185720395567615	-5.98149	2.21102937858468e-09	1.27728861041327e-08
ZG16B	1837.14202696444	-1.10829	0.238720199578469	-4.64264	3.43978910054433e-06	1.1921914505026e-05
OCIAD2	5821.0782627785	-1.10709	0.107185227270888	-10.3287	5.22544993796756e-25	2.49375939402717e-23
SLC22A18	2273.58888137846	-1.10617	0.154781520639142	-7.14667	8.8909330699066e-13	8.44715155695085e-12
RAB25	6166.49813107024	-1.10611	0.139017816334553	-7.95659	1.76842375603854e-15	2.49447166950582e-14
STX19	152.560622752341	-1.1057	0.181724561140509	-6.08447	1.16878048357148e-09	7.01628469291538e-09
FAM83D	547.775391806699	-1.10486	0.186200973942429	-5.9337	2.96189066524429e-09	1.67288231297563e-08
TINAG	94.062193072446	-1.10445	0.322922796110988	-3.42017	0.000625828433499273	0.00144241041875407
ACY1	283.246460792658	-1.10352	0.127943134330717	-8.62511	6.40305832641493e-18	1.26835700819894e-16
C16orf74	226.352586962333	-1.10317	0.240927223155597	-4.57885	4.67544651399523e-06	1.58431336754166e-05
MYO7B	2173.30847086639	-1.10132	0.254987946023408	-4.3191	1.56666214433692e-05	4.84751476303786e-05
PRELID2	363.335081075174	-1.10089	0.110754000713058	-9.93995	2.78964958300552e-23	1.05955497923329e-21
CDC25C	135.463468060211	-1.09885	0.148914547221487	-7.37905	1.59419325617593e-13	1.68904928485434e-12
CDC42EP5	1596.74128100179	-1.09731	0.163078694761234	-6.72875	1.7113261141355e-11	1.35595983014756e-10
GRB7	2639.16729025882	-1.09716	0.16107715381443	-6.81141	9.66480905683681e-12	7.98250563497344e-11
LDLR	9729.58200884053	-1.09693	0.140121309866052	-7.82845	4.93937406186591e-15	6.51242312615441e-14
HOXB7	771.760921714857	-1.09615	0.151486307435282	-7.23594	4.62307481400284e-13	4.57336433213184e-12
FAM83H	6137.56859221739	-1.09564	0.125171656918563	-8.75312	2.07528460620683e-18	4.38910767289721e-17
SLC7A11	877.448200463119	-1.09554	0.184239853559592	-5.94627	2.74324121263018e-09	1.56110221584728e-08
GPR1	94.4609158955518	-1.09547	0.23408921970532	-4.67972	2.87272194983257e-06	1.00895600189241e-05
MACC1	2568.03392153715	-1.09535	0.142829319292245	-7.66897	1.73386006172598e-14	2.10897101169493e-13
CCNI2	151.357979944033	-1.09492	0.141789784849807	-7.72211	1.1441966317795e-14	1.42572582560335e-13
LINC01124	44.5527283107479	-1.09492	0.20293618461473	-5.39537	6.83823698661942e-08	3.1050997865119e-07
ATP2C2	1099.23490880629	-1.0947	0.176296282719143	-6.20942	5.31791591169659e-10	3.39101607615308e-09
FOSL1	1312.98799613702	-1.09196	0.196689934044802	-5.5517	2.82909205519762e-08	1.37027681877955e-07
HNRNPA1P33	9.17213206150458	-1.09171	0.236438315630279	-4.61731	3.88755083279804e-06	1.33536282495614e-05
HIST1H2BD	750.882150220019	-1.09119	0.162104383916501	-6.73143	1.68001376195757e-11	1.33370220028846e-10
ZNF185	2219.15015916694	-1.09022	0.15778671059083	-6.90942	4.86622935916528e-12	4.17754060071421e-11
PLS1	4440.50453114927	-1.08922	0.136084512525281	-8.004	1.20441135575125e-15	1.74650193093176e-14
LRRC8A	9068.72430906318	-1.0877	0.116778686296947	-9.31419	1.22880873655493e-20	3.40855488732825e-19
PLK1	988.717405110484	-1.0854	0.127796654646595	-8.49321	2.01007808506267e-17	3.70986141544128e-16
UBE2C	1034.77682992773	-1.08503	0.175245751880136	-6.19147	5.96059118181725e-10	3.76458390430563e-09
PLCB3	3724.78935201752	-1.08464	0.0989323886004924	-10.9635	5.72555527077345e-28	4.10455390839863e-26
CYP3A5	6139.58598170073	-1.084	0.202521153732924	-5.35252	8.67397709464259e-08	3.86339593026577e-07
ECT2	1690.79290940871	-1.08375	0.11738255159282	-9.23267	2.63962017122529e-20	7.02767042371236e-19
ALDH3B1	4291.01458089478	-1.08303	0.137725851119343	-7.86368	3.73020336423314e-15	5.04262593564904e-14
ANXA13	1029.5657429568	-1.08263	0.289529663240902	-3.73928	0.000184550339367132	0.00047243061059201
CLCA2	43.7641292289779	-1.08215	0.361226899221791	-2.99577	0.00273753510017708	0.00557814461165651
ANLN	1367.70845302469	-1.08208	0.174823058812964	-6.18957	6.03275203327495e-10	3.80146018535134e-09
MKI67	2870.09212612968	-1.08179	0.14783595047088	-7.31748	2.52665106053201e-13	2.60531392044895e-12
EFNA4	792.456068925046	-1.0815	0.135904005683432	-7.95783	1.75079334312484e-15	2.47592978327476e-14
FHL2	6499.19761341897	-1.08132	0.113372462402107	-9.53776	1.45956518185234e-21	4.49263929581314e-20
LOXL2	5020.22900831577	-1.08088	0.176274152393264	-6.13181	8.68861394926889e-10	5.33692310830463e-09
AADACP1	83.1591144310613	-1.08087	0.251793424782658	-4.29267	1.76540090809316e-05	5.39889917599681e-05
NAPRT	3934.69639431276	-1.08047	0.149195206074625	-7.242	4.42130263321091e-13	4.38423782071693e-12
ANGPTL4	3615.87773323883	-1.0803	0.242564361765034	-4.45366	8.44185261489684e-06	2.73147868899358e-05
SLC52A3	779.988478885558	-1.07875	0.149453526820379	-7.21794	5.27805117658463e-13	5.16880706589246e-12
PRRX2	459.952087112954	-1.07857	0.186532639759784	-5.78219	7.37335256949077e-09	3.93879737260539e-08
ATP10B	2167.78235122921	-1.0785	0.246059113054411	-4.3831	1.17003509516615e-05	3.69696263612889e-05
ANXA3	5095.26581372137	-1.07597	0.149808414312152	-7.18229	6.85525777630104e-13	6.61942091985687e-12
HJURP	444.900502064545	-1.07419	0.149937221615624	-7.16429	7.81907746642188e-13	7.49328257198763e-12
SFTPA2	119.350331205193	-1.0741	0.260017633939707	-4.13087	3.61399125475534e-05	0.00010464713267835
EZR	31675.1933195929	-1.07403	0.0996140332075018	-10.7819	4.18969539260167e-27	2.60832164291292e-25
CEP55	689.23798502603	-1.07331	0.148570805842567	-7.22425	5.03887475412299e-13	4.9462813235493e-12
DSC3	275.642719990422	-1.0733	0.293840470209955	-3.65267	0.000259524429961281	0.00064375742363074
CSTB	12028.045182815	-1.07293	0.112542655172912	-9.53357	1.51971445987072e-21	4.66045767693689e-20
FLNB	32966.4653949989	-1.0722	0.133636046961731	-8.02328	1.02959201762626e-15	1.50751934676311e-14
HSPA1A	4989.51799909863	-1.07204	0.195423237383272	-5.48573	4.11768173823121e-08	1.94214780931669e-07
TFAP2C	181.713891705307	-1.07144	0.242876752092023	-4.41145	1.02680036399421e-05	3.27626474523007e-05
PTGES	2295.62908849913	-1.07139	0.225328422129539	-4.75481	1.98633648831257e-06	7.17890271638064e-06
SLC16A3	9293.15643397868	-1.06841	0.1642359356441	-6.50535	7.75103349173014e-11	5.61001375100748e-10
ARHGAP27	4092.34146626761	-1.06563	0.114337299028321	-9.32007	1.16266520833062e-20	3.24136967170961e-19
S100A10	25861.455010366	-1.06509	0.118790491729744	-8.96612	3.07148298571417e-19	7.12377566434547e-18
ALG1L2	24.215946433832	-1.06396	0.145736960850362	-7.30055	2.86594377231406e-13	2.92963141169881e-12
MEP1A	59.8822435831185	-1.06328	0.354479628618772	-2.99954	0.00270385190849967	0.00551493873688317
NPR3	1453.90561073582	-1.06248	0.208005039081279	-5.10794	3.25693129553208e-07	1.33073728729364e-06
HOXB5	524.310347352424	-1.05899	0.157329400302599	-6.73104	1.68454402941284e-11	1.33665784030075e-10
PCSK9	674.800351976926	-1.05781	0.218043834050495	-4.85135	1.22622317777718e-06	4.56936449684746e-06
CDC20	980.714137824059	-1.05752	0.168457228641816	-6.27768	3.43664810041078e-10	2.25389673436841e-09
LEXM	16.5827043913029	-1.05685	0.158908083066326	-6.65067	2.91754995834285e-11	2.24301890947807e-10
TSPAN15	5906.09459694271	-1.05532	0.121292208467744	-8.70068	3.29914496757355e-18	6.78681250472274e-17
AQP6	84.0674281876274	-1.05379	0.270734348016281	-3.89236	9.9274833529675e-05	0.000267794631577035
CELSR1	2893.14050703639	-1.05065	0.133378744230551	-7.87719	3.34836353335365e-15	4.55619557209009e-14
DCST2	77.2763877575638	-1.05038	0.169560829598539	-6.19472	5.83904201178215e-10	3.69345056207457e-09
TFF2	10503.8867940853	-1.05007	0.350028513372471	-2.99997	0.00270008585878408	0.00550861424435929
TMEM38A	649.635665115939	-1.0478	0.146724107095243	-7.14128	9.24630759874225e-13	8.7596598303874e-12
SMCO2	39.8855403869598	-1.04762	0.155595783106845	-6.73293	1.66282070387366e-11	1.32068637199749e-10
OSBPL3	2563.10584078222	-1.04749	0.105171923344434	-9.95982	2.28469269912924e-23	8.73776237819404e-22
TMEM211	19.9032462122214	-1.04725	0.299199859401316	-3.50016	0.000464977128189931	0.00109702539433328
C6orf132	2379.59675660842	-1.04721	0.146098896485608	-7.1678	7.62122616282134e-13	7.31213819561537e-12
HIST1H3E	23.7422760142726	-1.04679	0.228823563842336	-4.57467	4.76973517511511e-06	1.6149420261686e-05
ASPG	32.3203458597794	-1.04592	0.228774745233023	-4.57183	4.83478830976146e-06	1.63603717819045e-05
FGFBP1	585.983293343456	-1.0456	0.305775736867841	-3.4195	0.000627374549360402	0.00144577268820043
LAD1	14946.1872829161	-1.04555	0.150100751909856	-6.96564	3.26903613470964e-12	2.86429832755512e-11
CSTA	566.647080272048	-1.04548	0.211831332952965	-4.93542	7.99768151224757e-07	3.07146581268135e-06
S100A11	35664.7941620236	-1.04523	0.132300925615918	-7.90037	2.78079526895013e-15	3.83111228401116e-14
CACNG8	91.9180337078636	-1.04521	0.268400423339164	-3.89422	9.85135180983722e-05	0.000265957590431862
TMPRSS7	7.32781149376374	-1.04507	0.20652829519659	-5.06017	4.18874719721327e-07	1.68813953725607e-06
GPR37L1	65.8926555325014	-1.0436	0.18480436858022	-5.64706	1.63216747010196e-08	8.23292516140374e-08
PF4	45.019910280363	-1.0407	0.251809163963535	-4.1329	3.58218664260353e-05	0.000103889686167276
NMUR2	196.630341462853	-1.04064	0.364152330626898	-2.8577	0.00426722577642903	0.008364732345841
LPAR5	765.659023918221	-1.04019	0.126060422653576	-8.25152	1.56390359132934e-16	2.56164623861661e-15
SNTN	6.87721101792321	-1.03919	0.220205519809607	-4.71917	2.36811058207859e-06	8.4235839238387e-06
APOL1	18527.4112064848	-1.03905	0.144110778515586	-7.21005	5.59303572880281e-13	5.46434641114894e-12
ITGA2	6717.29884122403	-1.03896	0.14074591311509	-7.38185	1.56110156682487e-13	1.6550474997836e-12
CGN	7343.41534133917	-1.03866	0.130083870030337	-7.98452	1.41075047131168e-15	2.02619495272519e-14
DMBX1	88.5235	-1.03853	0.294693660236353	-3.52411	0.000424913064099929	0.0010108548113051
PPP1R13L	3428.15065663734	-1.03848	0.138830622448109	-7.48018	7.42230284314085e-14	8.249217119625e-13
CACNA1F	68.4373923814959	-1.03707	0.17515447480544	-5.92086	3.20253121448793e-09	1.79775989531933e-08
ELF3	25677.1585880478	-1.03608	0.153138391626831	-6.76563	1.3272958049097e-11	1.06750939918915e-10
CKM	13.757386209569	-1.03601	0.243016173094395	-4.26314	2.01575633997691e-05	6.09920061940758e-05
BCL2L15	1581.21465307777	-1.03555	0.177402674399409	-5.8373	5.30524385084663e-09	2.88332255234723e-08
SYTL2	3145.09443836058	-1.03548	0.136371896027661	-7.59306	3.12439748087027e-14	3.66430752713964e-13
COL9A1	118.225514613844	-1.03521	0.259741273307677	-3.98553	6.73304513132897e-05	0.000186640822522276
SH3TC2	186.544896978977	-1.03447	0.171714999456546	-6.02435	1.69786006201392e-09	9.94572431091283e-09
SAMD9	2882.41534091598	-1.03367	0.126533266320751	-8.16919	3.10466913366973e-16	4.85031328807271e-15
GALNT12	1926.73885640879	-1.03275	0.139144146975008	-7.42218	1.15205571651869e-13	1.24611643798495e-12
KLHL30	113.931333949862	-1.02951	0.191984399422954	-5.36249	8.20840634521306e-08	3.67282380645037e-07
CREB3L1	8008.32727920967	-1.02839	0.167937730043172	-6.12367	9.1446091485924e-10	5.57976151439536e-09
RTN4R	338.363558539762	-1.02819	0.153953453969077	-6.6786	2.41243316622785e-11	1.88176604958705e-10
PLPP4	643.271918818173	-1.02719	0.223152025959361	-4.6031	4.16247260879338e-06	1.42242151055754e-05
S100A16	15681.4074072506	-1.027	0.139638560026262	-7.35473	1.91318959448811e-13	2.00775790144e-12
ANKRD1	201.288148024214	-1.02448	0.270514434383964	-3.78715	0.000152383300850855	0.00039621093768098
MIOX	67.9160018120975	-1.02379	0.261201661627014	-3.91954	8.87184297494882e-05	0.000241283822737974
SCN5A	59.8792394524187	-1.02338	0.210956367364372	-4.85116	1.22739623956801e-06	4.57270680028037e-06
POF1B	2219.09587603803	-1.02252	0.177751128043877	-5.75253	8.79171126986694e-09	4.63074868412839e-08
ARHGEF16	3104.07350403288	-1.02152	0.128745733470776	-7.93439	2.11528926182541e-15	2.95106909653149e-14
CNTD2	46.7289181887269	-1.02149	0.275796654539355	-3.70377	0.000212415336391893	0.000537201889225679
ATP8B5P	31.6948487272386	-1.02149	0.236376314663395	-4.32144	1.55011608378072e-05	4.79901333845741e-05
MYOM3	405.849091733113	-1.02141	0.180893329385722	-5.64646	1.63780665810483e-08	8.25885452442631e-08
PITX2	26.2374664636701	-1.02118	0.291063984844448	-3.50845	0.000450730595400833	0.00106690947110317
SPIRE2	1512.85113462728	-1.02081	0.174136493520524	-5.86211	4.57020747249665e-09	2.50107851105567e-08
CARD11	3690.17063481665	-1.02038	0.144650792408451	-7.05409	1.73732343279403e-12	1.58512815686331e-11
TSTA3	8504.02544312778	-1.02016	0.12719485132938	-8.02047	1.05340199940862e-15	1.53694600089927e-14
RHOV	979.690958680354	-1.02014	0.227448861585522	-4.48514	7.28658029492477e-06	2.38375680924445e-05
SH2D4A	1981.97624297351	-1.01947	0.130203061545653	-7.82984	4.88509105034896e-15	6.45627356694164e-14
ANO1	7461.94244781373	-1.01907	0.138232844586038	-7.37212	1.67936541781298e-13	1.7747473719836e-12
ELL3	65.2383526996837	-1.01891	0.146135061136716	-6.97235	3.1168134721773e-12	2.74231366701821e-11
MFSD2B	25.9118822801091	-1.01722	0.15932913312896	-6.38436	1.72111761629239e-10	1.18068383288326e-09
CCL24	205.420128561036	-1.0166	0.241978202440419	-4.2012	2.65502476947821e-05	7.87519437265971e-05
BBC3	870.663086634367	-1.01576	0.139932197472251	-7.25892	3.90205827298521e-13	3.90423199810654e-12
SPATA12	28.9376798978589	-1.01476	0.175792916586427	-5.7725	7.81054280928930e-09	4.15758884351754e-08
JUP	26427.8378120001	-1.01439	0.107859801567814	-9.40468	5.21901063824492e-21	1.50046555849541e-19
GJC2	380.972406322794	-1.01423	0.214469429665061	-4.72903	2.25592373672467e-06	8.06521957689132e-06
RHOD	1952.14826661397	-1.01418	0.172033671716765	-5.89526	3.74093121007549e-09	2.07537088237354e-08
AP1S3	798.111355151241	-1.01171	0.128967279262623	-7.84468	4.34044407339144e-15	5.78725876452192e-14
MELK	447.069452711066	-1.01161	0.162714117479909	-6.21709	5.06452606496377e-10	3.24067046506183e-09
OIP5	74.9650151777229	-1.01103	0.134269155114915	-7.5299	5.07797806063442e-14	5.76758001948601e-13
TNFRSF10A	948.609836913983	-1.01077	0.12603064311464	-8.02003	1.05715629000874e-15	1.54106585937893e-14
SNCG	1106.49603058366	-1.0107	0.246918674533315	-4.09325	4.25360321360299e-05	0.00012197345319007
PKMYT1	403.968839226546	-1.01061	0.158559507931729	-6.37367	1.8456221936225e-10	1.26151085335138e-09
LRRC8E	51.5832865625245	-1.00964	0.157530621332887	-6.40917	1.46318449108409e-10	1.01367566199499e-09
HIST1H4E	13.2841370666776	-1.00949	0.239436193300286	-4.21612	2.48540379842854e-05	7.39857754844087e-05
DRD4	73.4939947635003	-1.00856	0.179723164553495	-5.61172	2.00325846741672e-08	9.98614094534042e-08
IRAK2	1068.45780543665	-1.00392	0.1347386320329	-7.4509	9.27077509088541e-14	1.01469950763425e-12
CLTB	9919.97902048033	-1.00186	0.117322939938835	-8.53937	1.34954412049048e-17	2.56289571505989e-16
BTBD11	267.809207324687	1.00021097821803	0.215141581982176	4.64908256694376	3.33414732917704e-06	1.15751529918599e-05
IGSF21	158.415979326343	1.00147255746634	0.162099347939257	6.17814056748473	6.48609544967603e-10	4.06393267675502e-09
GCAT	651.472602074841	1.00154444238737	0.156411370856041	6.40327130250125	1.52082594551765e-10	1.05234961772957e-09
ADAD2	9.7808361730288	1.00273410442053	0.199313571556371	5.03093741480083	4.88087469775737e-07	1.93969966390358e-06
B9D1	489.368743774548	1.00298081385756	0.136600702926161	7.34242791122184	2.09753506885829e-13	2.19149405301535e-12
ABCA3	1503.45468605604	1.00379454128861	0.13841738570988	7.25193974832426	4.10844656370997e-13	4.09607917489688e-12
CCL16	6.70616963215052	1.00405747521637	0.203048781951815	4.94490765009682	7.61799695687772e-07	2.93996806352587e-06
MT3	17.7646481432388	1.00420221018109	0.269070955519167	3.73210928040711	0.000189883086811094	0.000484807881219815
MAGI2	534.462895269831	1.00485777703203	0.128244154307569	7.83550550477391	4.66960191473417e-15	6.18628861663983e-14
KCNMA1	1375.55379531806	1.00487052822224	0.198884824058426	5.05252491224286	4.36007466100567e-07	1.74825269700373e-06
TMEM100	238.381002062435	1.00509495699735	0.176059642932796	5.70883219035616	1.13753978000963e-08	5.87391916337994e-08
FSIP1	31.3960258660048	1.0067415176725	0.140759202849589	7.15222519942992	8.53823404288652e-13	8.130716259356e-12
TPO	47.2077127395188	1.00688142850738	0.259228984639465	3.88413907460137	0.000102693116828533	0.0002762670387691
HEATR9	5.87223962006018	1.00698728597527	0.209346107011218	4.81015529904889	1.5081307457125e-06	5.55980524243076e-06
MESP1	56.7276241890049	1.00708709189217	0.193382015118785	5.20775983885352	1.91134081980042e-07	8.06826509709278e-07
TMOD2	902.485867266576	1.00750981506045	0.111811764401631	9.01076752032506	2.04619367572356e-19	4.88960566666409e-18
FASLG	29.9101	1.00786793334342	0.178810978358981	5.6364991825056	1.7354185935841e-08	8.72715818698837e-08
GIMAP7	564.586658427139	1.00788844046788	0.16601756723407	6.07097463997198	1.27136266330761e-09	7.57602220380496e-09
IQCN	260.393137714027	1.0079053286396	0.167436597531729	6.01962380684783	1.74822896855636e-09	1.02137180868555e-08
SBSPON	286.084873511215	1.00792866371075	0.168827832822966	5.97015697505087	2.37025424827296e-09	1.36100590677532e-08
GPAM	661.946135044992	1.00793063009675	0.137370073987191	7.33733775371439	2.1788427681293e-13	2.26785897172981e-12
FAM117A	833.794931565005	1.00869356920779	0.116723947906061	8.64170195836403	5.53817459862662e-18	1.10763491972532e-16
TMEM198	310.868685528079	1.00900423928071	0.136349635312907	7.40012422449946	1.36057157825278e-13	1.46305619064065e-12
AZGP1	4167.06937001393	1.00940827971188	0.247087360012035	4.08522831626316	4.40334964738549e-05	0.000125875142690668
FGFBP3	105.767038570332	1.01061900909233	0.144822954539543	6.97830680437045	2.98758682197681e-12	2.63723015841876e-11
SEMA3G	708.004324913858	1.01066213360859	0.14608381967795	6.91837149272694	4.56864953588489e-12	3.93431286085563e-11
VAMP2	3969.4	1.01113316633924	0.102104663013165	9.90290880455542	4.04340256400914e-23	1.49795853378057e-21
CD1B	20.7911576795905	1.01162375401636	0.263788723780974	3.83497724814167	0.000125575918101872	0.000331770453696075
HDHD5-AS1	9.90102035954054	1.01169205822711	0.182657865664681	5.53872703234334	3.0467809283926e-08	1.46755940006345e-07
GHRL	211.609048755104	1.01250233738608	0.257860525834716	3.92655034774526	8.61728608727336e-05	0.000234939508734354
FCRLA	155.945686511748	1.01322745598713	0.358102733713585	2.8294323404901	0.00466306585972451	0.00906448769069584
PLIN4	1153.86066847824	1.01424118203671	0.326775385598653	3.10378696418221	0.00191060849917149	0.00402847934126303
OTULINL	1046.71841094881	1.01480465520539	0.160617471936866	6.31814610806651	2.64719680456275e-10	1.76907098803709e-09
MPV17L	488.778992426023	1.01510747469779	0.156478936909723	6.48718284227245	8.74561815497547e-11	6.27501891882122e-10
NR1H4	229.266458372518	1.01608282022017	0.255941008472414	3.96998834334784	7.18761481225242e-05	0.000198212991325396
ANKRD53	55.783337525186	1.01635804820209	0.132710711561831	7.65844773372765	1.88193799388619e-14	2.27813546628328e-13
PIFO	222.835034951659	1.01678887872106	0.190641319529798	5.33351783983078	9.63280945227861e-08	4.26180402163328e-07
S100B	460.409862580563	1.01693173221683	0.171689939605336	5.92307117443487	3.15983999333138e-09	1.77560062061648e-08
GLDC	38.8698287163873	1.01694467595558	0.188901647073439	5.38346113816688	7.30670284387887e-08	3.30417802006101e-07
CCDC178	16.0082053709434	1.0173477933052	0.205129262489869	4.95954492770357	7.06585056165548e-07	2.74479205491473e-06
FAXC	176.105370146168	1.01772385427776	0.164445433618439	6.18882404870646	6.06146950090729e-10	3.81695170397943e-09
LRFN1	100.870706266228	1.01775126539685	0.164854336479172	6.17363963322517	6.67355566743608e-10	4.16562690737812e-09
MAN1C1	1156.18699527772	1.01838306266865	0.118764243102387	8.57483	9.92342194765147e-18	1.91976480669519e-16
CEND1	31.6216491014229	1.01929760099074	0.175997963554142	5.79153065414404	6.97478255005751e-09	3.73431616647114e-08
ZSCAN18	1342.19108884653	1.02045637472095	0.127486786927256	8.00440892202597	1.20041863287946e-15	1.74223773536229e-14
ARMC4	14.9963192355069	1.02048061210632	0.254130193222501	4.01558193131677	5.92992932769749e-05	0.00016582173195993
GTSE1-DT	20.2264784213456	1.02125495797429	0.155719838952437	6.55828419066256	5.44304050864472e-11	4.03116059137552e-10
MIR600HG	206.553420286514	1.02139797356124	0.163574847972948	6.2442238902778	4.259095604722e-10	2.76265660846832e-09
SNRPN	2322.78009003353	1.02150528623008	0.116997977748648	8.73096531997014	2.52508102314927e-18	5.2664158366942e-17
IGSF11	115.667713806405	1.02163704518808	0.187598655292548	5.44586550257996	5.15540820896499e-08	2.3981337061927e-07
MAPK12	507.509090898224	1.02199167404315	0.157182088946363	6.50196012086273	7.92801202062551e-11	5.72631513779494e-10
SNCA	298.197486507829	1.02216483682039	0.18063638976195	5.65868725657903	1.52535224997149e-08	7.73181305770671e-08
SHANK1	67.9683195624926	1.02223938537215	0.193182507109826	5.29157324162381	1.21268606102521e-07	5.28058931648104e-07
ADH1A	39.4804362641093	1.02262398651254	0.303063604237743	3.3742883415005	0.000740068039883411	0.00168229605222639
TMEM232	62.4806985917053	1.02431050527638	0.154672883441925	6.62243104597566	3.53338900423954e-11	2.6890129554323e-10
TMEM150C	511.399819208799	1.02475129213047	0.123916615146823	8.2696843431068	1.34314148277352e-16	2.22869969486267e-15
HAR1B	13.4380415830707	1.02547704533534	0.275830944270226	3.71777375467598	0.000200986141739361	0.000510636776189601
PDE2A	529.050063263248	1.02615934998038	0.135568717500557	7.56929304119262	3.75260782596256e-14	4.34567731454126e-13
B3GALT2	131.067	1.02689	0.244377182264907	4.20207101777954	2.64484126676357e-05	7.84920634007254e-05
VIT	60.3006729122859	1.02745221584873	0.267559720928492	3.84008554158767	0.00012299144765069	0.000325565596722414
MT1H	169.399351870483	1.02829330794089	0.301109955131319	3.41500933601626	0.00063779825421174	0.00146815945089608
SHE	386.398449947495	1.0289992843301	0.121982795999271	8.43560992269969	3.29479986346046e-17	5.90496598905901e-16
SYNE1	3207.39236313737	1.02919430898889	0.115756814566573	8.89100406608884	6.05591619975167e-19	1.36258114494413e-17
FIGN	193.564549249166	1.02941386561338	0.121738210623183	8.45596350023357	2.76792186591885e-17	5.00401594973976e-16
ADGRL1	1704.7123988912	1.03047283518643	0.141547438550941	7.28005286238774	3.33689394667885e-13	3.36944900957328e-12
TEK	744.178875154939	1.03142290554797	0.13116503902727	7.86355047958728	3.73395774008129e-15	5.04358402738549e-14
TEX26	9.9972471893118	1.03199551970844	0.235692121521372	4.37857452785014	1.19458090366346e-05	3.76948547345025e-05
CLCNKB	38.9117812999879	1.03290244337378	0.194079941469437	5.32204634622913	1.02606421136389e-07	4.51544601121072e-07
ADAMTS1	3800.63030349724	1.03401949864559	0.167133924471732	6.18677208659978	6.14086487587695e-10	3.85930635083576e-09
KCNA3	52.9724476974592	1.03452225055048	0.216814754541576	4.77145687219412	1.82898146454721e-06	6.65522589604522e-06
NR4A3	910.599936697811	1.03529393089863	0.243083705506834	4.25900176542077	2.05341848853572e-05	6.20861971337439e-05
TGFBR3	1694.28289151276	1.03573923053974	0.137412196231446	7.53746216817047	4.79205590868738e-14	5.45780232791356e-13
GPRIN3	1365.53337260517	1.03677062626168	0.130149739402559	7.9659831131502	1.63915327219631e-15	2.32799126823078e-14
CLEC3B	327.185250456386	1.03698092885032	0.163407810726954	6.34596916902007	2.21029500241266e-10	1.49581059419508e-09
EGFL7	1796.51597047066	1.03700031319853	0.13665442114985	7.58848710837822	3.23662163315515e-14	3.78520157097806e-13
DNAAF1	60.438343723235	1.0371537823727	0.196983776894954	5.26517360323424	1.40056944963162e-07	6.03681157883904e-07
PNMA2	1538.8400310265	1.0371773500314	0.183935095192229	5.63882248217753	1.71216929572592e-08	8.62071253792073e-08
FNDC5	75.6605148263851	1.03779444309581	0.148724494421435	6.97796584976141	2.9948442882726e-12	2.64082116154389e-11
STXBP1	2571.61822260358	1.03794276649526	0.147196064710263	7.05143013529827	1.77088138062727e-12	1.61042260643535e-11
PTPRS	2428.28295080365	1.03811768645428	0.127997538603382	8.11045038663623	5.04324770670719e-16	7.69734396526001e-15
NUP210L	9.87961628949323	1.03837528913919	0.24191007734779	4.29240195581575	1.76750604423113e-05	5.40433901264172e-05
SOBP	461.707731054312	1.03891391856171	0.123354401249673	8.42218768067235	3.6951848905619e-17	6.60823561422302e-16
CCDC13	47.0681023198199	1.03900986377695	0.125898051247818	8.25278750130737	1.54742058841804e-16	2.53967145135805e-15
DRC3	261.939140394265	1.03973221708895	0.113916596370635	9.12713555543841	7.03356230581872e-20	1.77554560646887e-18
FAM171B	531.821272405452	1.04073884239493	0.13769287995161	7.55840710689384	4.08035255484111e-14	4.69893173213969e-13
CHODL	27.6949549107207	1.04086227379064	0.187141228524733	5.56190788099417	2.66841146133164e-08	1.30082113039894e-07
C10orf105	6.09167886142537	1.04108298762049	0.211609854284826	4.9198228085314	8.66225948906047e-07	3.30142732195262e-06
MARK1	302.065703116532	1.04146545952644	0.134291059466877	7.75528515197482	8.81451888239093e-15	1.1209039658911e-13
FAM133A	18.2061530826653	1.04158717766027	0.212343128112485	4.90520784411027	9.33284599760306e-07	3.53746691966827e-06
ENPP5	651.377933426213	1.04203805862166	0.143515256011893	7.26081733453696	3.84758251009396e-13	3.85223496778453e-12
SLC10A6	24.5493039598105	1.04206084207884	0.185898870168514	5.60552541892388	2.07624147518421e-08	1.03127051076936e-07
CCL2	1941.35434403738	1.04346485724719	0.188217285980598	5.54393743279645	2.95744549018646e-08	1.42701915260745e-07
WDFY3-AS2	119.439507150022	1.04434232511131	0.0984898077873408	10.6035573484543	2.86856785033295e-26	1.63805115867288e-24
BRSK1	344.575683248432	1.04675497341363	0.159789216931937	6.55084863366907	5.72110258943602e-11	4.2238724423121e-10
TRIM58	11.7248669804646	1.04710817916106	0.186717919820003	5.60796832018308	2.04715486016718e-08	1.01865638474665e-07
EDNRB	823.914957254891	1.04741465864129	0.145254659262038	7.21088510318809	5.55893461168568e-13	5.43942744440595e-12
ATOH8	296.983039404543	1.04743046337969	0.150983643867065	6.9373770333819	3.99446743198472e-12	3.47191114782875e-11
STAT4	278.392910839236	1.04762466768226	0.145047267289595	7.22264326145917	5.09866437557742e-13	4.99904571104571e-12
TMEM170B	293.630164044801	1.04768806812115	0.107007801737707	9.79076339395507	1.23360944457409e-22	4.33727651850252e-21
ALOX15	12.2296291334229	1.04812762859282	0.249732813663306	4.19699603435343	2.70478667623994e-05	8.01131592890957e-05
ZNF542P	379.04031490244	1.04902005243036	0.111775726525191	9.38504347090003	6.2890493065383e-21	1.79873327316536e-19
DPF1	32.5216667892399	1.0504365431539	0.18009993336749	5.83252044302818	5.45963132855881e-09	2.96042877540714e-08
C3orf14	402.323511944911	1.05084123582194	0.127725024322314	8.22737158514957	1.91366107919132e-16	3.08270695247163e-15
GSTA4	613.088653682024	1.05111291791596	0.0836112612038579	12.5714276137179	3.03198919440472e-36	6.12313915357831e-34
STAB2	60.3648467342525	1.05160504885969	0.240141130040155	4.37911260217627	1.19163551650204e-05	3.76234206926097e-05
TNFSF14	188.139087796317	1.05170130226965	0.180966255805534	5.81158789846325	6.18830260915123e-09	3.33588187524559e-08
PCDHGA3	40.927148130643	1.05229741284543	0.154171	6.82553886824131	8.75958801946721e-12	7.2674738277744e-11
HSPB6	1911.37651513553	1.05234	0.198394177630707	5.3042875710538	1.13113878113788e-07	4.9476117843749e-07
TIAM1	812.50456254317	1.05344748516372	0.142592129092829	7.38783754661463	1.49235915184457e-13	1.59031322744827e-12
LINC00475	50.1601123793526	1.05346114157112	0.185082957514289	5.69183222334119	1.25683322270251e-08	6.44969264578667e-08
GIMAP8	673.792857112893	1.05363525437461	0.129707447091518	8.12316700390529	4.54173689793684e-16	6.98339489599202e-15
ADA2	2944.53330352918	1.05393009475642	0.155884323351842	6.76097552399561	1.37065680598002e-11	1.10024608371445e-10
ATP8A1	1448.09858938417	1.05459844850007	0.167710667415002	6.28820136938846	3.21165152635237e-10	2.11555088609369e-09
CD8A	569.425921214819	1.05465918163548	0.1895248479125	5.56475413779199	2.6252227880724e-08	1.28127584351544e-07
PELI3	690.194829846413	1.05468212304915	0.126169784071194	8.35922904056037	6.3129442335654e-17	1.08898288029003e-15
VLDLR	1034.08669185735	1.05490099511796	0.125013778256652	8.43827784288105	3.22047361156427e-17	5.77801116007631e-16
STUM	97.7025477312363	1.0549947821331	0.236776550414018	4.45565568164743	8.36371757577111e-06	2.70884340024975e-05
GFRA2	76.6243871666562	1.05518511208104	0.173609766667355	6.0779133129234	1.21756542004684e-09	7.2816480158814e-09
TFPI2	1150.50901490745	1.05616714678838	0.248022420309195	4.2583535209104	2.05938092651986e-05	6.22437454702845e-05
SPOCK3	90.0152761748264	1.05761707569586	0.299990051964162	3.52550715855806	0.000422672753299376	0.001006247957826
ABCD2	46.2872467781037	1.05847557382123	0.210359883667852	5.03173682817068	4.86056189788884e-07	1.93301885276271e-06
PADI4	13.081852128478	1.05875536430302	0.238156475949842	4.44562911875639	8.76350259923423e-06	2.82616558993805e-05
DNASE1L3	86.2624627805892	1.05878942213072	0.252845162482632	4.18750120324509	2.82042526206169e-05	8.33147383869812e-05
ADAMTS16	269.164945338193	1.05943572741754	0.238008964179153	4.45124296503423	8.53746793629571e-06	2.75914462085934e-05
CYYR1	840.771628504175	1.06133024119984	0.110869869695219	9.57275627830565	1.04092872430684e-21	3.23410500460062e-20
CACNA1D	946.62624753761	1.06159151049929	0.14687702557436	7.22775741371367	4.91034819811868e-13	4.82583775435284e-12
FAM13C	163.472387200749	1.06161699081665	0.154273276958191	6.88140559239146	5.92648457144785e-12	5.00472129032006e-11
PDXP	35.0084976201531	1.06213389199395	0.220688101458007	4.81282808169907	1.48809296001323e-06	5.48837848949201e-06
MUSK	19.5327037820295	1.06306168565311	0.26379717701778	4.02984481362157	5.58136880651216e-05	0.000156975997683154
ZNF843	76.4225687615056	1.06364185407178	0.0987579302426475	10.7701918363257	4.76008344901822e-27	2.95232142006523e-25
NTRK1	55.1172535893303	1.06372866720029	0.137982989135773	7.7091290300546	1.26679286979982e-14	1.56669827661576e-13
EPHX2	971.944181614698	1.06402929809122	0.148413840294383	7.16934010992969	7.53601252841492e-13	7.23876841476514e-12
GPC3	861.129910246607	1.06457322033265	0.149492650960115	7.12124116801356	1.06959445546738e-12	1.00127101088411e-11
CNTN1	1589.05	1.06498010377039	0.198983336257122	5.35210698444739	8.69359718356645e-08	3.87109355632859e-07
RSPH9	78.2428018851651	1.06543081964449	0.137264976417371	7.76185482598941	8.36961797764604e-15	1.06780334136994e-13
TECTA	47.2909373115059	1.06559353979446	0.106156915916687	10.0379097357231	1.03851449316112e-23	4.11430622171009e-22
KATNAL2	101.886018370812	1.06586917514919	0.110911376086602	9.61009783448123	7.24800854858845e-22	2.31265937504094e-20
SPAG8	83.7988381855787	1.06665609608053	0.171496605990716	6.21969216194446	4.98131216712e-10	3.19483073150686e-09
FHL5	202.035250582555	1.06724258189654	0.16266126207483	6.56113550505691	5.33995669905176e-11	3.96012910596942e-10
ABI3BP	1977.46136068649	1.06823	0.175707240542417	6.0796047786609	1.20479133573968e-09	7.21567613737758e-09
MYEF2	616.355154026278	1.06844216890356	0.157646367675034	6.77746138183157	1.22305828750879e-11	9.88474633535656e-11
CCR4	183.053996815374	1.06904858576966	0.245507277590097	4.35444764107794	1.33402859783168e-05	4.1745112585209e-05
SOWAHA	286.067318306885	1.06920764023253	0.190143047298261	5.62317505386017	1.87479246194547e-08	9.3852972097391e-08
P2RY13	181.460891975028	1.06994929189587	0.182475765795496	5.86351446303828	4.53171355120439e-09	2.48247358279672e-08
GIMAP5	95.5043689515113	1.07004528090315	0.181485660681732	5.89603209908502	3.72346570724206e-09	2.06775962816662e-08
ALMS1P1	7.20827105319247	1.07025904028404	0.155625924016198	6.87712569129966	6.10722233011913e-12	5.14947055940798e-11
HTR2A	36.071037961246	1.07097515456504	0.202561793155338	5.28715281338244	1.24234851952551e-07	5.39698097674251e-07
CXorf58	3.97529938691974	1.07097764131172	0.1933584071924	5.53882118115532	3.04514370548559e-08	1.46719754910798e-07
TSPOAP1	880.780712618658	1.07136846473351	0.146988	7.28883972734745	3.12635694530903e-13	3.1762252156023e-12
NEFH	140.106851497091	1.07356789234841	0.17350980303783	6.18736159889674	6.11795192343337e-10	3.84782695981985e-09
SYNM	833.875888937687	1.07375808106424	0.189745378845897	5.65894193363359	1.52309072539983e-08	7.72507884000646e-08
TIFAB	25.8059998937853	1.07402766742622	0.237553691168117	4.52119965867474	6.14901566917085e-06	2.04063526014968e-05
WNK2	1883.05509568743	1.07420952745916	0.213271783421477	5.03681035637172	4.73353338401044e-07	1.88703208568158e-06
CAVIN2	917.239246894645	1.07421853924454	0.158158750785692	6.79202721258296	1.10568685215221e-11	9.03313974920599e-11
GIMAP6	900.702763869172	1.07527501342688	0.142649072143436	7.53790401346374	4.77585168805565e-14	5.4430904304337e-13
FXYD1	52.9049928861451	1.07537470651439	0.15873362363966	6.77471276631087	1.24653662363978e-11	1.00646740553266e-10
KY	27.4619	1.07563944385623	0.234153768021687	4.59373108937801	4.35390372163715e-06	1.48324718433062e-05
RLN1	4.73141951443066	1.07579877816335	0.192441400198269	5.5902668399574	2.26720931322912e-08	1.11774296597422e-07
ZNF582	109.127100331599	1.07928717249654	0.11249171681412	9.59437017287187	8.44311748162513e-22	2.66828292930748e-20
SLC39A5	1110.69391843721	1.07950114629518	0.310745752848776	3.47390474817049	0.000512943089994724	0.0011992570337869
DCLK1	578.20701074826	1.07972301967855	0.182810470767883	5.90624276138699	3.49998112616094e-09	1.95347783785727e-08
CACNA1H	2309.96046300798	1.07986135200622	0.157627648577176	6.85071027674127	7.34842084011206e-12	6.14905755999271e-11
NRSN2	1696.32269192273	1.08096605748433	0.114111819100105	9.47286675481047	2.72266853278663e-21	8.1532352446558e-20
DNAJC12	721.802576328784	1.08103332671972	0.196467573340753	5.50234987045309	3.74762313486378e-08	1.78028224651016e-07
CITED2	2216.88972982276	1.08430898554856	0.131185043773988	8.26549242470555	1.39119277783847e-16	2.3038152401005e-15
GFRA3	128.370886799235	1.08458837377169	0.232297444904661	4.66896385458232	3.02722628506261e-06	1.05761323376871e-05
SLCO1C1	28.3538476683807	1.08513674259573	0.178047550414871	6.09464572844298	1.09680077273092e-09	6.61917667508165e-09
EOMES	88.6471271100043	1.08528509484252	0.219159519827814	4.95203263675331	7.3442282944759e-07	2.84403815643642e-06
TDRD10	43.9461148514084	1.08605076599065	0.138543142786503	7.83907990065064	4.53859698809673e-15	6.02719856638988e-14
LHFPL5	16.1517191063979	1.08691720497266	0.205106234374603	5.29928896743105	1.16254518110916e-07	5.07292442665816e-07
DRC1	75.4626701913072	1.0869979688228	0.331907577278148	3.27500196812882	0.00105661237498271	0.00233892540164599
RSPO4	12.8088054468447	1.08743646684938	0.206499508471705	5.26604869375938	1.39391326244018e-07	6.00968592189778e-07
TRIM63	23.7473665390863	1.08798308329331	0.178539385316872	6.09379875125233	1.10262264377861e-09	6.64704440515975e-09
TNXB	1257.70339373713	1.08801023552278	0.193501571616292	5.62274624663137	1.87945378151569e-08	9.40578864366871e-08
ARHGEF26	449.180303951825	1.08845612489281	0.168310919426131	6.46693707457596	1.00009269719716e-10	7.12937368298968e-10
ABCA9	371.992373921226	1.08849715877457	0.163013476993814	6.67734459044683	2.43310399349346e-11	1.89521176539284e-10
GPR34	337.072327915186	1.08911690989638	0.170184365414568	6.39962964425842	1.55754283032287e-10	1.07515253314492e-09
MICU3	184.479321478171	1.08920635303581	0.135224826305407	8.0547809362744	7.96212790115984e-16	1.18572696082021e-14
NCALD	1309.1072719842	1.08957689146177	0.121712403354013	8.95206126439417	3.48905221980863e-19	7.99152209682309e-18
TMEM255A	137.256807852161	1.09048245754651	0.198937809272305	5.48152440974084	4.21676529213733e-08	1.98492419663997e-07
CMKLR1	840.987235960425	1.09055005764323	0.157019869165525	6.94529974734351	3.77657584013602e-12	3.29158399540277e-11
TRPC4	149.641886494673	1.09069749312165	0.152458626686778	7.15405560724655	8.425091118472e-13	8.03683807153781e-12
KCNG2	11.2892467517594	1.09110393809442	0.230880627671977	4.72583581002998	2.29170768269571e-06	8.18078879617179e-06
RBP7	214.887572656593	1.0914815366953	0.163405639848663	6.67958301626659	2.39623071065177e-11	1.87089017295584e-10
DLL3	14.6954712109843	1.09152001750097	0.288149052286416	3.78803958867791	0.000151840659096645	0.00039498606890362
NPR1	605.830390971371	1.09291057081239	0.126199495403417	8.66018178059057	4.7101253839282e-18	9.4659801405159e-17
KCNK12	27.8008205776833	1.09317922855901	0.2005332961677	5.45136019529055	4.99860098859132e-08	2.32846223266026e-07
TPPP	711.838905594074	1.09325640612095	0.187846092230863	5.81995820694175	5.88623437275176e-09	3.18133293775356e-08
BNC1	11.1588985351967	1.09379704228319	0.253567632705785	4.31363037392205	1.60595362269164e-05	4.95428315793098e-05
FBLN5	3455.36665953274	1.09397140085146	0.139109802986737	7.86408561699827	3.71803199642492e-15	5.0343916484707e-14
AOAH	497.364944067404	1.09451014216621	0.170250790738725	6.42881091721859	1.28605979219551e-10	9.0170821397929e-10
ANPEP	10582.7114699908	1.09463550865626	0.269891507630956	4.05583531791983	4.99554486541081e-05	0.000141630239635684
PDGFD	1867.8545876682	1.09558698424303	0.133983635366591	8.17702088203087	2.90947604545048e-16	4.55827089050709e-15
FAM167A	673.028095778435	1.09569413775565	0.1867874528295	5.86599432219788	4.4644907316465e-09	2.44807836145914e-08
CPLX1	315.96315934062	1.09569590817179	0.195519138089445	5.60403405456166	2.09419534430225e-08	1.03913850046455e-07
CNTFR	87.2406948867448	1.09580315195505	0.304303744252976	3.60101764322715	0.000316974063299762	0.000772834288610727
CARMIL3	149.568682647788	1.09695195085046	0.181870877801481	6.03148763623289	1.62457156283539e-09	9.53327607390294e-09
ZNF491	58.9034314016503	1.09704	0.119918958940429	9.1481563729049	5.79134244904997e-20	1.47077142226844e-18
ARC	123.944356682336	1.09904069961586	0.293972580151489	3.73858235026379	0.000185060874389328	0.000473599503754624
NME9	46.2866695158212	1.10147170628957	0.146980717002801	7.49398784242277	6.68119154162142e-14	7.47571161684127e-13
GLP2R	324.748336375445	1.10348564698214	0.187861655537692	5.87392698006296	4.25590892415161e-09	2.34067923560115e-08
ZFP2	75.5937842722196	1.10385537144496	0.111870269251303	9.86728090343004	5.77077098033251e-23	2.10126861695284e-21
ELMO1	1384.47267550287	1.10496224554573	0.147857043828146	7.47317961280237	7.82798830755946e-14	8.64786433443527e-13
LRP2BP	155.725300874781	1.10784589565111	0.135058837273112	8.2026909013799	2.35065038925646e-16	3.74295869673913e-15
PSMG3-AS1	294.265860988127	1.10877046453829	0.128315227158397	8.64098898542714	5.5728490895035e-18	1.11322534284895e-16
PPP1R3F	355.614285976283	1.10880178275797	0.142264445005157	7.79394867577618	6.49469361532642e-15	8.42885002114463e-14
MAP1B	3999.50004861551	1.10883049755687	0.143701313640168	7.7162168491613	1.19833365773569e-14	1.48706728060871e-13
SETBP1	818.539501153019	1.10886667936436	0.117007722595226	9.47686746455488	2.62031086660126e-21	7.87519926513918e-20
SCTR	2532.6328910101	1.1089715105545	0.260550821334079	4.25625797253799	2.07876838539254e-05	6.27697823717802e-05
ADD2	230.039224418128	1.10906861766481	0.178905839534971	6.19917505514415	5.67598734138438e-10	3.59580529354726e-09
SOX5	158.833122944332	1.10945679851908	0.137787298350962	8.05195262405937	8.14834502294577e-16	1.21128001418296e-14
CILP	1984.96645991265	1.11018824538876	0.260324418929805	4.26463352901255	2.00230570633864e-05	6.06293335106378e-05
P2RY12	54.4448190429378	1.11070421980956	0.208570945947303	5.32530652706628	1.00782937826907e-07	4.44110018736982e-07
CCR5	401.157016998916	1.11273875871785	0.176568526812755	6.30202210328157	2.93787257663533e-10	1.94371433755818e-09
TDRD6	94.7753762580841	1.11301860807349	0.151146633700479	7.36383325796802	1.78702888672343e-13	1.88012696087293e-12
PHACTR1	405.417701909766	1.11407698109897	0.146269991901628	7.61657922185586	2.60486740551351e-14	3.09444793653542e-13
DOCK3	155.277843287706	1.11421738357831	0.202273664614903	5.5084649091596	3.61976377713191e-08	1.72201344870165e-07
HDC	121.500226028076	1.11564973279561	0.188558240339026	5.91673814302511	3.28388876532976e-09	1.84218150250206e-08
ESRRB	15.9757182137481	1.11574609205972	0.171266783441063	6.51466717388127	7.28510067785232e-11	5.30291284506525e-10
C4BPA	1042.82186732014	1.11597211492845	0.28858361411915	3.86706680604427	0.000110152259870977	0.000294308070904063
LRRC73	102.134805535221	1.11685220950401	0.16208738842279	6.89043250293356	5.56230139967358e-12	4.72125633924113e-11
MPP6	616.893352973892	1.11712020492847	0.124725360249334	8.95664043539563	3.34721032799478e-19	7.70929110314236e-18
ZNF471	240.432616258085	1.1180335752603	0.128137238498355	8.72528227049827	2.65517498395318e-18	5.51690059401063e-17
LRRIQ1	56.2146656161459	1.11868519666826	0.224572487368449	4.98139914544773	6.31261817708206e-07	2.46957139174294e-06
GPM6B	352.720138143612	1.11924700075725	0.165630220628973	6.75750473860965	1.40388452468028e-11	1.12528207786571e-10
SLC18A2	91.8417649577757	1.12095896375179	0.175291545698793	6.39482616964286	1.60730101904842e-10	1.1071923825059e-09
CASR	1367.63640916121	1.1232685331705	0.258612399342823	4.34344422782864	1.40266099113644e-05	4.37522433852317e-05
ADAMTS8	337.227273312101	1.12362125957793	0.247009027207292	4.54890767467771	5.39250934097669e-06	1.80476868808759e-05
SLC35F1	59.4891224219888	1.1244362229862	0.161004401400088	6.98388499449794	2.87127135444867e-12	2.5426873598754e-11
SPSB4	74.0066761114409	1.12464248963437	0.206224933621251	5.45347485333594	4.93949339323261e-08	2.30416931244879e-07
RGS17	249.935379761203	1.12470247159707	0.136289258081916	8.2523192761169	1.55349719315694e-16	2.54712015036426e-15
BMPER	50.1104332224757	1.1250330994349	0.233410742191354	4.81997138980253	1.43578810581276e-06	5.30373656753498e-06
ZBED3-AS1	41.9258646214125	1.12562550692141	0.112226149635771	10.0299752827181	1.12544773814106e-23	4.41644894398481e-22
HSD17B14	520.269191450371	1.12597864428284	0.150658040859663	7.47373746437923	7.79485804792104e-14	8.61701263508494e-13
XPNPEP2	92.2807968816346	1.12669881187802	0.287610323918209	3.91744912536043	8.94909243702938e-05	0.000243224964315127
SOCS2	758.811442409528	1.12752490019431	0.104257077742812	10.8148523304649	2.92763787317215e-27	1.87913500696631e-25
PCDHB4	287.713730424312	1.12775642088172	0.161405805957991	6.98708707650356	2.80652069843358e-12	2.48934026599143e-11
CYP39A1	148.75316389778	1.12798109442842	0.144437870906765	7.80945528584076	5.74356698468664e-15	7.50698257824868e-14
SLC25A53	182.972	1.13136948755961	0.116902626826113	9.67787908857232	3.7440216700736e-22	1.23754488735367e-20
TMEM88	178.050619257962	1.13144176845496	0.115671777113805	9.78148513566779	1.35211743358841e-22	4.71390835794193e-21
CATIP	46.7339677464125	1.13199483394533	0.178929544624579	6.32648362415735	2.50810903621027e-10	1.68427760095872e-09
ELL2	3989.52222080185	1.13208519142002	0.114237408295909	9.90993413022446	3.76894573833031e-23	1.40255598711798e-21
ADCY5	981.479632253272	1.13240696274558	0.168103667620733	6.73636083479425	1.62402689033113e-11	1.29173320383686e-10
TCL6	44.4794787685333	1.13246212567078	0.318671941836267	3.55369261299019	0.000379862918464893	0.000911406828423447
PSD	1179.00306316741	1.13252735115488	0.176204743631872	6.42733747010217	1.29858319274074e-10	9.08514477050557e-10
NKAPL	23.4757061092029	1.13278598790729	0.137668304038652	8.22837177967449	1.89775293469909e-16	3.06005731242619e-15
RLN2	13.5091806191154	1.13449495179192	0.185025997441232	6.13154349918994	8.70305312510964e-10	5.34381015023417e-09
PGM5	629.158898495263	1.13482116031442	0.211058508694835	5.37680838992015	7.58177843211644e-08	3.4118002944524e-07
PTN	434.724380340034	1.1348594572137	0.192398525793925	5.89848312262657	3.66858482910919e-09	2.04138994523012e-08
ADGRA1	51.1446371198372	1.13533938270904	0.271450678385264	4.18248865489178	2.88335410191998e-05	8.49575432974847e-05
BCDIN3D-AS1	34.8600957027282	1.13581446023159	0.123354728106687	9.20770916254824	3.3315896071876e-20	8.71581736098367e-19
ITIH5	2937.58280936876	1.13604211030482	0.156044359864352	7.2802510215196	3.33199596157341e-13	3.36655601730663e-12
TUB	411.030591349696	1.14137496822528	0.138447971009308	8.24407147251399	1.6644764818241e-16	2.71563847674947e-15
TCF23	34.9561687902413	1.14139949383525	0.2777402890446	4.10959280614836	3.96357400918252e-05	0.000114091405513754
ZDHHC15	119.875037029694	1.14236443888985	0.119223339261488	9.58171819348514	9.54437184631616e-22	2.98780336058593e-20
SRRM3	448.567689573716	1.14330784149323	0.145684767936542	7.84782004108513	4.23331063516279e-15	5.65351807405611e-14
GGTA1P	344.698916382129	1.14364050620289	0.147744620847773	7.74065749155921	9.89040053646849e-15	1.24836153112742e-13
TRAM1L1	130.773556821979	1.14438022732884	0.126063474315301	9.07780967916681	1.10781662220994e-19	2.72187585516269e-18
VEPH1	270.321154474562	1.14469825578895	0.193274765057942	5.92264725012486	3.16799917404703e-09	1.77958162558409e-08
MAGEH1	1228.39777675034	1.14483330014181	0.106458264387882	10.7538226996694	5.685538130887e-27	3.51315341221973e-25
WASF3	396.791236987145	1.14514080252587	0.101952828481756	11.2320650596838	2.83767688814792e-29	2.38537712018932e-27
TLL1	176.912873379831	1.14542363057088	0.175747871268873	6.51742534518963	7.15243977440019e-11	5.20863688056584e-10
ZMAT1	687.658233481847	1.14575550731483	0.154942406814603	7.39471866269503	1.41707982807808e-13	1.51692578881532e-12
MLIP	41.0011620207408	1.14594478967737	0.208988008097547	5.48330404270131	4.17454641304596e-08	1.96672798293147e-07
MROH5	5.68921134888289	1.14677811455676	0.212211663774144	5.40393536416201	6.51944453585801e-08	2.97006881743628e-07
AKAP6	241.460805897465	1.14683345408376	0.200191808467767	5.72867323024564	1.01219156349999e-08	5.26937827461799e-08
LGI1	16.1032	1.14770544509964	0.268610521796241	4.27274939724906	1.93077411712197e-05	5.86349154218592e-05
NPAS3	100.991009736211	1.14779073235797	0.147617943698437	7.77541471992553	7.52006266630211e-15	9.65366184139247e-14
SAMD11	506.536571053286	1.14821844356673	0.152712210424711	7.51883847646103	5.5265010165513e-14	6.24275967490378e-13
AMIGO1	525.759329555297	1.14932915162545	0.136131309489866	8.44279803031658	3.09830182277311e-17	5.56484579014346e-16
THBS4	5760.31171843697	1.14941139342732	0.207745393350938	5.53278883775611	3.15178825598231e-08	1.51329699968301e-07
MAN1A1	5596.36406985885	1.14962228100775	0.124541598823501	9.23082963337405	2.68543753427583e-20	7.12673807173202e-19
FAM169A	118.15936055837	1.15045570307627	0.181713807261203	6.33114082202104	2.43355108109148e-10	1.63553595385044e-09
C2orf66	7.55855090972502	1.15062685275626	0.220809408162611	5.21095030474835	1.87875777006144e-07	7.94084447989213e-07
TRO	705.836917856176	1.15083718577933	0.124822935792924	9.21975739850022	2.97773163044385e-20	7.86463090911485e-19
SCN4A	27.4711772300705	1.15107954868053	0.212888224073685	5.40696674834451	6.41010380515741e-08	2.92589082175873e-07
KCNS2	32.3601210659398	1.1514146077998	0.212528194255617	5.41770286917762	6.03696329004395e-08	2.77931921276419e-07
CPT1C	559.89830649404	1.1514737087114	0.1256295113116	9.16563072394186	4.92580661334707e-20	1.26271451264748e-18
PCDH17	955.725994458072	1.15201998448266	0.126950897248464	9.07453203917072	1.14167027002458e-19	2.79262328974993e-18
KLRK1	22.484642921927	1.15221303170781	0.200128182272064	5.75737519137327	8.54318895288823e-09	4.50988871724033e-08
WSCD2	150.942715829138	1.15327551786097	0.243449581644496	4.73722530172623	2.1666424766315e-06	7.77793180425267e-06
SULT4A1	135.451399132909	1.15342656816573	0.27790372267398	4.15045382288332	3.31816708788338e-05	9.67579626260762e-05
LINC00957	223.791430434018	1.15468853640486	0.136552997199658	8.45597357864328	2.76768277384067e-17	5.00401594973976e-16
EID2B	123.061237954023	1.15469197779814	0.135264778507033	8.53653102117861	1.38311559888808e-17	2.62064008210373e-16
MEDAG	1256.11638554123	1.15489463183722	0.243728298299276	4.7384511355309	2.15357944373846e-06	7.74110605346404e-06
DEUP1	27.1336534155799	1.15516252478123	0.186545923797978	6.19237612520668	5.92639225013912e-10	3.74441265403677e-09
OSBPL6	249.03005530872	1.15531787329505	0.171956612583093	6.71865917768519	1.83404321594778e-11	1.44903414389767e-10
C1QTNF4	30.5327831270262	1.15623273244369	0.22035103151368	5.24723085932962	1.54402371884452e-07	6.61211088287178e-07
MGARP	12.6004671894483	1.15686892104117	0.159318526608615	7.26135839733919	3.83222050794691e-13	3.83917553609201e-12
CADM3	258.629966933629	1.15765312319878	0.249589798560701	4.63822291565828	3.51417652944705e-06	1.21670004866492e-05
TMEM130	573.797579979124	1.15802409441329	0.206104250619117	5.61863275956075	1.92474471275288e-08	9.61211472954997e-08
LRRD1	4.83215786253696	1.15890252537976	0.208645645550559	5.55440552004685	2.78558127793006e-08	1.35157415653448e-07
ZNF676	26.4773779384073	1.15937965084887	0.162547794998982	7.13254615884595	9.85290182706739e-13	9.29709710861743e-12
PWAR5	38.1638409237818	1.15962030760733	0.202388081184554	5.72968675240265	1.00616262706984e-08	5.24128754459785e-08
PDE1C	166.826451457039	1.15963962469072	0.141442565493422	8.1986608532256	2.43079646134375e-16	3.86314677541771e-15
AQP1	11842.3802633727	1.16173970746531	0.150924591073133	7.69748454645382	1.38770866032179e-14	1.70985531361078e-13
LGALS2	890.579153775352	1.16204098007433	0.242186755946682	4.79811943279903	1.60162272065895e-06	5.88090293882753e-06
NLRP1	3115.54646159569	1.1649676114384	0.15506044953215	7.51299003036139	5.77919305281394e-14	6.51486977226677e-13
CES1	2110.83588619681	1.1650198101336	0.22639961147805	5.14585604863792	2.66303581706923e-07	1.1038766741093e-06
CD99L2	3047.25742940381	1.16573970344777	0.114274982195607	10.2011803550523	1.95877301651358e-24	8.58129131044045e-23
HS6ST2	120.492963854955	1.16738841638692	0.253226612784758	4.61005422593241	4.02563954367902e-06	1.38021927211852e-05
RBM20	48.8039822466961	1.16893029569493	0.180068304400329	6.49159384039161	8.49329806690461e-11	6.109861684967e-10
CDH8	9.90781911989961	1.16972474207692	0.238292127111018	4.90878467643185	9.16425291200643e-07	3.47913865710286e-06
PDE3B	755.090599001532	1.17010004263735	0.176288580556259	6.63741258194507	3.1923716965248e-11	2.44409039733937e-10
GPR27	209.176616332014	1.17229358538764	0.186701622567297	6.27896838424682	3.40826883182453e-10	2.23617004179929e-09
LIPJ	4.57271414166271	1.17305223988723	0.202337766798917	5.79749523999152	6.73126908255053e-09	3.61171410367925e-08
ZP1	17.1110330092721	1.17388	0.219367708008147	5.35121381184512	8.73662214167144e-08	3.88711613826112e-07
ZNF467	516.736022253638	1.17453761142979	0.160553890722853	7.31553502778245	2.56357895529044e-13	2.63981183900067e-12
KIF26A	276.661884232326	1.17464370329685	0.157168376433703	7.4737916745761	7.79164591466578e-14	8.61701263508494e-13
HPD	57.6741648240315	1.17572102502099	0.209640725208707	5.60826635116102	2.04363352004534e-08	1.01720983143826e-07
PROK1	16.0102636395024	1.17599564387596	0.325459505606665	3.61333936670207	0.000302278650822671	0.000740822030135182
MPPED2	119.132217641373	1.17657172307485	0.156056938442013	7.53937463352224	4.72230533581059e-14	5.39319836972575e-13
BACE1	2891.37064129329	1.17738271193982	0.112899062897895	10.4286313962112	1.83512394441075e-25	9.23697644967844e-24
CX3CR1	167.115608193425	1.1818335702979	0.190652546652658	6.19888688112325	5.68638807655128e-10	3.60101669398429e-09
RFPL1S	24.0546340056269	1.18186971403696	0.153901720242114	7.67937949087035	1.59861017442696e-14	1.95516872145572e-13
SLC16A9	282.794745458695	1.18195781107227	0.184418011518214	6.40912349798072	1.46358605545291e-10	1.01367566199499e-09
WDR63	27.6701244294018	1.18276680620202	0.195215453490119	6.05877652130592	1.37160795953481e-09	8.13823998921407e-09
CASTOR3	890.055623256296	1.1832	0.11470359036256	10.3153207909366	6.00803318932485e-25	2.83455924829685e-23
LINC00574	9.83579674507785	1.18534652813846	0.160308040492056	7.39418013282492	1.42283421347635e-13	1.52210171674214e-12
METTL7A	5463.37619991083	1.18601972692863	0.116940893654799	10.1420443256546	3.59496252057421e-24	1.51482390179921e-22
CCDC181	164.473739898021	1.18650632202955	0.176591509495193	6.71893187515816	1.83061463695243e-11	1.44701567484163e-10
GLT1D1	77.6550624487183	1.1875392984223	0.192543106977971	6.16765417916609	6.93105200692231e-10	4.31497072310652e-09
KLHDC8A	186.579378520147	1.1901753823261	0.153209613720135	7.76828133318165	7.95582031184881e-15	1.01736204142252e-13
EMCN	608.905576314942	1.19087720538142	0.139210936760918	8.5544802232503	1.18401018883225e-17	2.26935286192849e-16
MYOT	41.510235340425	1.19184733621305	0.199564113651137	5.97225279839915	2.33999555845964e-09	1.34619962788955e-08
SMIM10L2A	198.429156688574	1.19209826603658	0.142662858977504	8.35605198564369	6.48521394736244e-17	1.11637362752934e-15
LIFR	1089.10245032154	1.19215232452589	0.140969805071031	8.45679203376351	2.74833426414197e-17	4.97947652234038e-16
REM2	61.951742026457	1.19230974076838	0.17910648861837	6.65698797383542	2.79496047229722e-11	2.15778766532597e-10
COL6A5	34.7289343801377	1.19468524306464	0.288784068644823	4.13694996635701	3.51952814260348e-05	0.000102161938723074
NPM2	237.453643835993	1.19497913158172	0.200151851719004	5.97036260878252	2.3672686060928e-09	1.35976302868182e-08
A1BG-AS1	74.219652815103	1.19532716425996	0.139808811235586	8.54972697139787	1.23380018842472e-17	2.35660105193926e-16
POPDC3	41.6278204592737	1.19610900201578	0.243588645996028	4.91036434446654	9.09073269100816e-07	3.45201865083914e-06
BHLHE22	159.552728430452	1.19619959599481	0.168435613188855	7.10182112528422	1.2312352690512e-12	1.14739763958851e-11
NEGR1	804.290183450963	1.19624802086335	0.147756904546225	8.09605496634583	5.67701798305646e-16	8.60122761202332e-15
TRPM6	48.1553073246761	1.19778035721595	0.207539378551311	5.77134019373493	7.8643520394776e-09	4.18488656085312e-08
LRP1B	22.6029696323548	1.19818924422662	0.202859593457943	5.90649534390904	3.49462168548754e-09	1.95114413727828e-08
GZMK	242.607150379232	1.19881796285083	0.231083480469361	5.18781334094446	2.12777715044659e-07	8.931809787426e-07
PLCXD2	75.0691025727141	1.19908413590954	0.157066061925812	7.63426625209402	2.27110133008997e-14	2.72334815541563e-13
XCR1	85.8014331329016	1.19942268443633	0.254088839450303	4.72048550826224	2.35282371820911e-06	8.37368596035739e-06
GNAS-AS1	11.4395692763649	1.19992228520099	0.193929054990307	6.18742913619088	6.11533223985377e-10	3.84764064939128e-09
NRTN	97.2349616377473	1.20155062202982	0.173372571507917	6.93045394423853	4.19492324845695e-12	3.63325988464682e-11
RIMS1	14.6090066410478	1.20174178543409	0.268821106693368	4.47041454525692	7.80681321748739e-06	2.53694029034366e-05
CHRDL2	457.440679328353	1.20267277135026	0.301451022623284	3.98961251112824	6.61813214999889e-05	0.000183763025492927
ITGAD	25.5107870154293	1.20347526318944	0.216659897810476	5.55467474761844	2.78129150772488e-08	1.34988825814549e-07
RNF180	308.075975987131	1.20390854901189	0.120435647862075	9.99628075560015	1.58228435086314e-23	6.13644703753947e-22
NME5	174.438944462837	1.2044645208435	0.15531034881442	7.75521096976425	8.8196731132615e-15	1.1209039658911e-13
STAR	16.5716582607908	1.20575008321255	0.203889183558784	5.91375207927552	3.34401106396676e-09	1.87273666619173e-08
PARM1	4354.8848834913	1.20596460626778	0.194967100155104	6.18547747444767	6.19147762146337e-10	3.88816342098724e-09
ATP2A3	9718.26525011396	1.20700001816585	0.186985613407971	6.45504216162547	1.08188778335345e-10	7.6629861814941e-10
TMEM61	135.245971853101	1.20730652371695	0.218751924786408	5.51906697459135	3.40804296301576e-08	1.62877897453221e-07
JCHAIN	10561.7209749346	1.20879030441836	0.281156742383383	4.29934667108236	1.71302340491723e-05	5.25911523645335e-05
IL33	897.21799166147	1.20970049281765	0.184310046946754	6.56339962393438	5.25946439907582e-11	3.90568297976214e-10
LY6H	92.9604850275238	1.20988923288755	0.188099121483641	6.4321897058556	1.25778618117497e-10	8.83705522285003e-10
FAM171A2	155.412472824163	1.20990047305295	0.1756928759616	6.88645152190116	5.72012406583483e-12	4.84528156164832e-11
AFF3	278.207357129307	1.20991457191099	0.226086002986511	5.35156779247045	8.71954595878718e-08	3.88160433004074e-07
FKBP11	2141.45573594665	1.2109066831116	0.149386965676638	8.10583893733222	5.23827992371265e-16	7.97297017800382e-15
SSTR5-AS1	263.877110176778	1.21170489860587	0.312445944792654	3.87812650092159	0.000105263981116453	0.000282477965854556
P2RX5	176.087562473222	1.21265949234478	0.292133482865601	4.15104588645414	3.30959397493399e-05	9.65249669336155e-05
SLIT3	2606.77403424264	1.21474181990036	0.187732015495744	6.47061619560518	9.76040630908605e-11	6.96991498397866e-10
GPR135	102.962403927737	1.21848350281175	0.131785495074247	9.24596065845683	2.3313692292382e-20	6.2776381197048e-19
ADRA2C	332.147357088099	1.21871127014857	0.180785606926686	6.7411963312035	1.57087767530172e-11	1.25186401843101e-10
GKAP1	210.961364848361	1.2199261546122	0.113798963355798	10.7200111375184	8.19934609587542e-27	4.99195482895944e-25
NLRP11	8.78296021795444	1.22022392274543	0.20023041041753	6.09409889437352	1.10055611011509e-09	6.63700261598904e-09
FGF7P3	18.7445215865487	1.22254987630499	0.175592362994048	6.96243193871951	3.34448191337391e-12	2.92730552248794e-11
SLC5A4	24.1032114891264	1.22313303848643	0.176847109745681	6.91633038416849	4.63492759866383e-12	3.98517139324367e-11
NEURL3	541.238063900571	1.22421607339072	0.234146521738632	5.22841878794708	1.70965901738094e-07	7.27813710226951e-07
FABP4	878.773288669498	1.22431596449924	0.334671284421258	3.65826415796752	0.000253929255977753	0.000631107380908237
PRG4	416.946850154125	1.2244364255891	0.195275048899281	6.27031682998394	3.60314187928e-10	2.35469729758788e-09
TRMT9B	289.450475835102	1.22497799578075	0.142807788879663	8.57780941355363	9.66969933793971e-18	1.87286808229569e-16
SEPT3	305.271758870765	1.22703241765309	0.17523473245156	7.00222153728731	2.5193528208032e-12	2.24787083580285e-11
KCND3	688.357718158458	1.22720856364202	0.158336480423209	7.75063687383908	9.14328048599257e-15	1.15847532400946e-13
OLFM1	808.697638456105	1.22754028069984	0.185302201545806	6.62453155148506	3.48351108878503e-11	2.6522732703577e-10
TMEM236	112.507704818141	1.22858452733796	0.20293270118725	6.05414760731105	1.41163127829798e-09	8.35475838763924e-09
SLC8A1	774.642677233879	1.22979645051863	0.159019010771588	7.73364420110177	1.04510865464104e-14	1.31113631218603e-13
TTC41P	23.874297090466	1.23036409011525	0.140707052181938	8.74415369404769	2.24693425466267e-18	4.72798364132323e-17
EFCAB8	10.4304453227827	1.23038	0.223282068879283	5.51041963200008	3.57979232862135e-08	1.70391992482918e-07
MOB1B	1999.82584867503	1.23096204331147	0.13199034328026	9.32615229810957	1.09784095034092e-20	3.07098752325095e-19
LRRC37A3	235.644747020712	1.23242268353306	0.139506651874866	8.83415	1.00862268379291e-18	2.20063131009363e-17
CYS1	1151.46552026938	1.23275743611734	0.182601164582504	6.75109295680504	1.46735544446659e-11	1.17445172355567e-10
DLG4	1228.6538550079	1.23319214298056	0.135766219724717	9.0832030639213	1.05425679398525e-19	2.59798995660652e-18
KCNT2	124.263642568438	1.2337737861609	0.153525564832767	8.03627583135637	9.26101412833933e-16	1.36443411001156e-14
PLP1	289.039864953368	1.23397818837536	0.268593323953605	4.59422509171714	4.34360327728999e-06	1.4800425981877e-05
HRNR	18.8917	1.23400929964948	0.184426504408144	6.69106267350038	2.2155574268442e-11	1.73884507054691e-10
P2RX2	15.1409003206139	1.23406130120724	0.258488447295322	4.77414489552535	1.80472416155843e-06	6.57273633503574e-06
CADM2	41.742108666649	1.23438245493612	0.250414861050002	4.92934983874475	8.2503720751818e-07	3.16117911996785e-06
TRPV6	1761.21595455985	1.23443177307286	0.266654048654319	4.62933819794777	3.66836228855967e-06	1.26611253644327e-05
SYNGR1	1070.11703776661	1.23479940741226	0.114494594978977	10.7847834008146	4.06199108444093e-27	2.54797622569477e-25
CFAP53	66.4059470455111	1.23511499505895	0.153425671547623	8.05024988712908	8.26251621955478e-16	1.22605079386942e-14
CASTOR2	85.8539817386356	1.23560935945192	0.133751772639553	9.23807838257033	2.50963638471571e-20	6.70315782756324e-19
NLGN4X	237.862590788486	1.23613431262275	0.215525067101859	5.73545494844244	9.72509409435679e-09	5.07556124180739e-08
CCR2	218.233225322616	1.23802294220274	0.191707474186298	6.45787519478584	1.06183251705496e-10	7.53705378586806e-10
LRRN2	497.805627750601	1.23915881223201	0.160670924859296	7.71240231122825	1.23471182564992e-14	1.52930649459706e-13
SELP	669.983842643011	1.23994119979459	0.184257629099717	6.7293886600677	1.70377399747148e-11	1.35126715242364e-10
ACACB	1955.29685251219	1.24090695068758	0.120930992827971	10.261281427275	1.0530000171757e-24	4.79057150671145e-23
CNTN2	41.4701743887172	1.24168379630761	0.25605727285388	4.84924244669348	1.23933869426572e-06	4.61201096113266e-06
C2CD4B	488.212141622032	1.24264032208586	0.224617450786279	5.53225191424781	3.16145410790844e-08	1.51749797179605e-07
CXCR6	232.137848996659	1.24322818576288	0.17781307635517	6.99177029747582	2.7143904865729e-12	2.40891245753737e-11
B4GALNT4	262.846695348595	1.24366835485243	0.214829877243798	5.78908469719539	7.07710074744325e-09	3.78787292752618e-08
LRFN5	61.0829949701045	1.24398454499274	0.164759426188332	7.55030879732962	4.34227448076304e-14	4.99708585138541e-13
LAMC3	600.134963951721	1.24464661539599	0.178295414370754	6.98081114306072	2.93480614264516e-12	2.59267511293087e-11
NUCB2	3917.20527856217	1.24489226399738	0.133445092587039	9.3288725712068	1.07003012923378e-20	3.00355300128717e-19
PGR	346.295608304882	1.24822995923673	0.179501759241663	6.95385919620009	3.55426367915123e-12	3.101085696878e-11
NACAD	478.088564903462	1.24859678483919	0.203818442409023	6.12602456422223	9.01019016296933e-10	5.50585790032369e-09
MROH8	76.3854884562937	1.24890029316851	0.116556138864914	10.7150108551206	8.65471059277258e-27	5.24989038154996e-25
BCAM	7097.81484352679	1.24946024873784	0.174705557109012	7.15180598381426	8.56435614594798e-13	8.1509044699367e-12
MYBPC2	36.0730748233472	1.25094061338613	0.232825164545025	5.37287546142471	7.74908515891604e-08	3.47913718619612e-07
ZNF727	17.6413760414036	1.2526156334063	0.173145058610976	7.23448675610597	4.67292937898059e-13	4.61441326868924e-12
LINC00261	1221.95179189278	1.25404472511301	0.268459120700384	4.67126883914887	2.99344846262473e-06	1.04735910714273e-05
ONECUT1	149.341316827774	1.25415011461508	0.309539301739123	4.05166680795859	5.08540506227134e-05	0.000143956081762758
RAP1GAP2	3412.19873034955	1.25449005164919	0.144645706798814	8.67284677445731	4.21448902817448e-18	8.51121198860603e-17
CBS	27.2510213744065	1.25458743261769	0.26431540537352	4.74655433286136	2.0691116243007e-06	7.45528470374665e-06
ABCC9	938.588245096006	1.25483869326121	0.169631352927037	7.39744552884016	1.38829152019559e-13	1.48803285271449e-12
FZD9	11.321341846856	1.25611211275096	0.192069053575021	6.53989848635524	6.15606042425324e-11	4.51680818013441e-10
CDH19	246.713460085612	1.25628068046687	0.265827120993083	4.72593118329546	2.29063219435861e-06	8.17871262151327e-06
PTGDS	4978.98002781704	1.25836259910629	0.210053029122285	5.99069008604354	2.08952488822824e-09	1.20945585980635e-08
GABRQ	14.1530857414188	1.25851312862218	0.25391777942835	4.95638049236053	7.18185073127095e-07	2.7878914231094e-06
PDE8B	403.15027861134	1.25920008199288	0.123691834893979	10.1801390776699	2.43213518788029e-24	1.04613399250124e-22
ESR1	158.894632221632	1.26137388949115	0.148139682180153	8.51476033246235	1.66935195842829e-17	3.12014316383437e-16
TTC25	127.282266292305	1.26211967593465	0.152767528996216	8.26170118890846	1.43610843176538e-16	2.37344866567213e-15
EPB41L3	1701.03167759732	1.26215486983679	0.133556996159878	9.45030890276909	3.37832226765625e-21	1.00080530862947e-19
MPZ	140.177882483094	1.26246497141206	0.185932297347904	6.78991756364854	1.1219763663607e-11	9.13018605746107e-11
LYVE1	356.609852266244	1.2627926724139	0.207475655026252	6.08646191406945	1.15433100744877e-09	6.93603827407532e-09
HCN1	19.0983575811096	1.26296651163736	0.278037844792274	4.54242663469408	5.56103527798631e-06	1.85779189436057e-05
SLC26A11	730.714654604695	1.26410112229451	0.116060824266676	10.8917124299406	1.2624385604882e-27	8.74727303836175e-26
VAV3	596.645586916504	1.26442537588624	0.169064374801084	7.47895810323092	7.49141498929469e-14	8.3092988762706e-13
CADM1	1672.72316570564	1.26546513895492	0.127380813758174	9.9345034909052	2.94640113478094e-23	1.11398179890348e-21
GDAP1	547.49156475111	1.26868447828501	0.123840559278498	10.2444989402214	1.25272270213971e-24	5.62197505350506e-23
SRPX	1273.86485126018	1.26936198817964	0.159517277904772	7.95752	1.75521234051497e-15	2.48006112277542e-14
ARG1	11.6704884516103	1.26976178725225	0.192139672366703	6.60853519531813	3.88141268745478e-11	2.93097100338582e-10
NPY	73.6392455627853	1.26990860818622	0.314140252627308	4.04248929440067	5.28867280104722e-05	0.000149327232029569
RAMP2-AS1	35.1569356754899	1.27009262773648	0.136794548522793	9.28467282835366	1.62204736558349e-20	4.46197747077452e-19
ASPA	137.511780609861	1.27198469891971	0.162669493302797	7.81944218976575	5.30579213510484e-15	6.98441317625884e-14
ARNT2	1102.66683624688	1.27339780463724	0.146319954125634	8.70283080832479	3.23706338916101e-18	6.66738429409282e-17
ZNF781	56.7297064695071	1.27354244343639	0.125627938295382	10.1374141828387	3.76945381688354e-24	1.57631705069675e-22
CD200	921.064211318401	1.27411237615359	0.150648681461919	8.45750765150678	2.73152624890666e-17	4.95444410535534e-16
SEC14L5	50.4751997759442	1.2777474006931	0.195846939158353	6.52421429808491	6.8358915650517e-11	4.99128590464093e-10
PLIN5	197.878014724968	1.28028202661355	0.22677735053125	5.6455462752976	1.64657572790867e-08	8.30054613521083e-08
FOSB	4492.35857793844	1.28150604970821	0.262272079541666	4.88617031575647	1.0281626550385e-06	3.86875109462341e-06
ECHDC3	332.670476963163	1.28159118863187	0.18129950297367	7.06891727561988	1.56147192506726e-12	1.43575652854602e-11
OTUD7A	117.779699899111	1.28272502299763	0.105186527483497	12.1947653723893	3.31457312255381e-34	5.27782027975876e-32
LGALS12	38.6077350852758	1.28485525209829	0.25864469031944	4.96764596447512	6.77705440297184e-07	2.63879663562694e-06
GAP43	266.869513709174	1.28488381977422	0.208302646181963	6.16835092268491	6.90058651356499e-10	4.29761988208485e-09
ASB16	88.5742857044448	1.28504299760498	0.153096325403943	8.39368936004447	4.71119899332016e-17	8.290909174217e-16
OSR1	271.29781543383	1.28530003701374	0.230205218851634	5.58327931671307	2.36025217853576e-08	1.16119358516198e-07
CACNA2D3	118.291570664189	1.28615765230266	0.189089691630895	6.80183907017653	1.03291949106779e-11	8.50156400202912e-11
EDN3	866.23353466212	1.28768849542859	0.255477576190037	5.04031905512815	4.64756368432889e-07	1.85454589427678e-06
PRRT4	21.5818950109259	1.28823389682562	0.263448123186787	4.8898958976916	1.00889319073456e-06	3.80142690297254e-06
LRRC74A	5.99369023327828	1.28908016507344	0.180478615153357	7.14256458571603	9.16054500940243e-13	8.68337866947362e-12
C14orf132	1187.06430213104	1.28971660939797	0.158873736722897	8.11787168855642	4.74429997239713e-16	7.25444206305599e-15
C8B	38.8537539462488	1.29037440876575	0.288594095662801	4.47124327267405	7.77661749741448e-06	2.52858405178056e-05
SAMD3	90.560484475157	1.29071715501916	0.160448062950343	8.04445458103546	8.66303820701105e-16	1.28203675342362e-14
ATP6V1G2	57.0054495167172	1.29080575302672	0.132952699384252	9.70875927307134	2.76684477598441e-22	9.36992832112511e-21
ROPN1L	13.6842017175521	1.29246155622028	0.181323835748431	7.12791868143272	1.01897943736674e-12	9.57678744766924e-12
EML6	143.468288655373	1.29447931987769	0.152861158143318	8.4683338501467	2.48927987868888e-17	4.53992013117708e-16
MYO16	54.725313817021	1.29470280618841	0.19523774375912	6.63141655532439	3.324804820436e-11	2.53727040674747e-10
GCGR	58.9467974846468	1.2969529411218	0.246382750056065	5.26397623545751	1.40972680096973e-07	6.07154117660826e-07
SERPINA1	91681.1767250553	1.29744946076264	0.214728331798398	6.04228352121125	1.51948148152419e-09	8.94829777170717e-09
COL6A6	59.6288984466341	1.29828461412079	0.247429766426351	5.24708337590914	1.54525978749606e-07	6.61569340251675e-07
DAPL1	66.3937458391108	1.29879909372071	0.221276599300557	5.86957273306867	4.36919649161305e-09	2.40059369280398e-08
RIMS4	17.1987209940026	1.29907119492925	0.23855035787755	5.44568956629306	5.16050703128435e-08	2.39983140797722e-07
USP51	162.953345002104	1.30044553133187	0.10500358968278	12.3847721326534	3.15981095381685e-35	5.75016147200077e-33
DRC7	59.9315252602856	1.3007433803448	0.226389348511263	5.74560326666642	9.15938364085859e-09	4.81063726903325e-08
PKNOX2	203.625948430167	1.30113481525765	0.139504465113675	9.32683275906198	1.09081791236916e-20	3.05650501333898e-19
PCYT1B	74.1149522421801	1.30150334392942	0.170687801531074	7.62505189155228	2.43936239929326e-14	2.91246152359744e-13
SUSD4	942.850071707872	1.30156797874808	0.191397128840273	6.80035268363028	1.04363341621149e-11	8.56878132312616e-11
KCNN3	316.212173361955	1.30280443115143	0.140369494146491	9.2812504531206	1.67501062659348e-20	4.60002918348059e-19
BCHE	133.045467581319	1.30309383049114	0.172398909372186	7.55859671755772	4.07440998300847e-14	4.69535346684901e-13
PMP2	47.9361919199545	1.30430758226996	0.329320640028066	3.96060077545945	7.47614333677211e-05	0.000205616774640996
IGF2-AS	42.7467273013624	1.30583346438311	0.257041806643833	5.08023765251744	3.76962988080488e-07	1.52815350859556e-06
RERGL	49.020748463808	1.30727908308696	0.235886611595393	5.54198084514134	2.99069028101974e-08	1.44263999573804e-07
PCDH9	247.75098385453	1.30852631810285	0.162982705041082	8.02862069182749	9.85746086640867e-16	1.44972959101001e-14
NAP1L3	332.245286451783	1.30904467042459	0.149297668236951	8.7680181873102	1.81838466946055e-18	3.86057052900855e-17
LPL	1103.44151203583	1.30913666787025	0.206586073068195	6.33700349896336	2.34276673688062e-10	1.57965053594231e-09
KCTD8	19.5262372558014	1.30954682113433	0.304213464730676	4.30469710567773	1.67214358170527e-05	5.13837404213012e-05
ANKRD36BP2	83.7129381060826	1.31460053357703	0.225570807307727	5.82788415428082	5.61345220997255e-09	3.03886134675206e-08
ZNF835	81.8272924463881	1.31577508861024	0.133139675727169	9.88266706692701	4.94976479923255e-23	1.82151344611758e-21
UGT2B15	1148.4823902994	1.31890826935603	0.311142535172339	4.23891985268262	2.24597818524998e-05	6.74282065767579e-05
FCN3	127.987717359188	1.31928794714783	0.137517380625217	9.59360875803295	8.50568141792731e-22	2.68293493868336e-20
TMC2	11.963	1.31971236444085	0.170861724527174	7.72386190115364	1.12857110910446e-14	1.40837509922907e-13
ADORA1	945.850960208047	1.32137968652948	0.194310621978725	6.80034716102222	1.04367342564888e-11	8.56878132312616e-11
GAS2	144.640627637255	1.32241040403808	0.159021127935188	8.31594154317064	9.10266829955602e-17	1.53659721753973e-15
CFAP161	8.69046208931712	1.32334493161348	0.217464105061002	6.08534880385093	1.16237972220757e-09	6.98186731946224e-09
MMP24	335.650124797753	1.32439207751191	0.150179087980832	8.8187516339222	1.15742849297828e-18	2.49570518798441e-17
ATP8A2	172.49597649453	1.32612267567187	0.175649605428946	7.54981869975402	4.35864559463262e-14	5.00896398661458e-13
SCRG1	190.112640258021	1.3273730139168	0.233856715418153	5.67600982312335	1.37872864788453e-08	7.0381462419753e-08
RASGEF1C	15.8753103018886	1.32804585311652	0.222558533196577	5.96717561911458	2.41395550387441e-09	1.38561882648736e-08
PCDHA6	24.7051915172523	1.32818475895938	0.185896590186056	7.14475051764023	9.01594874764202e-13	8.56101555395366e-12
CCDC184	246.471211000948	1.32970525448938	0.1923023979428	6.91465768869353	4.68994462571947e-12	4.02829268682129e-11
SLC38A11	366.968564424004	1.3303771656533	0.236988078346764	5.61368814386804	1.98059030717125e-08	9.8790890020349e-08
KCNJ8	933.817489068854	1.33052661748338	0.140163361445519	9.49268484831926	2.2515888561201e-21	6.8289947724082e-20
GPD1	891.882391539138	1.33071014649054	0.238826008156865	5.57188120657488	2.52003238321198e-08	1.23458569304427e-07
RPS6KA6	263.01496952312	1.33081615407332	0.188083279146426	7.07567498882903	1.48723057379211e-12	1.37436039631682e-11
DCC	21.1780971063153	1.33180207940548	0.218926837679269	6.08332031615328	1.1771883160843e-09	7.06312989650577e-09
PRKAR2B	668.436961797775	1.33404806876213	0.136094141358087	9.80239160517585	1.09950961734372e-22	3.8822770284034e-21
GCH1	1167.27308263864	1.33449464953542	0.15128584271656	8.8210147464733	1.13427077615925e-18	2.44896011123823e-17
FAM110D	153.133574414212	1.33468764462982	0.144089019438858	9.26293793814157	1.98882976273013e-20	5.40804940407406e-19
TSPAN33	882.170668364451	1.33469681813871	0.148736171688312	8.97358593399641	2.87014668285275e-19	6.70375586291135e-18
CLEC10A	328.073533291038	1.33493609105752	0.208155349910802	6.41317214104543	1.42522431717164e-10	9.90420255659353e-10
C1QTNF9	7.21878201653323	1.33630616542937	0.192139214089724	6.95488514283893	3.52849392612473e-12	3.0834754309565e-11
SLC43A1	1456.56265365617	1.33715105470778	0.171713779287386	7.7870923361944	6.8568842880683e-15	8.87803000863261e-14
STK33	243.216627421706	1.33875926951887	0.148945405662216	8.98825488148962	2.51186960494549e-19	5.9002213699145e-18
KIF6	42.4388600582582	1.33881389183418	0.15618064795444	8.57221371129626	1.01514478162884e-17	1.95701950917039e-16
GRIK3	174.440186145482	1.33957039212239	0.207292665897484	6.46221797728663	1.03179323549834e-10	7.33640875047342e-10
ZBTB8B	7.51566	1.33987562165119	0.211910940610402	6.32282419110463	2.56825450123358e-10	1.7211774399202e-09
AGTR1	144.869886002434	1.3409270065688	0.182104198444237	7.36351505360494	1.79129586150083e-13	1.88341964866373e-12
RBM11	42.6964984865961	1.34147632841273	0.171717621546241	7.81210638915986	5.62400560584927e-15	7.36233461129359e-14
PKHD1	1167.19610664143	1.34161299275986	0.24625533072926	5.44805665236487	5.09231399564898e-08	2.37011578886867e-07
MCF2L2	98.8948582279994	1.34199357377445	0.143175985055516	9.37303538197477	7.04759896224344e-21	2.00874765601982e-19
CLEC4G	22.2395096365101	1.34201017254242	0.291554073011068	4.60295463782279	4.16538979344695e-06	1.42312471589605e-05
RAB9B	127.306848304288	1.34234076368611	0.146497366292581	9.16290031457097	5.05208723434926e-20	1.28909960864135e-18
FAM155B	150.403217539535	1.3425891711959	0.192572377895103	6.97186785493833	3.12760270235527e-12	2.74764460217524e-11
EDA	213.641781631776	1.34290898165726	0.13801054179723	9.73048119490979	2.2353300789402e-22	7.63238476438139e-21
AMDHD1	36.3762515865649	1.34490836133968	0.185289874420239	7.25840181795052	3.91690538920306e-13	3.91218053348629e-12
GJC3	28.3446504411401	1.3471788137006	0.204713373638207	6.5808051020716	4.6790760443326e-11	3.50454542262089e-10
DPY19L2	169.611934891883	1.34769296278516	0.181770831873345	7.41424214708007	1.22322247499481e-13	1.32136752680457e-12
KCNG1	133.783786369648	1.34791567603689	0.211773602408857	6.36488996128311	1.9542979220362e-10	1.33126999543067e-09
KLF15	352.164478688875	1.34835339003233	0.177389499113945	7.60108911050154	2.93648810568377e-14	3.45862325961047e-13
MYRIP	162.264942196842	1.34841535797293	0.196476769129541	6.86297603501355	6.74405441710947e-12	5.66049372262204e-11
ST6GALNAC5	460.633030488613	1.34905513216648	0.213116735214468	6.33012292914903	2.44965956317937e-10	1.64569421364099e-09
HOMER2	2092.39493958331	1.35299169446831	0.180875572209906	7.4802344945627	7.41901109358892e-14	8.249217119625e-13
P2RY1	514.738160524295	1.35658418809605	0.161711827907519	8.38889897943559	4.9071613422554e-17	8.61745406444851e-16
CDKL2	42.8326898123323	1.35699691126214	0.192256464588817	7.05826414817513	1.68595348496937e-12	1.54080517169386e-11
PDZK1	256.263934890873	1.35706997553041	0.196065677423701	6.92150708559642	4.46863781809975e-12	3.85821909633639e-11
CEP126	631.635492199435	1.35783787722031	0.148002937988951	9.17439812797285	4.54104071947851e-20	1.16769618500876e-18
MRO	60.2843462217258	1.35875698553274	0.162270918723145	8.37339	5.5986000080856e-17	9.708148286272e-16
ACVR1C	139.718009097586	1.35887217409423	0.187701087463635	7.23955408280463	4.50162346207286e-13	4.46121391573468e-12
PTGFR	164.557115823056	1.36045793468252	0.185043032657867	7.35211650577473	1.95092638933723e-13	2.04105869650066e-12
CPNE4	74.3314121347673	1.36117337707217	0.244000336430218	5.57857172242653	2.42501485204353e-08	1.19093256079006e-07
DGKB	51.557800805199	1.36429360029358	0.231477716400642	5.89384421752399	3.77312904661997e-09	2.09183183836715e-08
HBA2	336.997549758582	1.36540509940014	0.289351015422517	4.71885366431613	2.37177348632365e-06	8.43387780406264e-06
WNT9B	9.94720770310379	1.36635806729091	0.196957596859716	6.9373209720065	3.99605232352753e-12	3.47191114782875e-11
DMGDH	68.9790943286835	1.36671366933174	0.130946277719492	10.4372090076471	1.67667853985003e-25	8.49106930272674e-24
UPB1	26.3559803907811	1.36734511220031	0.1986555166285	6.88299592886383	5.860670306577e-12	4.95419603251226e-11
CRMP1	1282.37758988355	1.36839560742671	0.14895345427406	9.18673295692082	4.04953505628939e-20	1.04781719581488e-18
CRIP3	54.0588391707301	1.36842848829989	0.211936008601564	6.45680032066901	1.06939848002444e-10	7.58100977277596e-10
TDRP	475.315383875516	1.36872135324543	0.121297733497267	11.2839812730406	1.57455130935473e-29	1.37234577278497e-27
GPRASP2	680.577549654977	1.3689771351532	0.115757935187101	11.8262055464319	2.85770369050282e-32	3.40457360537602e-30
SLC25A34	163.009967882934	1.36932230065311	0.158073960175138	8.66254188315377	4.61359399919776e-18	9.28324624868954e-17
CLEC9A	28.8619285165084	1.36956319698407	0.198292038535248	6.90679871517188	4.95712499035434e-12	4.24457031231995e-11
A1CF	524.950006547601	1.36981135007386	0.236279697551357	5.79741452299821	6.73450860779534e-09	3.61171410367925e-08
KCNH1	13.1051416681882	1.37007114113042	0.165402121676386	8.28327428478218	1.19833988308061e-16	2.00449580442575e-15
ANGPTL1	443.580153839457	1.37014960499139	0.211224639049902	6.48669402942001	8.77402654049736e-11	6.29267559595653e-10
ADAMTSL3	472.404421238297	1.37153963737672	0.17132948743605	8.00527485316067	1.19200132291453e-15	1.73153876381268e-14
DGCR5	106.348729719282	1.37266558966132	0.205057112910863	6.69406474213849	2.17055311878881e-11	1.7043318941272e-10
TENM1	69.479848640116	1.37317234871751	0.262055886666853	5.23999810186747	1.60578248912808e-07	6.8553127146071e-07
NXPH4	91.7297957287368	1.37345105710657	0.215394951962568	6.37643103792541	1.81262313321268e-10	1.24088627887565e-09
FAM107A	698.796439461491	1.37391264846783	0.170490888938168	8.05856932898103	7.71925382650039e-16	1.15162921952114e-14
CD36	1415.71889693199	1.3753036071654	0.203835798689297	6.74711515842098	1.50813576999825e-11	1.20360136632149e-10
FGA	1952.59694082143	1.37611325454469	0.321141939288486	4.28506241692869	1.82687890823991e-05	5.57045014186208e-05
RCAN2	1165.74859153053	1.3765605303855	0.123560844721513	11.1407504010518	7.94470942408586e-29	6.38662077975057e-27
PCDHB5	203.270392024311	1.37657368186467	0.160232516064359	8.59110070587519	8.6140090781377e-18	1.68614645784823e-16
TTC23L	23.5701328363547	1.37856996042495	0.181493192764321	7.59571165963841	3.06105446074524e-14	3.60021746235377e-13
AKAP7	780.958457134784	1.3792053685323	0.173934813635424	7.92943827463537	2.2013934334923e-15	3.06860902850441e-14
SLC25A27	304.369495272607	1.38087764466418	0.151553176287304	9.11150579943246	8.12463693287769e-20	2.03854526679476e-18
FOXP2	295.73453333284	1.3811600045966	0.177025505862293	7.8020395867192	6.09145307340418e-15	7.9303823031111e-14
SEPT5	1016.87370607116	1.38198670846584	0.136589738945424	10.117793028494	4.60686104904005e-24	1.89304265439462e-22
TEX38	6.14516963771928	1.38294700830196	0.209712644941354	6.59448555755279	4.26732950095533e-11	3.2004971257165e-10
ALK	21.1240788433983	1.38295143859675	0.186161597213802	7.42876865741788	1.09613262028266e-13	1.19029220930366e-12
ATP1A2	248.368720110278	1.38415307129112	0.270782968213481	5.11166961653171	3.19323931466111e-07	1.30761728612236e-06
ART4	235.849378670216	1.38479711741997	0.186574326923992	7.42222759288915	1.15166687811491e-13	1.24611643798495e-12
ATP6V0E2	1749.49578406423	1.38491706739704	0.143507946312114	9.65045562274998	4.89378096607594e-22	1.58908499906946e-20
INSRR	36.1461478923921	1.38523754035102	0.201455189663618	6.87615713779346	6.14886733577669e-12	5.17931043135615e-11
ABCB1	1066.44020949174	1.38691684630442	0.199437531472876	6.9541416606084	3.54715037953661e-12	3.09814400238008e-11
MDH1B	70.8364334129365	1.38714755923272	0.153799042856081	9.01922101381839	1.89431479272094e-19	4.55295398656875e-18
ARG2	200.034033844384	1.38881175308216	0.168627920810956	8.23595372820327	1.78132779583786e-16	2.89203806853676e-15
BNIP3	1423.84348291955	1.39022408421923	0.151296723017788	9.18872568083172	3.97522533419261e-20	1.03019924153724e-18
TRIM55	7.66688717955524	1.39114204167869	0.231068255003467	6.02048101180242	1.73899506552906e-09	1.01651105842433e-08
RGS11	460.787054011553	1.39332727068923	0.184579964760314	7.54863764601176	4.39834702602477e-14	5.04408772513644e-13
COL14A1	7243.29143371289	1.39333584200139	0.182327942460082	7.64192160127314	2.14003478291979e-14	2.57176894086733e-13
DCDC2	812.337789382344	1.39337303953528	0.201945766368826	6.89973879913123	5.20982424009831e-12	4.43799842675042e-11
SRCIN1	596.883217659449	1.39374480630588	0.174472647900168	7.98832838889088	1.3678070024548e-15	1.96964208353492e-14
CLTRN	156.003565487496	1.39402052169144	0.189923811715639	7.33989334512002	2.13764130307523e-13	2.23058222929589e-12
TPST2	2798.60748207759	1.39566412388845	0.16604404010594	8.40538523995192	4.26459386098564e-17	7.55312025004516e-16
SELE	311.637861561838	1.39664895877087	0.272942861820697	5.11700122675624	3.10431603339157e-07	1.27309245945925e-06
DHRS4L1	13.3410944531639	1.39796105885378	0.166162186691974	8.41323219611493	3.98864288246509e-17	7.09472890801524e-16
KCNN2	52.7159511174548	1.39864418868563	0.170076127986993	8.22363611660179	1.97424474701988e-16	3.17721020511655e-15
GADD45G	847.664556749849	1.40049193145203	0.175829458810645	7.96505853413482	1.6514558584785e-15	2.34144768976061e-14
ACKR1	1725.33843916803	1.40064	0.243242050649256	5.75822033238269	8.50053559008462e-09	4.49166781658587e-08
STC2	1105.89477780814	1.40102739988657	0.17999191264219	7.78383528082009	7.03583520537786e-15	9.08132743578e-14
DCT	10.4439527722179	1.40301359740467	0.180688287389865	7.7648286874148	8.17556513271707e-15	1.04385010484036e-13
SLC6A13	8.51058696803896	1.40308130752423	0.255308518917555	5.49563059420403	3.89316707785616e-08	1.84413177372134e-07
GIPR	1099.45235452355	1.40393273375907	0.222764566874218	6.30231617828066	2.93230215174996e-10	1.94080430187767e-09
KNDC1	313.818376776383	1.40511961174523	0.232255887379688	6.0498772607997	1.44956229945783e-09	8.56700630942955e-09
CORO2B	311.38793752342	1.40717829321664	0.129967987669677	10.8271145721906	2.56098457061527e-27	1.65663689411675e-25
GPM6A	154.201428544808	1.4080206905825	0.253416538906301	5.55615153083241	2.75787477713383e-08	1.33970097709992e-07
CXCL12	3827.76654639921	1.40932538890625	0.186732447637832	7.54729778747202	4.44381734807669e-14	5.08918501273514e-13
SCD5	1820.94807924658	1.40997623220143	0.120254433782226	11.724941757697	9.49663326034332e-32	1.08458101235369e-29
MAGEL2	117.691078242307	1.41037574663246	0.18227692165107	7.73754424782486	1.01355413695958e-14	1.27541462827133e-13
SLCO5A1	147.394696387517	1.4117253175464	0.169279445095963	8.33961451578548	7.45331052209513e-17	1.27113102209985e-15
FAM189A1	173.166305544414	1.4135802380077	0.184190558767737	7.67455317723545	1.65996250048595e-14	2.02124845647407e-13
RASL10B	209.026048696228	1.41406293203175	0.151301621468234	9.34598663457576	9.10366890875527e-21	2.57264090663801e-19
ABCA8	761.230731032617	1.41409498216038	0.200127720880711	7.06596255599829	1.5950642578827e-12	1.46339413354778e-11
CYP2C8	145.073595829578	1.41423895104166	0.24758182950168	5.71220817734551	1.11519546916698e-08	5.76542659645278e-08
JPH4	94.7138356972119	1.41731432589443	0.169270855621782	8.37305583816075	5.6142986001578e-17	9.71502453695017e-16
RAPGEF4	411.166040903158	1.41796148831569	0.126226725708375	11.2334490208647	2.79356537668681e-29	2.36027768560886e-27
QDPR	1933.86806903952	1.42071585673849	0.136557832909106	10.4037668617964	2.38321631102533e-25	1.18161862606525e-23
SAXO2	75.0369934868893	1.42091921104159	0.205475251214031	6.91528153705241	4.6693510288841e-12	4.01268567920709e-11
INHA	132.460651341878	1.42241540949468	0.239278819414938	5.94459389666262	2.77143071453533e-09	1.57551982947837e-08
FAM184A	117.585932622311	1.42392471973907	0.139705774405537	10.1923111324354	2.1460078520229e-24	9.35207632355243e-23
APBB1	2011.94961607458	1.42852431786105	0.131545504653092	10.8595449280332	1.79642173792676e-27	1.20440259028612e-25
INSYN1	199.316348584022	1.42867762243179	0.16821601855493	8.49311281235243	2.01174852117529e-17	3.70986141544128e-16
HYDIN	81.937363336007	1.42873659340223	0.204667311722123	6.98077568606572	2.93554700286557e-12	2.59267511293087e-11
CFAP70	200.884729056046	1.42919878745304	0.170583591689756	8.37828992399432	5.37022293981804e-17	9.35130303715949e-16
KIF12	3520.82027732488	1.42947923007108	0.199561099078325	7.16311564063909	7.88637678564782e-13	7.55340656855569e-12
TMEM74B	286.695857756888	1.42967906066281	0.218578458883254	6.54080492637394	6.11886017505876e-11	4.49686089206891e-10
CDH4	114.252131968473	1.43041336914689	0.222933396203447	6.41632610235527	1.39602246048578e-10	9.71758383591618e-10
ZNF831	158.508531078541	1.43144750241879	0.257212262765351	5.56523816955283	2.61794596892939e-08	1.27885502199029e-07
ZNF667	192.911368536971	1.43364381569703	0.123963162837722	11.5650793580815	6.19340098899983e-31	6.41017002361482e-29
NR5A2	1323.77576551992	1.43471245846205	0.201874880269889	7.10693899381616	1.18644845399822e-12	1.10628301791726e-11
ZNF540	179.848010952549	1.43577969993925	0.137558769957911	10.4375729761073	1.67026389812799e-25	8.48453072177899e-24
ARFGEF3	3401.37	1.4365865152641	0.186097469423541	7.71953815231395	1.16751970707215e-14	1.45151098717078e-13
EPHA8	42.8184379201707	1.43783674424508	0.314439768476436	4.57269368697183	4.81493786802428e-06	1.62991355467053e-05
RDH12	110.973647027641	1.43957400995594	0.239626237898224	6.00758090008225	1.88311850154203e-09	1.09572882591483e-08
ELOVL2	155.935531757394	1.43985424693436	0.192171281143646	7.49255683973966	6.75446620125664e-14	7.55259691376165e-13
SLC17A4	361.174238989795	1.44139011910627	0.28829080587481	4.99977831319458	5.73962681411998e-07	2.25509277519564e-06
TUBB1	17.255469709016	1.44154788576209	0.167821498392716	8.58976888877937	8.71444349489723e-18	1.70379202214283e-16
SRSF12	91.8010541159134	1.44215979813412	0.134816835903863	10.6971787942161	1.04924212780716e-26	6.29545276684295e-25
CTTNBP2	309.963163255069	1.44232208632132	0.148219672940419	9.73098	2.22448148750743e-22	7.61103583328987e-21
SERPINA5	4771.50009515195	1.44564623348812	0.236457022091315	6.11378008867013	9.72983650839602e-10	5.91505479365044e-09
HAS1	211.828630692637	1.44908647096102	0.321451263322279	4.50795077295496	6.54567575847459e-06	2.16187456243198e-05
ENHO	39.2617516584532	1.4491493629309	0.191943392261544	7.54987887760301	4.35663216281038e-14	5.00896398661458e-13
USP27X	343.117597406652	1.44917203219879	0.145003908612142	9.99402047895862	1.61879690396244e-23	6.26338241346213e-22
CSF3	37.9147175901414	1.44958278422082	0.367300256417408	3.94658799958334	7.92727940514845e-05	0.000217236053200825
VIP	314.870776554174	1.44962191355443	0.309883353192014	4.67795994403157	2.89743127019549e-06	1.0167718125543e-05
FFAR3	8.91751925106743	1.44971413380433	0.211229186154139	6.86322832653645	6.73214923126416e-12	5.6533666972482e-11
RSPH4A	41.9455733037416	1.45103842512059	0.197023385675823	7.3648030163693	1.77408636924669e-13	1.87007449234406e-12
RPH3AL	1300.55043930511	1.45105544009801	0.137937082546488	10.5196906684537	7.01033574197851e-26	3.74487612539239e-24
TMEM121B	72.1668034403727	1.45115743289572	0.133932995380671	10.8349509302855	2.35091417067983e-27	1.53272199474244e-25
LRFN2	22.4552996339686	1.45154322900664	0.283641801321429	5.1175222489922	3.09575553700561e-07	1.27052569251085e-06
SARDH	338.080058785359	1.45197023827439	0.167005447539115	8.69414896142421	3.49438994984776e-18	7.14408611968875e-17
LCN6	19.7342102447417	1.45286944829752	0.248438865091327	5.84799583496503	4.97531008241484e-09	2.70929785746178e-08
GLS2	34.8458240945951	1.45312121941154	0.17066280759368	8.51457467447261	1.67202849844239e-17	3.12162254049672e-16
LINC01554	18.7958922002262	1.45565461724227	0.196598129802262	7.40421396025672	1.31929566691137e-13	1.41959299831399e-12
NOS1	63.1497785338563	1.4570475222861	0.243593601500324	5.98146877960654	2.21134447225534e-09	1.27728861041327e-08
DTNA	457.676684933428	1.45722206143128	0.164245126204292	8.87223928714175	7.1689532603054e-19	1.59781784644223e-17
RGS7	88.1995367649397	1.45838740719205	0.212719218147677	6.85592688752544	7.08516087446263e-12	5.93776640086545e-11
BEX4	1477.45632387437	1.46271702808698	0.130918053986489	11.1727678769036	5.54263231993837e-29	4.54386095139502e-27
NSG1	299.258658072448	1.46397636455701	0.234886822118846	6.23268837030067	4.58497694546044e-10	2.95436646758073e-09
ZDHHC8P1	212.136508969868	1.46442880036099	0.247294818685644	5.92179329977206	3.18449730015586e-09	1.78824263447206e-08
LAMB4	19.8462033309648	1.46518574886441	0.134865389930511	10.8640604503449	1.70973962318935e-27	1.15094667317137e-25
TTLL7	485.62128037326	1.4654306211392	0.138410471391296	10.5875704808224	3.40309682428215e-26	1.9103485901733e-24
GHR	306.557370830732	1.46699154523235	0.165838023649222	8.84592998005877	9.07691635250236e-19	1.98685736546541e-17
RASA4	57.3916072700181	1.46707846445129	0.146201795528251	10.0346131807102	1.07379451679896e-23	4.23381838052161e-22
CACNA1G	55.405129129571	1.46792841767313	0.22118815955877	6.63655966305512	3.21089005807424e-11	2.45599719915517e-10
GNG7	724.795247586739	1.4708780808755	0.148254207330976	9.9213243749082	3.36264349087477e-23	1.25991113155197e-21
TSHR	15.6043289671625	1.47092195409949	0.237712343672428	6.18782319578003	6.1000689911411e-10	3.83949610388813e-09
CPEB1	126.880362832072	1.47147619593881	0.140211680486797	10.4946762696947	9.13904479804603e-26	4.7742139386638e-24
DUSP15	87.6128777780431	1.4715628465656	0.168873680358523	8.71398576404228	2.93373236070954e-18	6.05013796928394e-17
NUPR2	44.6282836429182	1.47162827003613	0.272943493668428	5.39169573253819	6.97958778192656e-08	3.16402884392838e-07
CHL1	411.498506977109	1.4729424659707	0.210182046155261	7.00793665736153	2.41858249637042e-12	2.16262020193813e-11
SLC26A4	42.5565682594107	1.47482863329008	0.164559696518617	8.96227122734901	3.18058365185907e-19	7.3562102339087e-18
WSCD1	350.017925213601	1.47492319815189	0.142771316273369	10.3306689092073	5.12022703900245e-25	2.45060577358036e-23
MLXIPL	1453.02291371496	1.47546206851968	0.229925921040095	6.41711931323473	1.38877080845212e-10	9.6711709789601e-10
BEST3	26.959110932856	1.47672980386845	0.26240137540911	5.62775176603429	1.82573571525471e-08	9.16187377109636e-08
C21orf58	418.595205377326	1.48502114862275	0.171079001204974	8.68032393317231	3.94643206022344e-18	8.00893565162992e-17
SYN1	382.385208747591	1.4852171299367	0.186882246593557	7.94734201353454	1.90555788144975e-15	2.67878085881221e-14
ZBTB16	461.372210752281	1.48555757369215	0.215295477993202	6.90008720823695	5.19706249066698e-12	4.43168665527524e-11
COL26A1	56.004668824558	1.48604895172848	0.204622092102793	7.26240718417616	3.80261440570693e-13	3.81644209445495e-12
CFTR	11302.3952279099	1.48674338320789	0.267747883807801	5.55277360950172	2.81172124942583e-08	1.36301989520147e-07
A1BG	19.2075498643655	1.48700697586052	0.172039040985536	8.64342748798243	5.45513471689877e-18	1.09234620207792e-16
HTR1F	16.9893839564885	1.48882269571697	0.20378949740611	7.30568903043153	2.75849473781527e-13	2.83027712876214e-12
MYH1	10.7892920410573	1.48919268981784	0.250921689812697	5.93489024774807	2.94042130311982e-09	1.66188999248001e-08
ZNF556	12.5551407426731	1.48979749190359	0.307053960064776	4.85190776106356	1.22279494293371e-06	4.55761518230524e-06
RADIL	115.129	1.48994553304836	0.161632959667899	9.21807987745624	3.02467805567913e-20	7.96322235326651e-19
PROX1	928.580251137061	1.4917275383097	0.187910276384625	7.93850962816075	2.046250384467e-15	2.86198533503154e-14
PGBD5	567.590149601532	1.49230376207108	0.139186190570776	10.7216366505286	8.05649401674577e-27	4.93098509144724e-25
SNPH	521.702423418475	1.49374251573582	0.147463031505769	10.1296067257195	4.08288235697367e-24	1.6903132957871e-22
DPYS	21.1729074462661	1.4938149318692	0.238898834440782	6.25291845967327	4.02852499082397e-10	2.62028176936548e-09
FXYD6	1977.11923095835	1.49932483328227	0.150148432162447	9.98561764308092	1.76200277370636e-23	6.78575951920404e-22
PTX3	395.406328364051	1.50084299954008	0.291042252454206	5.1567873285898	2.51222860718739e-07	1.04476408174343e-06
CSRNP3	334.294926902696	1.50359688388374	0.159316140348199	9.43781892153239	3.80619423083781e-21	1.11756341245876e-19
CERS4	753.633643012043	1.50504616777407	0.120793089293442	12.4597042477975	1.23828984311809e-35	2.38442788395763e-33
PYY2	18.0028046865351	1.5072134560535	0.170216840259962	8.85466710433366	8.39339334177822e-19	1.8483323635618e-17
GPR158	95.1405083499661	1.50818787488036	0.242545685810283	6.21815997197349	5.03018592554765e-10	3.22243245365838e-09
DCDC1	39.1952282471767	1.50838341645275	0.175808134335972	8.57971345950468	9.51097666803173e-18	1.84644517728728e-16
VWDE	188.527357648146	1.51149211448145	0.251420765708774	6.01180300370355	1.83471193963818e-09	1.06868905101682e-08
GABRA5	16.6821275026214	1.51696140301476	0.269055341941873	5.63810178257856	1.71934879452216e-08	8.6516001328736e-08
LRRC2	84.0127748636478	1.51700703147721	0.165039875426035	9.19176	3.86463233031799e-20	1.00626275770544e-18
ICA1L	314.660425855359	1.51786200795703	0.133021541615416	11.4106481516007	3.69962216293318e-30	3.46134141345613e-28
SSPO	125.21399078913	1.51821235006524	0.199706490608011	7.60221836277333	2.9109699826247e-14	3.43539200951662e-13
SLC6A16	95.6350343950964	1.51847944198413	0.171900045792172	8.83350225409467	1.01448289875793e-18	2.21050484255676e-17
PPP2R2B	268.256193164784	1.52019007407875	0.167507738137965	9.07534237508874	1.13320663646845e-19	2.77602099111205e-18
SLC3A1	2917.25266438108	1.52029296818281	0.286689359961282	5.30292776958355	1.13960020901677e-07	4.98199035409654e-07
CCL14	85.0040562179543	1.52096868160434	0.217514923060999	6.99247968921103	2.70069621764247e-12	2.39933097447207e-11
PLD5	22.8753387001029	1.52152362921535	0.247883012085268	6.13807140883042	8.35293165470541e-10	5.14791768522224e-09
MT1G	1909.58029559694	1.52244159610665	0.291783418652871	5.21771114731462	1.81147667859702e-07	7.67802759087961e-07
ZNF385D	206.16227842102	1.52275766646661	0.184948367624002	8.23342041905643	1.81942263474985e-16	2.94810556080798e-15
TMCC2	219.129394006769	1.52307310711917	0.137587202915805	11.0698747764442	1.75645876921684e-28	1.35920360832855e-26
SLC7A8	3740.63174249822	1.5239953777484	0.161934267317351	9.4111975370954	4.90515975705101e-21	1.41761685125244e-19
CALCB	13.8755908178168	1.5240039560505	0.236760588088798	6.43689884516977	1.21939138061324e-10	8.58916259589758e-10
RGS22	53.026948409095	1.52418088976931	0.150296073558672	10.1411890123284	3.626581964314e-24	1.52426896774213e-22
CACNB2	259.929460635463	1.5246555942296	0.186063646153583	8.1942691425659	2.52120357116354e-16	3.99150393293196e-15
ERBB4	52.3874364143654	1.52490540247605	0.198637674570804	7.67681863861381	1.63088066721252e-14	1.99169497411794e-13
NBEA	926.892290356035	1.52498695775145	0.158906409796229	9.59676176503511	8.24955147241196e-22	2.61209507424746e-20
GPLD1	48.4676186634089	1.52520864693659	0.147628875345956	10.3313707657963	5.08289594809424e-25	2.44688246803606e-23
HPCA	83.9453742417634	1.52702288825114	0.16201090801132	9.42543256497543	4.28336350677661e-21	1.24664674546271e-19
RTL9	6.45286778418852	1.52718867626305	0.200338533888017	7.62304009430705	2.47769878279635e-14	2.95397349482416e-13
MADCAM1	232.093343764006	1.52948363748156	0.235090852792936	6.5059257700201	7.72163506500668e-11	5.59117956609142e-10
NOVA2	304.649514341696	1.53006580920438	0.126073602679524	12.1362900455361	6.78324661724693e-34	1.04009781464453e-31
DIRAS3	367.932069274039	1.53228756842371	0.171118031532602	8.95456518930193	3.41077186392262e-19	7.82304460755659e-18
SLC45A2	9.6835438213271	1.53275688985442	0.205980844029793	7.44125939027964	9.97298991668003e-14	1.08796253636509e-12
CHRDL1	1227.44757700431	1.53455985838436	0.268525539914166	5.71476314273451	1.09856930711975e-08	5.69399302845165e-08
TSPAN11	819.450037105734	1.5355082074305	0.197135342680253	7.78910664396207	6.74846306110814e-15	8.74448734678801e-14
TF	191.253037528293	1.5371876591465	0.266776202481004	5.76208689099979	8.30802049249238e-09	4.40117784247197e-08
KCNG3	30.4556016209886	1.54164065635193	0.219237666260386	7.03182387702004	2.0385102401329e-12	1.83865629502183e-11
C16orf96	9.50746594090459	1.54212965714877	0.156582514424056	9.84867092485426	6.94563377910441e-23	2.51134706074168e-21
MAGEE1	235.671350279492	1.54522834148122	0.144645766648673	10.6828452521144	1.22459746728057e-26	7.32105922677482e-25
PLIN1	379.280087419206	1.54671899763063	0.354920239912086	4.35793404741797	1.31295933196593e-05	4.11557950735488e-05
ANK2	1010.05632306191	1.54712327678432	0.193839507441105	7.98146516779809	1.44606388729863e-15	2.07331757347751e-14
ANGPTL3	17.8845096273513	1.54747836942373	0.226949616538041	6.81859874023776	9.1932780181899e-12	7.60823008401923e-11
FAM218A	31.1919235970206	1.54770896754574	0.159697361670139	9.69151244178092	3.27640334304026e-22	1.08950279840857e-20
PEG3	373.629086580866	1.54809273986236	0.158858830054107	9.74508	1.9361751153239e-22	6.67980414786747e-21
GPR150	35.9210706302897	1.54883195775891	0.18497572434361	8.37316336105706	5.60917620766909e-17	9.71502453695017e-16
NDRG4	848.869667337309	1.55045352588848	0.180661544884446	8.58208938089275	9.31652023790101e-18	1.81507735458401e-16
ELAVL3	12.6761099242525	1.55298019475108	0.214633380633804	7.23550172002689	4.63811260388186e-13	4.58550117733036e-12
FREM1	456.170171323786	1.55342084184208	0.187779769236587	8.27256763685175	1.31104442984198e-16	2.17980881106258e-15
GLIPR1L2	49.7814292172268	1.55524369310182	0.177421696950087	8.76580328018927	1.85449591730263e-18	3.93219620877485e-17
CECR2	55.6699160181927	1.55582599063164	0.180846909404597	8.60300016048874	7.76588670799496e-18	1.52373322137911e-16
TUSC3	3166.8091179222	1.55585665410785	0.15633490987505	9.95207439817096	2.46980404398409e-23	9.40228849847736e-22
CNKSR2	159.104537397158	1.55715307781118	0.161030972432389	9.66989799720031	4.04781322786215e-22	1.332639901658e-20
TMEM132C	198.370265060372	1.5575741716169	0.209677139185498	7.42844059045912	1.09885415027948e-13	1.1916846580634e-12
DPP10	76.6691287751152	1.55789357670882	0.332506956525056	4.68529619046159	2.79555360228874e-06	9.83730719377425e-06
HPCAL4	36.1076846328932	1.55796864837151	0.24393027928707	6.38694242028892	1.69235323044971e-10	1.16229870694925e-09
MAFB	4110.2492949482	1.55837955691978	0.173000842067711	9.00793047186355	2.09981419788558e-19	5.01050765374427e-18
SEC11C	2842.2383161523	1.55905551803018	0.141781190469912	10.996208402983	3.98539066395619e-28	2.90740393811077e-26
FLG	33.5717189713213	1.56144040682783	0.218854279111005	7.13461218656756	9.70604243522274e-13	9.1689710625949e-12
TUBB4A	75.3853032808933	1.56180486354067	0.217712675556053	7.17369744114216	7.29988459703264e-13	7.02009807937634e-12
ZNF536	28.4276586604346	1.56204770572951	0.245483366208818	6.36315091263971	1.97656311712508e-10	1.34588343830556e-09
CCDC158	49.5517626284615	1.56338630776658	0.16608760539595	9.41302214599032	4.82072597562701e-21	1.39565073699971e-19
GRB14	240.954968656658	1.56376204564299	0.161338449960478	9.69243256040983	3.24701300983389e-22	1.0840833758639e-20
SLC16A11	122.076157053601	1.56606396469273	0.211988300191816	7.38750187286604	1.49613025533115e-13	1.59330656130443e-12
C2orf73	11.7016229647545	1.56872869360086	0.194514778005262	8.06483039328985	7.33376102622218e-16	1.09906862076235e-14
POMC	70.8839423961086	1.56938693619986	0.212970731049837	7.36902638434674	1.71878646069664e-13	1.81409201970276e-12
TUBA3FP	26.9072295684616	1.56943593261736	0.17324339039616	9.05913887409202	1.31484446850856e-19	3.21147852485277e-18
TNNT3	52.7071709295038	1.56988004855569	0.261646108114406	6.00001299415183	1.97301739434215e-09	1.14562300316641e-08
PRRT3	315.050505771272	1.57011425726873	0.148287011703693	10.5883464723541	3.37500783019175e-26	1.90102481863862e-24
BRINP1	74.9740566709014	1.5706450448234	0.207320826315858	7.57591541927623	3.56604090033881e-14	4.13830674909676e-13
RNF212	158.678883218493	1.57264038287823	0.185286337862456	8.48762192086524	2.10908425195371e-17	3.87640790370182e-16
B3GALT1	16.5998575430855	1.57313960840935	0.17840629052068	8.8177362122049	1.16797014940453e-18	2.51516068584383e-17
SMOC1	1509.43414094362	1.57322999672594	0.312896812229957	5.02795150105182	4.95747211506512e-07	1.96777896034224e-06
ACADL	110.783763115791	1.57380983587653	0.219293501015419	7.17672812276308	7.13994719597983e-13	6.87427474217593e-12
MEG3	4933.05220657904	1.57483048779188	0.187488330339669	8.3996187119422	4.47930682872408e-17	7.91646969943125e-16
LINC02593	224.783407319816	1.57548627371628	0.180554086555284	8.72584112480824	2.64209397652909e-18	5.49661761951277e-17
CLSTN2	876.851708254444	1.5764680965455	0.179232895352076	8.79564040657137	1.4223441176109e-18	3.0353116736645e-17
GNG2	1417.70791142234	1.58094073047138	0.156964951679952	10.0719346169384	7.35175328132474e-24	2.96939108143263e-22
PRPH	121.307357756612	1.58193609911862	0.234343223458508	6.75050925634603	1.47327120562799e-11	1.17861696450239e-10
ITIH1	44.4593262522995	1.58225387783942	0.274665780255948	5.76065164129656	8.37898133282853e-09	4.43168096044843e-08
C16orf89	321.033362143275	1.58400850466872	0.219015411488766	7.23240658683037	4.74509025444604e-13	4.68008901808376e-12
S100Z	20.752006555683	1.5840761975596	0.196490797761619	8.06183401769983	7.51582067559683e-16	1.12330316234552e-14
USH2A	26.6918008924684	1.58454768925158	0.198399515955915	7.9866509835824	1.38653921805803e-15	1.99488179418254e-14
SALL2	559.908743652422	1.58492597706014	0.137368678639889	11.5377536768408	8.51190752364985e-31	8.54285991464494e-29
CAND2	254.353443892408	1.58674120215545	0.147996355923427	10.721488324864	8.06942608564132e-27	4.93098509144724e-25
UBE2QL1	299.064459073726	1.58817073589078	0.207502504942886	7.65374247567719	1.95213022165227e-14	2.35793409705044e-13
CCDC141	84.5351764898063	1.58954989167187	0.212057218335975	7.49585373299319	6.58682112858644e-14	7.37510195330571e-13
SLC2A2	199.252605858082	1.59154712386201	0.298546871559721	5.33097907054651	9.76846777539154e-08	4.31605726682188e-07
SV2A	728.811160050938	1.59167213793305	0.166360098510562	9.56763161469273	1.09382608921655e-21	3.39208989464906e-20
RYR2	290.277367814737	1.59167656753437	0.186252715521136	8.54578985912153	1.27660122574602e-17	2.42994440210966e-16
DPT	1650.60087163335	1.5930070881511	0.21042311207223	7.57049485896911	3.71805147494643e-14	4.30867266795752e-13
PEG10	2055.14623669308	1.59322585985945	0.229790465115919	6.93338541725714	4.10886740621502e-12	3.56618680539417e-11
KLHL32	52.2700642732196	1.59497103506984	0.235093528640168	6.78441063135809	1.16561361385895e-11	9.45277250024691e-11
ADCYAP1R1	94.4775757715958	1.59553075253425	0.213326120890732	7.47930326521757	7.47176727755724e-14	8.2930607316587e-13
DLG2	203.912981101058	1.59578542646402	0.154698549780879	10.3154517526141	5.99984749085616e-25	2.83455924829685e-23
NAP1L5	366.830141802833	1.59612614379389	0.131148892879235	12.1703363921161	4.47235550568934e-34	6.98700067681278e-32
GRIK2	105.782898548306	1.59694950132914	0.194003318107391	8.23155767080821	1.84794517902342e-16	2.98847384420193e-15
S100A12	17.1436417762047	1.59724898342418	0.226823675268438	7.04180893609932	1.89759922150083e-12	1.71811061279681e-11
ATP2B1-AS1	109.171060328757	1.59792089866138	0.147572798164394	10.8280178904063	2.53585024479794e-27	1.64681098250408e-25
KHDRBS2	16.0156029872051	1.59861577777182	0.293176180405339	5.45274781723947	4.95973821924352e-08	2.31230508052507e-07
RAB26	585.199585459784	1.60352832992248	0.228549316541534	7.01611518331132	2.28122016566092e-12	2.04642502401651e-11
C5	387.998160017444	1.60564877671622	0.162435822293589	9.88481945696773	4.8445427483306e-23	1.78676231430634e-21
JAKMIP1	82.0749032217439	1.60676690984471	0.167690064966678	9.58176568280297	9.53998355058226e-22	2.98780336058593e-20
EDARADD	176.735533570306	1.60696066482692	0.195024876066767	8.23977277789309	1.72538011968537e-16	2.80946851346999e-15
RGS4	1099.65133410397	1.60761664976614	0.198532643689294	8.09749278452201	5.61034306038113e-16	8.50799277288568e-15
NRG2	67.876832321421	1.61080026483629	0.182088896850389	8.84623001565979	9.05255724270754e-19	1.985567522374e-17
ELOVL4	146.834668750845	1.6118137304784	0.15965485096688	10.0956138865631	5.77684814109751e-24	2.35048170065294e-22
ST8SIA5	17.977983668922	1.6125451410448	0.188293764542908	8.56398588110091	1.09031196536433e-17	2.09218611198532e-16
LMX1B	85.053162302553	1.61328553457838	0.265411821971238	6.07842379663558	1.21369635906629e-09	7.26113139672609e-09
GALNT13	119.306368812722	1.61446	0.204656045459436	7.88865322973319	3.05465005755472e-15	4.17368027665893e-14
MAGEE2	9.51835449247375	1.61653663705227	0.199904836062208	8.08653091588651	6.13881400329583e-16	9.2669790241184e-15
SERPINF2	538.822969707074	1.62054715499945	0.180125116770909	8.99678614537991	2.32421697699739e-19	5.50629944765046e-18
FLRT2	2393.2162600212	1.62083422760312	0.178567812844331	9.0768554633981	1.11756869383769e-19	2.7417685288818e-18
CLU	44021.5283633627	1.62287925809894	0.174518802323292	9.29916568584168	1.41552030161824e-20	3.9003354733441e-19
NEFL	140.873352942823	1.62309516567085	0.24778409743385	6.55044122072507	5.73673337613128e-11	4.23352516527335e-10
SERPINI1	348.798130332574	1.62466260401628	0.140710471560374	11.5461385780318	7.72121733063703e-31	7.79654628020422e-29
CLUL1	44.3744220789008	1.62505125462171	0.180171291087171	9.01947943435378	1.88985180083963e-19	4.5488293345791e-18
LONRF2	846.023812098316	1.62567801067704	0.156213016718757	10.4068024856334	2.30845357797758e-25	1.15144551961773e-23
VAT1L	281.383019388721	1.62663558355918	0.152896394851456	10.6388092743423	1.96625968479915e-26	1.13850560770189e-24
PEMT	1271.4	1.62725898871449	0.176254962577505	9.23241516107059	2.64597267764843e-20	7.03327568890177e-19
EEF1A2	3414.4941383753	1.62797116796927	0.268097432179141	6.07231167690358	1.26081918230482e-09	7.52131327772619e-09
LINC00271	31.6398808561525	1.62920948082314	0.156558341045217	10.4064048580624	2.31811264656915e-25	1.15279115396952e-23
TMEM74	9.95216686654819	1.63069768765789	0.215464358461298	7.56829435412538	3.78156359540691e-14	4.37309309636441e-13
KCTD16	114.294951949686	1.63228032120833	0.174063296290717	9.37751011265537	6.7548999790485e-21	1.92864040781109e-19
SYT9	62.2558875368096	1.63245430962178	0.230962471559454	7.06805005419054	1.57125877557205e-12	1.44315281882824e-11
LINC02447	29.8269246122768	1.63347676690078	0.154582919922624	10.5669938678763	4.238640292068e-26	2.32043727520804e-24
TDRD9	118.553398722555	1.63772206184282	0.208363036645602	7.85994525808512	3.84301372881783e-15	5.16677502867878e-14
GLYATL2	26.2553061088742	1.63952100126275	0.265416491244762	6.17716327110515	6.52635728967653e-10	4.08761258385186e-09
TAT	45.5373642708864	1.63965506805976	0.237393848914502	6.90689786427568	4.95366307270008e-12	4.24380033543266e-11
DDC	769.005345364254	1.64069385262889	0.285828191242938	5.74014006629035	9.45982768692396e-09	4.95212064219341e-08
PCDHA3	44.2377694477474	1.64212831233052	0.161329068313193	10.1787503609864	2.4670912463288e-24	1.05842049324365e-22
MAMLD1	590.170508211436	1.64235764229056	0.157673626522677	10.416184865605	2.09176459940643e-25	1.04968550806577e-23
SCN7A	630.057501649279	1.64444263404825	0.228253697222482	7.20445124902136	5.82780682586736e-13	5.69035855167237e-12
AGT	2696.53272832672	1.64598155844619	0.201095555048221	8.18507180853148	2.7214132901123e-16	4.27576888844969e-15
JAKMIP2	273.647332414158	1.64653125980779	0.183857381036844	8.95548087611362	3.38258013761936e-19	7.7691438389704e-18
ESRRG	203.495934832877	1.64749548581262	0.183081730016565	8.99868864940023	2.2842973039636e-19	5.41947899049244e-18
PHF24	34.0588112545268	1.65282306802494	0.189621814422148	8.71641837760989	2.87140805705894e-18	5.93350537909455e-17
KCNK17	150.002676806587	1.65403276477321	0.201907837061722	8.19201864000744	2.56880840128223e-16	4.05910945851467e-15
PTPRN2	5474.1049198945	1.65538679797973	0.20685575167047	8.00261430785269	1.21805008698981e-15	1.7647339843002e-14
FBXO15	43.0744216528018	1.6580983921974	0.178220997823422	9.30360851104773	1.35758248301039e-20	3.75318295803874e-19
PCDHA5	30.4359015759543	1.6603186760794	0.264392864584871	6.27974086474043	3.39137810502548e-10	2.22596993338176e-09
MAP2	1207.44715066452	1.66310508156426	0.162216076068029	10.2524060615718	1.15433691700658e-24	5.22290146055438e-23
SLCO4C1	93.1447700492637	1.66641830607423	0.246861254177751	6.75042469351765	1.47413017845042e-11	1.17873470570444e-10
VLDLR-AS1	31.7758224467425	1.66780810867902	0.171985765848799	9.69736129294133	3.09396625407715e-22	1.03507234681854e-20
PNLDC1	33.2834664063519	1.67013126909906	0.24271387678465	6.88107038305394	5.94044897941218e-12	5.01140270499571e-11
TOGARAM2	143.485188064412	1.67347519949878	0.211873890050116	7.89844939885202	2.82394377453243e-15	3.88409542410773e-14
GPR162	335.525238482543	1.67784507994678	0.156036836136073	10.7528781119581	5.7440793562934e-27	3.5361321241717e-25
OGN	1064.07343085151	1.67896342215634	0.248018762743414	6.76950164408851	1.29226745242775e-11	1.04085355117721e-10
IGSF1	187.604817496308	1.68280753318813	0.222373782533279	7.56747272100876	3.80555053741634e-14	4.39469434446406e-13
PCLO	712.590369768139	1.6836	0.19936204169875	8.44495642458878	3.04158889937606e-17	5.46891554545794e-16
SFRP5	2746.83116479841	1.68412854947635	0.301067988065588	5.59384795539758	2.22091463911754e-08	1.09687880774788e-07
CRISP3	6037.82927782477	1.6904348288774	0.404172508472262	4.18245871117534	2.88373400286933e-05	8.49575432974847e-05
COL25A1	32.2972774946607	1.6913287369327	0.235919583631433	7.16909003864212	7.54978929159527e-13	7.24779771993145e-12
C5orf49	98.8752916411007	1.69231921637673	0.233144802488017	7.25866156275866	3.90939251420977e-13	3.90703319464778e-12
NAP1L6	12.549802919506	1.69280899867719	0.208510101462802	8.11859467143941	4.71612745804253e-16	7.21960988201233e-15
SCML2	50.9304921326357	1.69424757274483	0.135632711249084	12.4914377744276	8.313747965534e-36	1.61971372128521e-33
RGN	316.582587444659	1.69891801971382	0.164985755673764	10.2973618102716	7.24201857964096e-25	3.38779174234052e-23
BEX5	366.700893875597	1.70329309309763	0.179683575486848	9.47940338165355	2.55741067557853e-21	7.70013105228734e-20
RUNDC3B	97.5058652755616	1.70357925082862	0.144807218913505	11.7644635648046	5.95033489173639e-32	6.89073746903179e-30
IGF1	219.788573357065	1.70381936337364	0.270590688867189	6.29666663885062	3.04114325423065e-10	2.00882857160189e-09
FITM1	35.6054031166017	1.70535638620562	0.190012605899182	8.97496446688627	2.83443264474271e-19	6.62968991482193e-18
FLT3	168.185664102073	1.70539647063221	0.227399567021237	7.49955900519787	6.40328934468257e-14	7.17931425510788e-13
FGF12	133.413248512218	1.70601200451666	0.170244768647319	10.0209364321253	1.23328831086993e-23	4.82819253617165e-22
ARHGDIG	133.591432222059	1.70795957545234	0.284611330339011	6.00102453200977	1.9607636069e-09	1.13890723711905e-08
KIF19	98.9202706666181	1.70874098939304	0.203810500881863	8.38396933425668	5.11721300430981e-17	8.94836825252063e-16
LEP	126.511865300542	1.70934729456318	0.428463574220053	3.98948101405065	6.62180189356407e-05	0.000183801832962619
SLC4A4	9196.6618225402	1.71165398863044	0.251653352671947	6.8016339558239	1.03439152830326e-11	8.5094504265782e-11
GDF10	42.0447507451091	1.71565938011628	0.22589889370776	7.59481089949818	3.0824223360759e-14	3.62020665854021e-13
MAPK10	554.930593760545	1.71589293671514	0.143969886883279	11.918415537176	9.48960971793269e-33	1.20883028406896e-30
HAP1	96.8060161122162	1.7203056571649	0.212432644719615	8.09812286353397	5.58136858235784e-16	8.47181152372556e-15
IGFBPL1	29.9605642987422	1.72068541891533	0.239129629059721	7.19561781482796	6.21785699760169e-13	6.03100805146837e-12
NLGN1	96.7065694337469	1.72325286261649	0.195731163793613	8.80418237554424	1.31809910759283e-18	2.82011902089629e-17
HPN	1123.82142431895	1.72436816662568	0.248333928134357	6.94374779789548	3.81831923106175e-12	3.32446721694966e-11
MUC15	147.184138763178	1.73109753494558	0.323194279566064	5.35621341216137	8.49841242357138e-08	3.79438419343063e-07
PTGDR2	107.433628029034	1.73365562469871	0.226161321838369	7.66557079966886	1.78037622404628e-14	2.15992895752427e-13
MAFA	151.326318522692	1.7354123638596	0.326425496855913	5.31641180169704	1.0583348484739e-07	4.65128054424837e-07
FGF17	29.6547814481619	1.73729472359181	0.233568492789814	7.43805255084289	1.02180414699388e-13	1.11396159803941e-12
ENPP2	3948.02478996461	1.73749717479246	0.179641363906571	9.67203286040569	3.96424071487907e-22	1.30772562227883e-20
FAM92B	16.384880993039	1.73880115890947	0.272497907673238	6.38097067884474	1.75969001203872e-10	1.20614514070204e-09
ABAT	1961.67944635365	1.74292571620784	0.168710992764749	10.3308367027286	5.11127762342244e-25	2.45060577358036e-23
MAP7D2	151.39239616458	1.74404326862905	0.217408147373452	8.02197750957892	1.04056196516469e-15	1.52089198085854e-14
NYAP1	204.530404816481	1.74652908053829	0.204191263040206	8.5533977043591	1.19517217023264e-17	2.28809839757833e-16
GRIA1	15.4748126360144	1.74967752246775	0.26614581796253	6.57413118816724	4.89380702333065e-11	3.64722971675767e-10
RAB3A	270.809912202537	1.75049463956723	0.184758827161176	9.47448447505123	2.68081156201683e-21	8.0424346860505e-20
C9orf135	17.5812897695367	1.75222405836209	0.267100271982181	6.56017324639412	5.37452998803556e-11	3.9822020850948e-10
TTLL6	182.589531147327	1.75514686667362	0.246044620875696	7.13344945492769	9.78842648849434e-13	9.2415246664462e-12
PDK4	6416.26733510652	1.75521103463766	0.195250580591791	8.98953042453308	2.48288956646411e-19	5.84874128316439e-18
MYO3A	193.720758044578	1.75733859689222	0.21354010742167	8.22954815425876	1.8792094177757e-16	3.03606906910884e-15
DHRS2	400.236363807983	1.75738513225437	0.233696243346065	7.51995456620146	5.47952805815827e-14	6.20239129481209e-13
RBFOX3	42.5458358583311	1.76267775267399	0.259921059098085	6.78158883620437	1.18861352081444e-11	9.620449611284e-11
GRM7	19.6682333235334	1.76442043252843	0.22341635500392	7.89745420606058	2.84657538082576e-15	3.90873037367119e-14
RET	170.055646725867	1.76650406313053	0.18962301906256	9.31587352560674	1.20953110257663e-20	3.36071058031359e-19
DYNC1I1	320.422295229622	1.76703547297725	0.183132223912251	9.64895983474727	4.96568359413836e-22	1.60923131739591e-20
MEG8	10.4948037585901	1.76853428832918	0.196757158634432	8.98841140319093	2.50829555802546e-19	5.90019523308262e-18
ASXL3	173.147630123013	1.77010510605891	0.165781190709036	10.6773578986149	1.29916641466661e-26	7.73891936218672e-25
ZCCHC18	94.6338721125707	1.77120581653301	0.187710467976613	9.4358393307809	3.87876252681024e-21	1.13484642127169e-19
QPCT	2980.14900595105	1.77164453109026	0.212918204976923	8.32077525396326	8.73898157632516e-17	1.48035149688602e-15
KLHL41	47.9033937165699	1.77283098344115	0.208708299967423	8.49430034032125	1.99128778961636e-17	3.68443863642982e-16
NKAIN1	31.4499656187272	1.77420383461961	0.216032721498403	8.21266251850057	2.16336953994865e-16	3.45471548520247e-15
ADGRG5	511.41645721292	1.77428114248484	0.204036200567048	8.69591345826789	3.4405060513257e-18	7.05133418440021e-17
AMBP	2354.61782589028	1.77615678621565	0.304177505956568	5.83921148485338	5.24484580500578e-09	2.85236934420019e-08
NPTX2	1051.59180325152	1.78212983088431	0.200856558029379	8.8726494587428	7.1425889367456e-19	1.59408723440037e-17
PENK	101.015066358348	1.78348065726386	0.287077014156884	6.21255122950808	5.21311761732811e-10	3.32675251417933e-09
PAH	440.631065425989	1.78762187456082	0.325810299610754	5.48669540740882	4.09522368098312e-08	1.93265614582732e-07
S100A1	283.051862412753	1.79232643918593	0.228160105532232	7.85556456070595	3.97975429264292e-15	5.33594906201651e-14
KCNA2	9.43610929441157	1.79352323325242	0.208301447395447	8.61022933675311	7.29145588502797e-18	1.43404405529766e-16
B3GAT1	122.107003647299	1.79491032112391	0.241623383610495	7.42854559150355	1.09798237613929e-13	1.19151953793359e-12
PEBP4	25.927662708469	1.79995538212047	0.199437487096319	9.02516075752187	1.79431727157506e-19	4.33779474704861e-18
ASB9	389.214088032728	1.80257660185309	0.195527747171201	9.21903222397781	2.99793701381588e-20	7.90538804917053e-19
CCDC110	81.3027335534544	1.80633525773836	0.152133867157237	11.8733276915352	1.62858259424918e-32	2.0277690045689e-30
DNER	233.710128754991	1.80822741021864	0.27128051752278	6.66552624836689	2.63718669694032e-11	2.04647664954694e-10
SCAMP5	1953.00374945869	1.80909030005833	0.163530175209713	11.0627307635324	1.90216546752667e-28	1.46510977405775e-26
GPRASP1	1080.34606704916	1.80924056684544	0.162392861374383	11.1411336159315	7.91059489809845e-29	6.38662077975057e-27
DISP3	64.1923772995791	1.80945950305572	0.226945873886917	7.97308834950375	1.54757457539396e-15	2.2092961179762e-14
VIPR2	80.3092982481008	1.81140279514876	0.233495091171455	7.75777677406785	8.64311065646729e-15	1.10099932670076e-13
DPY19L2P1	15.2510477774121	1.81511001032883	0.324555200640656	5.59260799625423	2.23683932006832e-08	1.10408522027813e-07
NTRK2	1543.69510726389	1.8162016743614	0.178372772310042	10.1820566605565	2.38467196401355e-24	1.02838978448084e-22
MAP6	735.708709056796	1.81654433084999	0.177916864217582	10.2100738951225	1.78728669854191e-24	7.87166694889737e-23
P2RX6	65.2943144390804	1.81738761920028	0.210928736050657	8.61612150733131	6.92602571334897e-18	1.36541649777451e-16
ATP2B3	10.0377094407902	1.81938110621063	0.196287857346731	9.26894373805715	1.87998377964525e-20	5.12891785682461e-19
ALB	1613.30505042453	1.82055028617271	0.37499594571889	4.85485325096677	1.20475927507402e-06	4.49443874639012e-06
SDK1	1066.70462324882	1.82073804193029	0.138478401917703	13.1481734098314	1.74335119760326e-39	6.56133996188863e-37
RAB39A	19.5374032468815	1.82084258559016	0.201068429245484	9.05583533139901	1.35526433430483e-19	3.30532803771545e-18
TEKT2	98.2084813469028	1.82187834953348	0.231737281510695	7.86182671021536	3.78571527327784e-15	5.1051665248763e-14
DIRAS2	120.041086826232	1.82205439780688	0.228053472800261	7.98959285922698	1.35385118240612e-15	1.95124243521718e-14
USP2	334.192111326274	1.82390203413084	0.166541299800082	10.9516500490885	6.52480559019469e-28	4.61755472536855e-26
KSR2	213.838147523788	1.82427052703378	0.179846503256279	10.1434862174341	3.54227534834248e-24	1.4964306063406e-22
GLP1R	125.305817346371	1.82798279702143	0.248556311751773	7.3544	1.91785130765487e-13	2.01010238321295e-12
SHISA9	32.3140429612657	1.82903975824707	0.240321704902448	7.6107971978208	2.72410391869043e-14	3.22683554316978e-13
SYT3	47.6616622178033	1.82911258629221	0.19547748017961	9.35715246897785	8.19145297190553e-21	2.32676605857214e-19
FAM153C	18.5798931474906	1.83757345891678	0.246248160467394	7.46228298895289	8.50360000314306e-14	9.34409049135484e-13
APOBEC2	268.488348453823	1.83910583530066	0.269304170524709	6.82910268978519	8.54473958405742e-12	7.09277631639052e-11
SLC30A2	674.126895603556	1.84112523044585	0.314368726572622	5.85657883504684	4.72499347986447e-09	2.57981839850167e-08
GATM	10488.9705768365	1.84511000521129	0.230868587786941	7.99203574162314	1.32728543403299e-15	1.9146208003124e-14
KCNH2	1184.01579638306	1.84565793323693	0.22184165796562	8.31970852617305	8.81798899309747e-17	1.49158220353109e-15
PI16	479.634896981015	1.84703651865748	0.321336583048778	5.74798082786951	9.03154768235088e-09	4.75253986716652e-08
ZFR2	26.3231675688047	1.84723828607631	0.220065756597095	8.39402874231951	4.69761227768152e-17	8.27579354451127e-16
RTL5	737.010994760321	1.84739140887623	0.159857730580868	11.5564721340873	6.8464093246452e-31	6.99855175408176e-29
SYNDIG1L	42.1059023701319	1.8500248594163	0.26738578319046	6.91893502093387	4.55051512931623e-12	3.92277618643815e-11
SST	6508.79455432073	1.85911429088164	0.304788346165752	6.09968955266615	1.06274666101758e-09	6.43006383136685e-09
CCDC151	64.9898742206455	1.86041191416188	0.203093478087482	9.16037251260485	5.17184748554716e-20	1.31762760554863e-18
LINGO2	33.4434008601514	1.86058236073577	0.271051146743622	6.86432204065026	6.68077655073077e-12	5.6130725357738e-11
CNGA3	58.1633524395113	1.86109848250262	0.240878988157088	7.72627989158153	1.10735011753617e-14	1.38397871293577e-13
ADH1B	2099.25350144848	1.86140249558352	0.262334021704803	7.09554362597353	1.28844001279073e-12	1.20003186793107e-11
GAMT	1104.65380243748	1.86336432968841	0.169289272330486	11.0069841049984	3.53644330185059e-28	2.60282227016203e-26
KISS1R	17.7385803108434	1.86469057905723	0.277848292327557	6.71118243497765	1.93053558006533e-11	1.52091670817706e-10
SFRP1	1475.41331101954	1.8651222801872	0.25326294208467	7.36437105576881	1.77983995498313e-13	1.87375395133634e-12
ASPDH	56.3962781462655	1.86566890252647	0.20462578316004	9.11746737735053	7.69003333099681e-20	1.93536401157002e-18
GPR179	17.8229067099113	1.87269282011038	0.241963929514068	7.73955367591886	9.97664136812885e-15	1.25828774604885e-13
LMO3	332.000521832136	1.87434758974691	0.183110648549943	10.2361474037141	1.36566633940132e-24	6.11227961634752e-23
HLF	388.521542506642	1.88530095139538	0.165985414231902	11.358232650258	6.7496289738108e-30	6.17535114951972e-28
MMRN1	835.177562175492	1.89072353602838	0.214664	8.8078333394979	1.2758794103927e-18	2.73686049690455e-17
SORCS1	156.863257715614	1.89161395832615	0.227627159138041	8.31014174885438	9.55878214178966e-17	1.61030958563618e-15
C21orf62	117.043005214053	1.89901185518208	0.254480501022038	7.46230790789598	8.50199143203742e-14	9.34409049135484e-13
HOGA1	215.024500693041	1.90003094874461	0.226145484771308	8.40180802489176	4.39656176609422e-17	7.77853235539747e-16
NFASC	1702.00108374796	1.90140365589694	0.177644205249581	10.7034375437441	9.80710918163229e-27	5.92721635211061e-25
DPEP1	2025.43579750217	1.90151423870023	0.231869670703192	8.20078897310504	2.388144331409e-16	3.79900769722699e-15
GALNT16	442.988166860194	1.90412645643391	0.166159969803191	11.4595979927612	2.10489519290063e-30	2.05041555261379e-28
CDO1	374.650802162042	1.90933566201994	0.175477312606334	10.8808120757089	1.42289623862953e-27	9.65703348840369e-26
GNAZ	581.432865040971	1.91031762291861	0.188031448951414	10.1595644429258	3.00415485415322e-24	1.27888957287345e-22
SCN3A	106.773381085347	1.91121146005385	0.194026522492357	9.85025879711436	6.83677060962459e-23	2.47739433906746e-21
EGF	199.102113469021	1.91180800236714	0.317967565255841	6.01258811045355	1.82584533354486e-09	1.06427309832815e-08
PCDHA2	15.2651025933296	1.91781914365184	0.20867195679482	9.19059356661696	3.9067955730861e-20	1.01405226787313e-18
LRRTM2	43.0056023398708	1.9199414100592	0.180656870509973	10.6275582248238	2.21844776424282e-26	1.27560746443962e-24
NEURL1	1202.69217741858	1.92049325959467	0.258352019037003	7.43362976899979	1.05657436105388e-13	1.15110996177975e-12
RTN4RL1	295.137328677902	1.92112713050881	0.182442614425787	10.5300350828412	6.28110669541848e-26	3.37711450896526e-24
C6	2757.00730240251	1.9266513326983	0.272858215453876	7.06099806998108	1.65310891570232e-12	1.51413073252381e-11
SPINK1	45475.4004683632	1.9308735396667	0.286457734059871	6.74051809424402	1.57822847409394e-11	1.25711705295795e-10
CPA5	18.4722461813759	1.9354363637388	0.300441627371502	6.4419713761755	1.17931526268415e-10	8.32457832482931e-10
SCGB2A1	335.566847509088	1.94105121275053	0.248902838586108	7.79842939428361	6.26824077110307e-15	8.1541293927311e-14
NEFM	93.9688398804407	1.94518040034029	0.224317212855751	8.67156102546243	4.26236082869515e-18	8.59740503327548e-17
TACR1	94.483785382179	1.94632121024355	0.222371135059964	8.75258027404819	2.08529090874211e-18	4.40464508275119e-17
ANO3	49.0407235159826	1.94699512761656	0.252841500131106	7.7004571109054	1.35580341183443e-14	1.6717873790006e-13
RGS9	379.563560134026	1.94819162691217	0.211187299146059	9.22494692999877	2.83701354074875e-20	7.50494316849829e-19
MAT1A	162.665234862382	1.94859347464793	0.271415041107313	7.17938647282814	7.00249418751817e-13	6.75371600147355e-12
NEXMIF	109.261921881532	1.95183275513441	0.182367914344383	10.7027201695611	9.88335041113073e-27	5.95157392030273e-25
PACRG	132.323987042625	1.95224675992722	0.183435384586977	10.6426945069671	1.88595129388909e-26	1.10412699979416e-24
HCN2	138.15071428878	1.95361435130229	0.218804664152463	8.92857727173953	4.31522435448804e-19	9.84289207493505e-18
ZNF483	90.118570121542	1.95555806942516	0.17082707484881	11.4475885696452	2.41778019601974e-30	2.32781628174923e-28
CTSG	114.750591765692	1.95679912548063	0.25940320414802	7.54346551696429	4.57643888522551e-14	5.23744491633272e-13
RFPL2	10.0235178654057	1.96033251010921	0.267837956674652	7.31909895986276	2.49641457028914e-13	2.57734571595936e-12
UCHL1	1670.30195485029	1.9615541290776	0.172774393854733	11.353268764623	7.14409955417029e-30	6.50034552840989e-28
PHYHIPL	169.986	1.9679546738205	0.190263250122152	10.3433252220649	4.48692698805964e-25	2.17261727842888e-23
SYT16	333.190471422211	1.96853610358573	0.248533148519144	7.92061789469543	2.3633317111683e-15	3.27778669488668e-14
RELN	540.860606587749	1.96880286489451	0.257913138540281	7.63358887429081	2.28307188548627e-14	2.73572144888948e-13
PNMA8A	945.739229677107	1.96953477612115	0.181234314318793	10.8673392427039	1.64941036547663e-27	1.11486676131808e-25
PNMA3	77.6471	1.97061163014818	0.230900943482467	8.53444598548298	1.40828608756607e-17	2.66528201258219e-16
MYLK2	89.3560664478803	1.97124183314068	0.273801455754115	7.19953014023028	6.04204001087912e-13	5.87874163220671e-12
SLITRK2	46.5457629330244	1.97381481442956	0.238334478800492	8.28170067697937	1.21428493602873e-16	2.02911791530128e-15
ENAM	189.98949357616	1.97622680156959	0.226283779350877	8.73340018996784	2.47128796420083e-18	5.16723847060173e-17
2024-03-10	40.2937221916323	1.9787520969118	0.233113551940176	8.48836148925226	2.09570818942406e-17	3.86039239342186e-16
REG3A	61577.4001155613	1.97993830008809	0.511565716852708	3.87034985899606	0.000108679273499372	0.000290747781768917
PPY	15590.0141924852	1.98008119913215	0.462160157239168	4.28440480668146	1.83229037680841e-05	5.5848939149544e-05
CADPS	1254.98778792431	1.98588624569211	0.206814826710166	9.60224311419978	7.82232146612673e-22	2.48632713011629e-20
ACMSD	116.825092262292	1.98713224014329	0.306025217630491	6.49336108811349	8.39421668116602e-11	6.04383601043953e-10
RPH3A	23.2566512068567	1.98851715010194	0.288281635394776	6.89782804714161	5.28036053283538e-12	4.49577225829069e-11
AMPH	356.798268393145	1.99009490069133	0.174694716956425	11.3918436422307	4.59170042146875e-30	4.24796418880014e-28
C7	17259.4312952143	1.99410534791352	0.221997313106075	8.98256523924997	2.6452604307393e-19	6.19597068359871e-18
RASD1	1816.5151086333	1.99889560394065	0.20872930547388	9.57649717370803	1.00392069138979e-21	3.13087130874105e-20
MAST1	142.692605754381	1.99981376391404	0.216687803242592	9.22900935810935	2.73146337140821e-20	7.2372853488832e-19
BEX2	710.314488608464	2.00266780006452	0.196920282788304	10.1699417231564	2.700702030409e-24	1.1556492409192e-22
GNAO1	959.564632121678	2.00386338912686	0.188067565243534	10.6550185117354	1.65211792897547e-26	9.73632487680916e-25
CBLN4	96.4065303829767	2.00423177651871	0.235329387466563	8.51670842343686	1.64152096016684e-17	3.0750664140682e-16
AQP4	43.6632546916973	2.00637025393045	0.240376527656185	8.34678108338515	7.01485687103086e-17	1.19882383678298e-15
HEPACAM2	418.171907559762	2.00911730743656	0.272426611264856	7.37489373049271	1.64476195048598e-13	1.74039986581776e-12
PDZD4	588.149468084594	2.01032953519726	0.180786044490856	11.119937608342	1.00342139292465e-28	7.98877801290007e-27
ADGRF3	70.3518920509133	2.01684680096594	0.182653110293588	11.0419515863932	2.39768092723293e-28	1.80479982522624e-26
AGBL4	28.6317679465013	2.01726366908455	0.23143492307001	8.71633218671286	2.87359378866777e-18	5.93350537909455e-17
SGSM1	423.47530221966	2.01766148154653	0.194388565453033	10.3795276066998	3.07291923195133e-25	1.5145101928903e-23
ADGRG2	524.261716479818	2.01841865443849	0.25330662912845	7.96828200423827	1.60895378129496e-15	2.28706219899094e-14
AQP4-AS1	8.78496006287049	2.0235946408343	0.205594403565264	9.84265430256193	7.37392370156745e-23	2.65447764855748e-21
HCN4	57.3776562049099	2.02506420592546	0.254936293443308	7.94341275843405	1.96693051157366e-15	2.75337018357225e-14
EPHA5	17.9373644272418	2.02576822819434	0.257357156302488	7.87142761949596	3.50616973591218e-15	4.76309850916372e-14
CFAP61	43.2576621959137	2.0273072042569	0.25462808840506	7.96183648455893	1.69504384594923e-15	2.3991389819589e-14
SLC1A2	199.373288448303	2.03019414775832	0.266881363253421	7.60710348227098	2.80306874606794e-14	3.31562988820608e-13
LINC01018	68.6188449046438	2.03111325696859	0.218986462410404	9.27506310030283	1.77513938865853e-20	4.85889392994797e-19
VEGFD	36.7615696309397	2.03396592052956	0.206652589705108	9.84244099448263	7.38957847817027e-23	2.65447764855748e-21
ALKAL2	253.408808793448	2.03539051493466	0.259610599322678	7.84016723602572	4.49946777729821e-15	5.98003101059858e-14
ATP6V0E2-AS1	118.450775223685	2.03970982418887	0.166212910338346	12.2716690300218	1.28575301847723e-34	2.10812574118642e-32
CALB1	83.3346231499945	2.04038188618938	0.259265660103604	7.86985011965732	3.5506637411886e-15	4.81564222392164e-14
HFM1	24.6638251380087	2.04106181747694	0.187561856913587	10.8820729921505	1.40334659773958e-27	9.60944129183626e-26
GCG	46240.3222193304	2.05128517404037	0.453488501379499	4.52334550446245	6.08697549985343e-06	2.02207250306064e-05
KIAA1324	7398.73913249685	2.05363130317061	0.267275037313879	7.68358812633479	1.54693463808183e-14	1.89897980775649e-13
TRPM3	69.9495166316092	2.05431760525994	0.201185553554938	10.2110592384009	1.76922750203844e-24	7.81290864900173e-23
GALR1	14.4296594390111	2.05482777847087	0.261985851802679	7.84327765920165	4.38935966290693e-15	5.84307041943238e-14
RALYL	98.4982210097661	2.05690341390011	0.279004216845932	7.3723022438616	1.67706261657987e-13	1.77344552557871e-12
WNK3	97.5441	2.05999949771777	0.151554668760765	13.5924515857017	4.43956618529311e-42	2.94076864113816e-39
SCARA5	368.589938081998	2.0612849349725	0.313271824566557	6.57986059813866	4.70889548659042e-11	3.52528522865901e-10
FAM57B	38.2374689102588	2.06438640634609	0.22158247160104	9.31656006646151	1.20173304282553e-20	3.34465532591442e-19
MAPK8IP1	1003.86695354141	2.06593551268829	0.148953104627222	13.8697042794684	9.66745375645792e-44	1.06728689471295e-40
MCOLN3	253.668022267769	2.06668661882981	0.197846171544994	10.4459267656833	1.52954065184125e-25	7.86620906661214e-24
WDR17	138.368903451008	2.06893752372635	0.201057157367362	10.2902953111293	7.79369756026343e-25	3.63559525628063e-23
PACSIN1	141.706684304703	2.07498168261783	0.212297905099294	9.77391501648276	1.45710122779258e-22	5.0586155832799e-21
FGF14	345.763986098648	2.08074733942008	0.190113794049456	10.9447468019012	7.04141897089646e-28	4.96195311310831e-26
CCNA1	33.3491176517078	2.08212225044606	0.210920635353306	9.87159102265344	5.52807176998507e-23	2.02532894935736e-21
KCNJ16	1033.5816898998	2.08299952706508	0.286960375434075	7.2588402629255	3.90423199810654e-13	3.90423199810654e-12
FSTL5	70.5342032872068	2.08489882726819	0.328576783125513	6.34524085188264	2.22077732498181e-10	1.50229054337005e-09
AOX1	1031.55054731478	2.08519222219157	0.197333619706264	10.5668371425783	4.24572762311616e-26	2.32043727520804e-24
NIM1K	74.535973897057	2.08759080226432	0.187944205609558	11.1075028649788	1.15339901935887e-28	9.09537512408711e-27
RNF182	46.2440061406708	2.08981179842425	0.205106714169156	10.1888999923266	2.22264841326042e-24	9.66064507180909e-23
MAPK4	161.921901438145	2.09188110025257	0.245944075710991	8.50551530548243	1.80790767122081e-17	3.36392708263109e-16
NPAS4	17.2038112927246	2.09410500628386	0.259321420575155	8.0753259859494	6.72966155147671e-16	1.01311995720413e-14
KIAA0319	229.129019951351	2.09434861776087	0.168962230894928	12.3953655599119	2.76880192118721e-35	5.15183818144496e-33
FBXW12	18.4255459110435	2.09440901717319	0.245217683524334	8.54102	1.33042756511722e-17	2.52949259223205e-16
FAM163A	102.084515081947	2.09652733846851	0.280968499330351	7.46178786399644	8.53562347225875e-14	9.36092216560297e-13
DLGAP3	84.2458386576221	2.09686947007147	0.192712296866903	10.8808285935156	1.42263840369878e-27	9.65703348840369e-26
KCNH7	12.7540001069898	2.09883363849563	0.248099463936877	8.45964600322405	2.68190381621027e-17	4.8751182432977e-16
F11	231.516098604958	2.09921828505117	0.2725115327955	7.70322732222303	1.32672036453219e-14	1.63836608774445e-13
SLC4A8	433.358215879879	2.10537073446755	0.189690882871172	11.0989558517549	1.2691792954755e-28	9.91396657220485e-27
ASIC2	16.6095161785017	2.10815781250226	0.244491132366411	8.62263507104555	6.54307144969616e-18	1.29299836762492e-16
NANOS1	147.423086301493	2.10895553641286	0.166018973156253	12.7030995091625	5.68333782996361e-37	1.27183884411078e-34
BAIAP3	2081.93303807164	2.11179147350656	0.222756029667562	9.48028871163745	2.53580484682115e-21	7.64898511172282e-20
KCNA1	15.7596204729755	2.11424638625777	0.285326883903889	7.40990949513871	1.26385638208105e-13	1.36259516193114e-12
IGFN1	152.158015479693	2.12012899942238	0.230488609873143	9.19841115181034	3.63281365390801e-20	9.47392033208136e-19
TCERG1L	38.5109122614494	2.12070964925946	0.288059136962198	7.36206346941102	1.8108882702171e-13	1.90281153266467e-12
HBB	1361.90443537603	2.12477767948523	0.290782175779807	7.30711115214369	2.72946769101885e-13	2.80223093386684e-12
RND2	142.630150139203	2.12577404059254	0.184880402737962	11.4981036881745	1.34845451724129e-30	1.3291908812807e-28
DNAJC6	270.624911848531	2.12740638526028	0.188033388325008	11.3139820763276	1.11893428088552e-29	9.96212456530334e-28
ALAS2	13.0091040778819	2.12953492790827	0.252928297973028	8.4195202552439	3.78029100879517e-17	6.75314121959525e-16
FAM222A	508.880144158829	2.13142116272501	0.223392933473846	9.54113064178257	1.41283473089723e-21	4.35689816455458e-20
INS	61136.3956192475	2.13168487601906	0.406188338465034	5.24802	1.53741887555072e-07	6.58723326756013e-07
RTBDN	74.3367330934949	2.13174492677671	0.292698166207678	7.28308261850938	3.26277267916827e-13	3.30064236817511e-12
ZNF98	16.337657382646	2.1357711655672	0.225028327683535	9.4911213514896	2.28562140260575e-21	6.919541211545e-20
EFR3B	256.629252274049	2.13903628654327	0.17963665958844	11.9075710461548	1.08079907432053e-32	1.35591156596575e-30
ANKRD7	8.65328094872825	2.14018469477895	0.20766490302056	10.3059528290491	6.62320454744e-25	3.10708972537129e-23
CTNNA2	83.0871087716914	2.14315508744546	0.225097369894925	9.52101345495898	1.71498285812399e-21	5.23987382482163e-20
PAPPA2	488.287777379674	2.1444679017364	0.287642957564687	7.45531168185871	8.96556285056901e-14	9.82592460657994e-13
P2RX1	381.286798476601	2.15148201647577	0.221688553412082	9.70497566681544	2.87144815447436e-22	9.64527006857919e-21
BHLHA15	178.166347742238	2.15187730105934	0.311614520327632	6.90557455023872	5.00006417055055e-12	4.27691439381803e-11
PRR18	23.7079603140658	2.15230737884173	0.203552841843252	10.5737034145617	3.94597636198289e-26	2.20005695064346e-24
LRRN3	116.283878972623	2.1549416091451	0.198813529650365	10.8390088588779	2.24894280196266e-27	1.47203528855738e-25
JPH3	160.299050821927	2.1599954385859	0.236757266446518	9.1232487644633	7.2905376618011e-20	1.83761497228959e-18
LRRC4	129.001411257816	2.16112483683673	0.206051703768208	10.4882648253558	9.78080538624528e-26	5.07743376790664e-24
KCNIP1	122.511276519082	2.16154448932232	0.220938280799415	9.7834765505609	1.32576722988866e-22	4.63179437277558e-21
NRCAM	1213.93493857463	2.16320589826401	0.191285520888911	11.308780132503	1.18728694894516e-29	1.05141560826374e-27
CALN1	67.5091632917502	2.16487360766407	0.298412223519258	7.25464118772722	4.02727995125615e-13	4.01999734736599e-12
CASKIN1	40.8925489528184	2.16566513256305	0.244777317541836	8.84749107601814	8.95087906584332e-19	1.96586946061492e-17
ISL1	556.924731865684	2.16611731075449	0.209853368356447	10.3220516674063	5.60132429204287e-25	2.65782035175444e-23
MATN4	44.2303656974951	2.16705781409881	0.283902132736569	7.63311565577286	2.29147135934813e-14	2.74380084676826e-13
CRHBP	25.2238599417893	2.16859155646134	0.214189042242643	10.1246615314926	4.29461995720453e-24	1.77203222661676e-22
PAK5	61.4183559306348	2.17183823482557	0.25623854900328	8.47584504077787	2.33379230658311e-17	4.26573958024462e-16
RASGRF1	388.206435593681	2.17227219785657	0.237031322772635	9.16449426365584	4.97798394472077e-20	1.27411768353286e-18
MBOAT4	119.638064299038	2.17269675386876	0.196871744668747	11.036102501781	2.55893636253553e-28	1.91746543726644e-26
ADARB2	114.074882010762	2.17308	0.235877861405434	9.21271541118841	3.17977201930649e-20	8.35825787931991e-19
GNG4	790.693738092204	2.1753893621168	0.229696519504159	9.47071103564287	2.77945197247907e-21	8.2932837232889e-20
CLCNKA	44.7965665708987	2.17713674138964	0.224033768631749	9.71789545248541	2.52955468823094e-22	8.60152477147935e-21
TSPEAR	42.5128969674458	2.17860419114065	0.272797049703971	7.98617211404886	1.3919331458472e-15	2.00090389715535e-14
KRT40	14.2509995744572	2.1810553173078	0.263908221018066	8.26444628702378	1.4034463679185e-16	2.32178539987315e-15
LINGO4	29.8307100409981	2.1826099085973	0.200538724598026	10.8837328699097	1.37801695151039e-27	9.50831696542169e-26
KCNJ5	557.984154911644	2.18454790995988	0.244442739788683	8.93684922631936	4.00424146916939e-19	9.14623982475105e-18
FXYD2	1808.35845220045	2.18701921071542	0.244950139014668	8.92842608505096	4.32112472130301e-19	9.84289207493505e-18
GRIA4	97.3526740355704	2.19265237782616	0.232025829565421	9.45003572202691	3.38715086246992e-21	1.00162889790182e-19
NRSN1	27.4042866241105	2.19337549170506	0.243966002384126	8.99049650472025	2.46116053911591e-19	5.80581460509394e-18
PAIP2B	542.270245139867	2.19384389637002	0.197339025429491	11.1171315029823	1.03547865291321e-28	8.20455813025972e-27
SLC38A3	465.947910489388	2.20089769446791	0.295738334942725	7.44204397747134	9.91392046598837e-14	1.08223152878555e-12
SV2B	495.18109638887	2.20295300077099	0.211967395086564	10.3928861317154	2.67144687517198e-25	1.32057194784621e-23
PRSS3	8067.14645886032	2.20368824241927	0.289406049874546	7.61452030244199	2.6467257938728e-14	3.13966899330469e-13
LMO1	62.258	2.20481626528873	0.284323644300494	7.75460046846657	8.86220396537529e-15	1.12544553425318e-13
ADCYAP1	549.792577527369	2.20581407251764	0.242658057004001	9.09021567118732	9.88427920697962e-20	2.43939886240808e-18
NAP1L2	190.211621720893	2.21182983343662	0.169283944273472	13.0657980762989	5.1640197369058e-39	1.74522789475837e-36
KLKB1	145.37088236578	2.21304032954724	0.193516934486007	11.4359000953855	2.76652743726455e-30	2.61792539206291e-28
BMP5	228.216288476644	2.21642278453673	0.262295253870591	8.45010632800187	2.91037644967312e-17	5.2436360659235e-16
KRT222	39.9587968857604	2.21729195366048	0.191401985003377	11.5844773167915	4.93970467278463e-31	5.14474901769268e-29
ATP1B2	266.917158423765	2.21790707838066	0.183456786168138	12.0895341333841	1.1996503052724e-33	1.75912313099283e-31
DSCAML1	220.111759658504	2.21812925009971	0.208818339793592	10.6222913767643	2.34727457711632e-26	1.34501269885973e-24
GALNT8	158.978049999011	2.2184003518299	0.217411001643119	10.2037170845264	1.90826287072506e-24	8.38218385655357e-23
DLK1	789.200298454857	2.22238329942125	0.332608842834161	6.68167232261269	2.36230776337457e-11	1.84788930380174e-10
CXXC4	390.610660823442	2.22328736690959	0.197736781354329	11.2436712668324	2.48815049467438e-29	2.11301395855424e-27
TDH	17.8257573134098	2.22404442011946	0.26946264908096	8.25362783192725	1.53657353090384e-16	2.5243708007706e-15
RIC3	303.373493503168	2.22926374776378	0.203454856659025	10.9570436625155	6.14748563178212e-28	4.38803284751344e-26
SLC7A2	2921.99284359902	2.23285727168574	0.18660032146642	11.965988344171	5.35560580822437e-33	6.92881501439027e-31
ATP2B2	36.7100341364482	2.23321959509111	0.223131671247396	10.008528070473	1.39817231922359e-23	5.460786227911e-22
SPTB	315.585570024196	2.23379125761655	0.173537899670705	12.872065766932	6.46496247089174e-38	1.72677062125754e-35
SYT14	109.092967737427	2.23544632435116	0.26008382859593	8.59509926633761	8.31928500508657e-18	1.630382954843e-16
TRIM9	205.365703042906	2.23727451374382	0.206907039504426	10.8129453647514	2.9891560647826e-27	1.90386247818461e-25
MTMR7	160.191054628937	2.24012270465915	0.171955503884685	13.027339364266	8.55386876835443e-39	2.77749150595979e-36
PCDH10	111.535978133331	2.24083554046758	0.212291762532996	10.5554521462852	4.79326254899205e-26	2.60250582987896e-24
GABRB3	1100.79391789369	2.24638021472836	0.229548016417057	9.78610161739321	1.2918078350151e-22	4.53227494657841e-21
SPATA4	9.57302877147901	2.25191922252328	0.259091833073572	8.69158705548169	3.5741111139043e-18	7.28010824677185e-17
RPL3L	35.7701254763523	2.25222044256893	0.31471189104543	7.15645168375228	8.27920415355464e-13	7.91134568856693e-12
CABP7	312.517323195454	2.25329850232889	0.249744464018699	9.02241621724269	1.83985699146374e-19	4.44140404936437e-18
MPP2	406.901545261941	2.25712907831589	0.182301142245966	12.3813216445485	3.29865523854841e-35	5.93757942938713e-33
FBXL16	448.468710692339	2.26077375918958	0.216449302937171	10.4448188490855	1.54750548747589e-25	7.93396002247699e-24
NKX6-1	383.372534076069	2.26201098017749	0.218637526661404	10.3459411324232	4.36605154987043e-25	2.12028779078752e-23
KCNJ11	481.40740230881	2.26394967246226	0.203354426463939	11.1330238137881	8.66454470840881e-29	6.93163576672704e-27
KIF5A	345.114645529853	2.26886777967521	0.195580376241838	11.6006923765691	4.08757722026648e-31	4.31148272405177e-29
PLPPR1	59.6587063695691	2.26907515472537	0.277040313118038	8.19041506698916	2.6032682459136e-16	4.10572591926946e-15
C1QL1	218.389723045328	2.27066736392309	0.228853326611228	9.92193295831115	3.34219951464697e-23	1.25788236278531e-21
PCDHB1	13.9015012914202	2.27127787527297	0.245093332961472	9.26699167141362	1.91469975364566e-20	5.21503748690332e-19
LRRTM4	31.8950272934806	2.27712160905435	0.240175861438996	9.48105940127015	2.51714380586106e-21	7.6065513549378e-20
SYT7	2687.12055644054	2.27763677375258	0.214910857852837	10.5980535209265	3.04246559815615e-26	1.72545309265294e-24
OXGR1	18.2006721517628	2.27841840077868	0.252412586401256	9.02656413954222	1.77146339857315e-19	4.28880612286131e-18
TMEM52	253.87411416154	2.2794375972109	0.290578137619714	7.84449104080244	4.34712931614185e-15	5.79150937049952e-14
TSPAN7	1191.56505913585	2.27952346614579	0.178876220393872	12.7435802317739	3.38497068560737e-37	7.89508655685325e-35
KCNB2	52.6703709266605	2.2797889431955	0.245658966771219	9.2803001378682	1.69001823295247e-20	4.63355992345908e-19
KCNJ3	283.452083913796	2.28585584646257	0.274634751899974	8.32325782024523	8.55780249341216e-17	1.45451645660582e-15
CTNND2	497.95037230303	2.2884758374492	0.220909669819724	10.3593284952928	3.79617707272059e-25	1.8599021397708e-23
POU6F2	176.016580089443	2.28976187627943	0.258955431034919	8.8423010366238	9.37671760507459e-19	2.04852827889228e-17
FRMPD4	12.8217473216266	2.29013915082426	0.247295664888862	9.26073310607154	2.03033337258822e-20	5.51185584427228e-19
GPX3	8703.37019160063	2.29150715653404	0.194774880026242	11.7649008754379	5.91958312821826e-32	6.89073746903179e-30
CA4	194.941363412867	2.30218739623822	0.296044939773157	7.7764794696449	7.45706794040035e-15	9.58022072094878e-14
CERS1	76.5101555763994	2.30259347162224	0.204738323855686	11.2465191091692	2.40913077192113e-29	2.06710909756549e-27
LRRTM3	89.0779	2.30910974524397	0.340071386927296	6.79007359633476	1.12076356244899e-11	9.12928902811376e-11
ASB4	55.1258176785859	2.31722894164904	0.256895431649028	9.02012514109186	1.87874563637503e-19	4.52867943789963e-18
CHST9	603.056384090538	2.31917835122781	0.234982316185485	9.8695867368894	5.63964791577386e-23	2.06164612550144e-21
CHST8	89.7891463367428	2.3210485301971	0.249399290924262	9.30655625200619	1.32044222400957e-20	3.6566092357188e-19
UNC5D	37.1719355869564	2.32401809327783	0.318725855831865	7.29158946710557	3.06319366516633e-13	3.11469088121945e-12
KL	250.090138129799	2.32556335834518	0.222767360076022	10.4394259444092	1.63798206057012e-25	8.346148591705e-24
FRMPD1	47.8953103851029	2.32602111996233	0.257170918338765	9.04465067429716	1.50144463905734e-19	3.64573654293102e-18
ART3	59.4838386173712	2.32627900593709	0.281672457572724	8.25880892290109	1.47133241015653e-16	2.42681919444144e-15
PCDHA1	20.3976703323616	2.32709224704362	0.244970065081387	9.49949638242732	2.1090781868332e-21	6.40850179338674e-20
NOVA1	240.744110557226	2.33305495093914	0.201082445121731	11.6024795179249	4.00309142654631e-31	4.24943551433378e-29
TMOD1	701.392263118141	2.33439842383633	0.203929516750261	11.447084566454	2.43187537585519e-30	2.32785296093422e-28
TRIM50	58.6586731280286	2.33529131646454	0.320026976511448	7.29717020084087	2.93882947412795e-13	3.00228353433429e-12
SCRT1	28.5418646976585	2.34548380304599	0.261419112403574	8.9721205977667	2.90859709392177e-19	6.75545131491507e-18
NPHS1	176.989949474889	2.34863255051443	0.276946468168813	8.48045676857239	2.2431157151069e-17	4.10452997151053e-16
KCNH3	165.889112259762	2.36128591800553	0.218281275066101	10.8176293055393	2.84029224867155e-27	1.83016496645918e-25
ATP1A3	265.21004213961	2.36300381569719	0.22395500768392	10.5512434847281	5.01292062617317e-26	2.71287469181136e-24
RIIAD1	51.2260459178818	2.36312136964405	0.251208464977862	9.40701329412723	5.10434851107031e-21	1.47005237118825e-19
RAB39B	152.716010234519	2.37523477674361	0.218950124374055	10.848291516317	2.03187757999886e-27	1.35132099296309e-25
NRXN1	304.046009640375	2.37587377506961	0.23214319236557	10.2345184058991	1.38884443098305e-24	6.1992624736063e-23
LINC00671	88.9983319590273	2.37940486571698	0.322036902554319	7.38860933900467	1.48372389309938e-13	1.5821292768658e-12
MAPK8IP2	658.583386746407	2.39289693465703	0.211454084372788	11.3163902307908	1.08862818532328e-29	9.74469337781272e-28
TMPRSS6	298.106233672338	2.39828505276794	0.241812640767263	9.91794740406564	3.47835534487451e-23	1.30026104991246e-21
ADGRB3	96.5346606072492	2.40101841293122	0.214007148006797	11.2193374627607	3.27716392929982e-29	2.72712737031181e-27
DIRAS1	283.910842960203	2.40207101651557	0.20533498580839	11.6983036624703	1.30026755477419e-31	1.43549538047071e-29
RAB3C	473.643813165869	2.40439328920459	0.204160587347061	11.7769708661607	5.1303805096402e-32	6.02546817302424e-30
GSTA2	286.373890230617	2.40693112852812	0.355479515240391	6.77094185553968	1.27946691420985e-11	1.03154684027824e-10
FGB	543.201191205447	2.40865835785641	0.332780677484133	7.2379754018959	4.55432013528642e-13	4.50804192709762e-12
SLC35F3	216.92367914252	2.41054218386848	0.240874837985504	10.007447037758	1.41353098675527e-23	5.50778191545111e-22
RADX	332.223975624566	2.41257680233431	0.187054347496552	12.8977317802185	4.63540967497549e-38	1.25839974127204e-35
PAX6	894.971022591622	2.41774	0.202673471871154	11.9292369179329	8.33338735731345e-33	1.06977437703187e-30
GRPR	32.1708466774624	2.4195154537829	0.273240327214174	8.85489883009257	8.37597481827659e-19	1.84695263636032e-17
CPE	17752.2853579973	2.42090300438285	0.218091187914749	11.1004	1.24860763078758e-28	9.79949875158401e-27
OPRD1	70.7202085386223	2.42588282053407	0.236238390908552	10.2687916693148	9.74171393157474e-25	4.48118840852438e-23
GRIK5	405.105809745664	2.42846746467011	0.200490518199004	12.1126299960961	9.0543644887829e-34	1.36309341758404e-31
KIRREL2	481.991431242525	2.43666433434943	0.268323599148245	9.08106607873581	1.07516523130896e-19	2.64557744880779e-18
REG1B	28972.516718785	2.43816128252378	0.543732236017116	4.48412126598107	7.32150187914551e-06	2.3942352116637e-05
PLCXD3	712.217798526331	2.43843511439723	0.241323179799952	10.1044380254669	5.27974007384108e-24	2.15882705241502e-22
GLRA3	40.8087687460337	2.44932898815556	0.254438093657218	9.62642406626156	6.1844261908773e-22	1.98862325671705e-20
ST8SIA3	1014.28695730987	2.45349070703582	0.276335363094858	8.87867075555438	6.76640643919366e-19	1.51216856454854e-17
CCKBR	59.6696161486477	2.45494059801592	0.278230285612312	8.82341256493067	1.11023385135147e-18	2.40332974880788e-17
REG1A	134163.285356445	2.45954001106729	0.434379981437673	5.66219	1.49457172161382e-08	7.59205757973156e-08
CDH22	326.642050265509	2.46012512583506	0.270088772274317	9.10857976479089	8.34674146860885e-20	2.09110497307356e-18
PCSK1	1502.71204351144	2.46104022377786	0.279448005096687	8.80679117006527	1.28779292864726e-18	2.75884228957292e-17
SYNGR4	76.8635635725948	2.46252789852344	0.300396984886812	8.19757861235294	2.45277405718154e-16	3.89433733335823e-15
PTPRT	179.793183370762	2.46363028533641	0.244851227779535	10.0617436460423	8.15411708147322e-24	3.28545447370308e-22
ERICH3	39.3646214803795	2.47498416864213	0.271966255911596	9.10033548223217	9.00532281066518e-20	2.24140338149325e-18
XKR4	68.3401399248257	2.47736137589873	0.246608960292552	10.0457070698479	9.59570189563148e-24	3.81982748537638e-22
TTYH1	465.735390532936	2.47967340444648	0.234075305218435	10.5934857251708	3.19469393424532e-26	1.80560175942329e-24
IL13RA2	72.1809230745406	2.48013680763887	0.253698905235127	9.77590662182912	1.42872372777341e-22	4.97051784284195e-21
NAT8L	318.286730566169	2.49637397390837	0.210715941347832	11.8471054346456	2.22752761573488e-32	2.71234244974776e-30
TMEM151B	32.4002443532554	2.49955262751964	0.222785663883715	11.2195398211274	3.26967399686884e-29	2.72712737031181e-27
SCN3B	252.350525236774	2.51210823353581	0.187675454919809	13.3853850766431	7.36148491780345e-41	3.73795275706011e-38
KCNQ2	127.91893747509	2.51434631320617	0.281933876599942	8.91821282184539	4.73873108447139e-19	1.07204080271648e-17
STMN4	28.2749539533957	2.52189043043879	0.293121471616382	8.60356771727483	7.72756258413497e-18	1.51801229410765e-16
PPM1E	90.5789100712928	2.52375346978056	0.194696226081246	12.9625186916947	1.99584870298122e-38	6.1206026891424e-36
MSI1	292.877500044877	2.52402531556555	0.188732722340622	13.3735437303248	8.6327918260929e-41	4.20467743059113e-38
AMHR2	32.9059835414569	2.52810413400542	0.262610569304206	9.62681791789151	6.16077568727138e-22	1.98487247823373e-20
SLC8A3	56.0764503081652	2.52824547479557	0.204915232566439	12.3380065167964	5.65384259791794e-35	9.85554036016012e-33
GRM1	17.1424745339063	2.53318390329802	0.249199300280576	10.165293002211	2.83269039403213e-24	1.20900394137041e-22
DNAH9	95.5245656859934	2.53514358175145	0.197321856769919	12.8477585973027	8.85385739870657e-38	2.29093560191532e-35
TCEAL6	21.2792694331139	2.54142456561476	0.252284979368267	10.0736261507863	7.22636110393231e-24	2.92588117068751e-22
SNTG2	45.2390817832688	2.54211839042815	0.222741548505297	11.4128612622431	3.6066672916407e-30	3.3935460425892e-28
2024-03-04	250.084383496678	2.54416372346225	0.250488412972148	10.1568120188662	3.09015689857843e-24	1.31212816001176e-22
REEP2	562.137390540123	2.54626978073646	0.210824948318388	12.0776492585264	1.3862643333913e-33	2.01373134745262e-31
SERPINA6	1095.96059782976	2.54868320935285	0.279922510500865	9.10495981474478	8.6298378661244e-20	2.15550701452519e-18
LRRC10B	219.140092596392	2.55333772105712	0.235449842672201	10.8445080789964	2.11772009382999e-27	1.39718903401692e-25
WNT4	1634.45244403436	2.55766559092946	0.247180253835222	10.3473701933912	4.30138650078282e-25	2.10120827294878e-23
RXRG	127.452954085646	2.55806537278889	0.272180822173534	9.39840416514703	5.53968660236494e-21	1.58989965572207e-19
MYH7	59.8982186622919	2.56535239925657	0.360460821589256	7.1168688678732	1.10406435204562e-12	1.03178925902232e-11
BRINP2	15.4361594545435	2.56802427981857	0.255338366968282	10.0573380738257	8.52728216404459e-24	3.42747069506258e-22
EFNB3	506.622111919162	2.56968295364298	0.223051563415607	11.5205780864891	1.03911494982581e-30	1.03040380653386e-28
GRIA3	262.883563488296	2.57017025890457	0.214406178771419	11.9873889532104	4.13742092044988e-33	5.43775320973413e-31
TNR	125.528958007395	2.57293076053208	0.262960885890656	9.78446186708525	1.31291823691365e-22	4.5966016920275e-21
DRAIC	56.1111808654435	2.58041305704852	0.243386348469601	10.6021273307809	2.91277933205123e-26	1.6575816405075e-24
NECAB2	208.76972332458	2.58124069150385	0.229513682113245	11.2465656414777	2.40786052633807e-29	2.06710909756549e-27
ATRNL1	188.994678659594	2.58363729104717	0.227309817710823	11.3661491486215	6.16477986348557e-30	5.67159747440673e-28
F10	964.664312604489	2.59768167791346	0.213244839791854	12.1816859927257	3.89153004073887e-34	6.13749880710817e-32
IQSEC3	476.283560710358	2.59948506605834	0.206518516649484	12.5871767250311	2.48399818561705e-36	5.07839629059485e-34
PRLR	570.575994156285	2.60040160302705	0.237706750064492	10.9395362240304	7.45804369827456e-28	5.21119002714881e-26
CAMK2N2	117.036714896671	2.60250328123293	0.200963786885272	12.950110672022	2.34615584775903e-38	6.81620014717362e-36
PIPOX	245.230712609217	2.6026754632561	0.211166680662549	12.3252184250377	6.62636917078036e-35	1.1312646749291e-32
SYT6	38.580419702814	2.60582876984385	0.259258	10.0511173403264	9.08316229950929e-24	3.64206217142552e-22
MAPT	494.410489994095	2.60833497201194	0.233781157877074	11.1571650842085	6.60647414816972e-29	5.38932078294042e-27
SLC35F4	25.7502734005906	2.61202256598227	0.27074892460123	9.64739774988715	5.04188915440308e-22	1.63073602337725e-20
SLC6A17	558.301166612151	2.61210330099104	0.245461815206834	10.641587160064	1.90850305176147e-26	1.10912923104951e-24
SLC22A17	3237.9674237051	2.61839765934935	0.202465994882404	12.9325305262751	2.94948675558727e-38	8.42129321940091e-36
PEX5L	42.4482175508688	2.62104450749508	0.241719716976486	10.8433211004878	2.1453854844975e-27	1.4098247469555e-25
TMEM59L	430.171663143006	2.62691312858691	0.224514948860587	11.7003929667868	1.26864638273391e-31	1.40998550993782e-29
AP3B2	282.724294816896	2.63342718028539	0.21863580296556	12.0448121696711	2.06546345109682e-33	2.89865040255621e-31
ADGRV1	244.905319216264	2.63658695810037	0.239214270167305	11.021863186742	2.99788645922321e-28	2.2162946323543e-26
C6orf58	25.9158620307212	2.64325793262698	0.27127364848944	9.74388020121267	1.95926988554567e-22	6.745428129862e-21
NCAM1	1206.98836575674	2.64752762277771	0.221168258036336	11.9706491622444	5.06309267798439e-33	6.60195391711981e-31
HMGCLL1	130.448645202833	2.65054412053764	0.235688247524537	11.2459749197367	2.42403558321084e-29	2.06917676587482e-27
SLC30A8	4449.38960495233	2.65582058733312	0.347231490799998	7.64855912467585	2.03243762697955e-14	2.44779397111137e-13
KCNJ6	273.705382615535	2.65878255708074	0.254931420432711	10.4294031413147	1.82028081503162e-25	9.19019826125721e-24
DPY19L2P4	10.9698373132192	2.66073895605625	0.24224903725432	10.9834861934371	4.58866757396459e-28	3.33282171161639e-26
FFAR1	239.244347573204	2.66142029588245	0.318728924977712	8.35010595937773	6.82017542086805e-17	1.16917292929167e-15
SMIM32	354.003208860042	2.66461292052243	0.304827224104959	8.74138761177361	2.30264522062788e-18	4.83292837181212e-17
RTN1	1069.22089253389	2.66975775085498	0.209454612665613	12.7462351718038	3.27167621054194e-37	7.73985114951065e-35
CACNA2D2	1025.59715815238	2.6735707209265	0.222831158197472	11.9981906594822	3.63148429541842e-33	4.8892178806609e-31
DCX	62.6489379130472	2.67406361049794	0.258921698761066	10.3276922069231	5.28159795871583e-25	2.51331213207857e-23
ZSCAN1	33.385108909476	2.67558768479413	0.221826043683807	12.0616481291437	1.68379257881446e-33	2.40375906079029e-31
KIF5C	617.709770432508	2.6768241485175	0.198779650248238	13.4662886526597	2.46971449375352e-41	1.46065971487708e-38
CELF5	79.7696831985568	2.68301105585141	0.2261282410116	11.864997683831	1.79907468899693e-32	2.22333409326785e-30
ELAVL4	193.146576037999	2.69649006807652	0.227789898354681	11.8376191725497	2.49433469595914e-32	2.99320163515096e-30
TAGLN3	158.638603831869	2.69792116127507	0.250109021227861	10.7869806056181	3.96606383620159e-27	2.49726300865013e-25
CHD5	155.085925748701	2.70157760711779	0.237090634052744	11.3947040460349	4.44337276672916e-30	4.13383443915926e-28
MTUS2	229.503219514657	2.70321174779666	0.214321168798855	12.6129012964355	1.79269871871167e-36	3.71088634773315e-34
SLIT1	216.761944728782	2.71177406826087	0.235245251880422	11.5274338018916	9.59615849072988e-31	9.57303521725824e-29
LGI3	102.355129016652	2.71290701022717	0.254112726839399	10.6759981838365	1.31832934550615e-26	7.8249225668752e-25
BSN	259.139483292602	2.71311826579005	0.195207746614005	13.8986198696041	6.45745099215362e-44	7.63824203071885e-41
SNAP25	1008.74297517672	2.71715345917493	0.23532981311191	11.5461505843409	7.72013912719179e-31	7.79654628020422e-29
PCP4	259.453318457587	2.71750063491786	0.284561952362714	9.54976802891071	1.29987015023939e-21	4.01601673282915e-20
SLC29A4	1409.12198064729	2.73082344769843	0.20793551155062	13.1330306561592	2.1295986265711e-39	7.71297289318152e-37
LRRC4B	213.425075974165	2.73169020377218	0.227435853539972	12.0108160663951	3.11753340365113e-33	4.26664075739361e-31
KCNB1	224.059294097035	2.73647882181367	0.266110178641455	10.2832549877796	8.38470880837139e-25	3.90030274906265e-23
GRM4	191.792677250515	2.73966428002289	0.285718490791158	9.58868385604563	8.92157660686424e-22	2.80344039107537e-20
C1orf127	437.800940413445	2.74269709073635	0.270461761597512	10.1407943013323	3.64126648920885e-24	1.52656640661515e-22
ANKS1B	97.4673575960283	2.74282818716154	0.216016190218397	12.6973269197484	6.11840156837347e-37	1.34841241181206e-34
TEX11	124.337086998808	2.74752259161571	0.247936904171721	11.0815394779342	1.54198143085787e-28	1.19883626737119e-26
F7	55.8876200427709	2.74852234173938	0.259955099104687	10.5730656994442	3.97290872980233e-26	2.20038021958283e-24
DNAI1	61.2937096714862	2.75189062205665	0.279487702312359	9.84619573343914	7.11876268394008e-23	2.56833790949995e-21
SH3GL2	195.781804360689	2.75273750262857	0.274255175896463	10.0371396588255	1.04665174348305e-23	4.13664746350342e-22
FAM131C	169.917	2.76252583259447	0.247781668688527	11.1490323203332	7.23893091833771e-29	5.87630862782708e-27
KCNK3	1038.1845141072	2.76418613856112	0.220718003297058	12.5236097521274	5.54545359251183e-36	1.10641821074694e-33
NR0B1	103.846010462318	2.77286101665057	0.326673345350623	8.48817651061925	2.09904589982804e-17	3.86224445568359e-16
ACSL6	155.462232282669	2.78388270799414	0.214330977742923	12.9887090392189	1.41798720328255e-38	4.51574386276136e-36
[truncated: 166 more rows]
