# Supplementary material for: Metabolic reprogramming shapes the immune microenvironment in pancreatic adenocarcinoma: prognostic implications and therapeutic targets
Source: Front Immunol. 2025 Mar 21;16:1555287. doi: 10.3389/fimmu.2025.1555287 (PMC11968369; doi:10.3389/fimmu.2025.1555287)
Supplement: Supplementary file 5 [file Table3.xls]

## Sheet: Table S3
protein1	protein2
FKBP4	S100A2
CFTR	PRSS1
TRAF3IP3	LY6G6C
CPA1	CLPS
CPA1	ELANE
LXN	CPA1
CPA1	CPB1
CPA1	CELA3A
CPA1	CELA1
CPA1	CTRB2
CPA1	BFSP2
CPA1	PRSS1
CPA1	DSCAML1
CPA1	SYCN
CPA1	CELA3B
CPA1	RNASE1
CPA1	PNLIPRP1
CPA1	CELA2A
CPA1	PRSS3
CPA1	CTRB1
CPA1	PNLIP
CPA1	CEL
CPA1	CELA2B
CPA1	CTRC
CPA1	PTF1A
SHBG	CPA1
IRX2	AKAP11
GRN	MMP13
GNA11	PLA2G1B
CLPS	HDAC7
KCNQ1	KCNH6
ST6GALNAC1	B3GNT6
PFN1	ACTL6B
DNASE1	ACTL6B
SMARCC1	ACTL6B
SMARCD3	ACTL6B
SYTL4	ACTL6B
SMARCB1	ACTL6B
SMARCA2	ACTL6B
SMARCC2	ACTL6B
RB1	ACTL6B
SAE1	ACTL6B
ACTL6B	ARID1B
HIST1H4H	ACTL6B
CTBP1	ACTL6B
NCR1	ACTL6B
CHAF1A	ACTL6B
BANF1	ACTL6B
ACTL6B	ARID1A
SMARCE1	ACTL6B
ACTL6B	PHF10
ACTL6B	BAZ1B
SMARCA4	ACTL6B
BUB3	ACTL6B
ACTL6B	SYCP1
POFUT1	ACTL6B
HIST4H4	ACTL6B
SMARCD1	ACTL6B
DPF3	ACTL6B
SMARCD2	ACTL6B
TOP2B	ACTL6B
ACTL6A	ACTL6B
DCTN2	ACTL6B
CEACAM1	CEACAM5
KCNAB2	KCNH6
ESR1	KRT14
KRT14	KRT5
KRT14	DSG3
CDH1	KRT14
KRT14	CREBBP
KRT14	EP300
KRT14	PKP1
ERBB2	KRT14
EGFR	KRT14
ALB	KRT14
KRT14	KRT16
CCL19	KRT14
FKBP10	KRT14
KRT14	TCHP
PGR	KRT14
SUMO3	KRT14
KRT14	C14orf49
KRT14	COL17A1
KRT14	TRADD
CCL20	KRT14
LOR	KRT14
IVL	KRT14
KRT14	FLG
DST	KRT14
KRT14	SUMO1
KRT14	CTNND1
KRT14	CCHCR1
POU5F1	KRT14
SUMO2	KRT14
MDM2	KRT14
UPK3A	KRT20
KRT20	CHGA
ENO2	KRT20
HSPE1	KRT20
CDH1	KRT20
SYP	KRT20
TP53	KRT20
PIP	KRT20
ALDH1A1	KRT20
CALB2	KRT20
KLK3	KRT20
NCAM1	KRT20
PGR	KRT20
MUC1	KRT20
NKX2-1	KRT20
KRT20	CDX2
MUC6	KRT20
MUC2	KRT20
MUC5B	KRT20
MUC2	ST6GAL1
NTF4	NGFR
SCT	CELA3B
CPB2	CEL
LY6G6C	FAM107B
CEACAM6	CEACAM5
ITGB4	COL17A1
CCL7	MMP13
SULT2B1	ITLN1
SULT2B1	CEL
OSM	MMP13
MAPK1	PLA2G1B
PLA2G1B	PLA2G3
PNPLA3	MOGAT3
PNPLA3	PNLIP
PNPLA3	CEL
NTF4	PVALB
CTSG	SERPINA10
CHGB	CHGA
STS	CEL
KCNH6	KCND1
TIMP1	MMP13
SGCG	MYBPC1
KLHDC7B	C16orf70
PLA2G1B	PLA2G15
PDIA2	CPB1
AQP8	AQP11
AQP8	AQP12A
CHGB	SCG3
DECR1	PLA2G1B
PLAT	CPB1
PLAT	NTF4
PLA2G1B	PNPLA6
CYP4F3	PLA2G1B
KCNH6	KCNA7
RETN	ITLN1
CYP4F2	PLA2G1B
TGFB1	MMP13
CD79A	COL17A1
CEACAM5	ADRM1
RAB11A	CEACAM5
CEACAM5	VPS33A
STX8	CEACAM5
CEACAM5	HNRNPM
CEACAM5	VPS33B
SELE	CEACAM5
CEACAM5	C14orf133
STX7	CEACAM5
STX12	CEACAM5
CYP3A43	PLA2G1B
LXN	CPA2
CPA2	CPB1
CPA2	CELA3A
CPA2	CELA2A
CTRC	CPA2
CPA4	CPB1
NAMPT	ITLN1
LFNG	IRX2
STX1A	SYT4
CHGB	STX1A
CYP3A5	PLA2G1B
DGAT2	MOGAT3
MOGAT3	LIPF
CANX	MOGAT3
LPPR2	MOGAT3
LIPG	MOGAT3
DGKD	MOGAT3
PPAP2A	MOGAT3
DGKG	MOGAT3
MOGAT3	DGKQ
DGKE	MOGAT3
DGKI	MOGAT3
LIPC	MOGAT3
MOGAT3	OR2AE1
DGKZ	MOGAT3
DGKA	MOGAT3
MOGAT3	PPAP2C
DGAT1	MOGAT3
DGKH	MOGAT3
PNLIPRP1	MOGAT3
LPPR3	MOGAT3
PNLIP	MOGAT3
MOGAT3	PNLIPRP3
LPPR4	MOGAT3
CEL	MOGAT3
PPAPDC1A	MOGAT3
MOGAT3	DGKB
TBC1D5	MOGAT3
C1GALT1	B3GNT6
MUC2	C1GALT1
RARRES2	ITLN1
VIM	MYBPC1
MPO	PLA2G1B
MUC2	ST6GALNAC2
COL1A1	COL17A1
MYH1	MYBPC1
MYBPC1	MYH3
IBSP	MMP13
MUC2	ST3GAL4
CCND1	ITLN1
GALNTL4	B3GNT6
DGAT2	PNLIP
DGAT2	CEL
MYL2	MYBPC1
MUC2	CDKN1B
IL26	IL20RB
GAPDH	MMP13
PLA2G1B	CHPT1
APOB	APOBEC1
APOBEC1	APOBEC2
DNAJB11	APOBEC1
A1CF	APOBEC1
BAG4	APOBEC1
KPNA2	APOBEC1
INS-IGF2	APOBEC1
PTGS2	APOBEC1
SYNCRIP	APOBEC1
CDA	APOBEC1
APOBEC1	CELF2
MAPK14	MMP13
MAPK14	PLA2G1B
LOX	PLA2G1B
SPARC	PADI3
LTF	ITLN1
LTF	CEL
TFPI	CELA3A
PNLIP	TFPI
APOB	PLA2G1B
APOB	CEL
REG1A	CLPS
PROC	SERPINA10
CEL	PLEKHA3
S100A2	AKR7A2
PRSS1	MMP8
CLPS	LIPF
PNLIP	LIPF
CEL	LIPF
MYOT	MYBPC1
CEL	IAPP
CAT	PLA2G1B
FLT3	CLPS
NPY	NTF4
LRP1	MMP13
MMP13	COL10A1
COL17A1	COL10A1
PLA2G1B	PLA2G12A
PLA2G1B	PLCG1
LIPE	PNLIP
LIPE	CEL
CTRB1	LYPD3
COL17A1	COL21A1
SOX9	MMP13
MYH2	MYBPC1
CSN1S1	MUC2
STATH	CTRC
CYP4F11	PLA2G1B
PRSS1	F2RL3
PLA2G1B	GNAZ
TST	PRSS1
LIF	MMP13
NEDD8	CTRC
MUC2	CHRNA10
PLA2G1B	ALOX12
ELN	MMP13
ELN	CELA2A
MYH13	MYBPC1
COL17A1	KRT5
S100A2	KRT5
KRT6A	KRT5
KRT16	KRT6B
KRT6A	KRT6B
GALNT8	B3GNT6
MUC2	GALNT8
KCNA5	KCNH6
APOE	PLA2G1B
PNLIP	ACSBG2
CEL	ACSBG2
ACTN4	COL17A1
TNNI2	MYBPC1
PLA2G1B	CYP2E1
MNX1	IRX2
F12	MMP13
KRT6A	KRT15
LGALS3	MUC2
H3F3B	MUC2
CRP	PLA2G1B
STX6	SYT4
SYT1	SYT4
SYT4	CPLX1
STX4	SYT4
STX3	SYT4
STX2	SYT4
MAPK8	SYT4
SYNCRIP	SYT4
SYT4	TFAP2B
SYT4	NRXN1
CHRM3	CELA3B
MYH4	MYBPC1
PLA2G1B	PEMT
MYBPC1	MYBPH
NTF4	NTS
HBXIP	LY6G6C
DSG3	COL17A1
DSG3	KRT6A
DSG1	COL17A1
ANXA1	PLA2G1B
KCNH6	KCNH3
CYP27A1	CEL
CEL	PLEKHA8
IL6	MMP13
IL6	PLA2G1B
ACSBG1	PNLIP
ACSBG1	CEL
GALNT5	B3GNT6
MUC2	GALNT5
CEL	BLK
MYBPC1	TMOD1
PSMB7	SERPINA10
PLA2G1B	ENPP2
IL7	CLPS
CLPS	JDP2
CLPS	PROK1
CLPS	CPB1
ABHD6	CLPS
CLPS	LY6D
CLPS	CTRB2
IL7R	CLPS
PLA2G1B	CLPS
CD19	CLPS
SYCN	CLPS
CLPS	MEIS2
RNASE1	CLPS
CLPS	PAX5
CLPS	PNLIPRP1
CLPS	CTRB1
PTPRC	CLPS
PNLIP	CLPS
CLPS	HMGB3
CEL	CLPS
ARL4C	CLPS
CLPS	ZG16
GMPS	CLPS
MMP7	PRSS1
TIMP2	MMP13
IL1A	MMP13
IL1B	MMP13
PIK3CA	MMP13
FGF2	MMP13
IL11	MMP13
TIMP3	MMP13
TP53	MMP13
CTSK	MMP13
PTH	MMP13
MMP13	ADAMTS5
MMP13	ADAMTS3
MMP13	TIMP4
PIK3CB	MMP13
S100B	MMP13
NOS3	MMP13
MMP3	MMP13
IGF1	MMP13
FOS	MMP13
MMP13	MMP14
PRSS1	MMP13
PLG	MMP13
LEP	MMP13
MAPK9	MMP13
NOG	MMP13
MMP13	BCAN
BSG	MMP13
MUC1	MMP13
IL17A	MMP13
FN1	MMP13
PIK3CG	MMP13
RUNX2	MMP13
COL18A1	MMP13
MAPK8	MMP13
MMP13	FUT8
MMP13	DDR2
MMP13	ADAMTS4
JUN	MMP13
VEGFA	MMP13
CXCL12	MMP13
PIK3CD	MMP13
BMP2	MMP13
COL2A1	MMP13
MMP13	ETS1
MYD88	MMP13
TNF	MMP13
TGFBI	MMP13
PLA2G1B	EPT1
CYP1B1	PLA2G1B
CYP2C9	PLA2G1B
COL17A1	COL8A1
GUCY2C	PLA2G1B
CHGB	SYT1
PNLIP	LIPG
LIPG	CEL
PEBP1	CTRB1
PLA2G1B	LPCAT3
HHAT	SERPINA10
CYP46A1	CEL
ITIH4	SERPINA10
ITIH1	SERPINA10
F5	SERPINA10
PROZ	SERPINA10
F10	SERPINA10
SGCA	MYBPC1
MYOM2	MYBPC1
PLA2G1B	LPCAT2
KCNH2	KCNH6
PLA2G1B	GNAO1
CHGB	PCSK2
KRT6A	PCSK2
PRSS1	BPI
MYH7B	MYBPC1
PLA2G1B	PAFAH1B3
MUC2	ST3GAL3
KCNQ4	KCNH6
MAPK3	IRX2
MAPK3	PLA2G1B
PLD2	PLA2G1B
SYP	CHGB
TYR	PRSS1
IL1B	PLA2G1B
IL1B	MUC2
PLA2G1B	PRKCG
TBXAS1	PLA2G1B
PRSS1	PTPN4
CBL	IL20RB
PNLIP	DGKD
CEL	DGKD
CBLB	IL20RB
LAMC2	COL17A1
KCNH6	KCNH4
CPB1	SERPINI2
POMC	KRT16
POMC	CHGB
TMEM40	LRTM2
PNLIP	PPAP2A
CEL	PPAP2A
NTF4	TYK2
TYK2	IL20RB
COL5A3	COL17A1
ICAM1	PLA2G1B
GALNT7	B3GNT6
PNLIP	DGKG
CEL	DGKG
KNG1	CPB1
KNG1	PLA2G1B
PNLIP	MGLL
CEL	MGLL
EGF	PLA2G1B
EGF	S100A2
KCNC1	KCNH6
PLA2G1B	PISD
TMEM63C	SRRM4
TPM1	MYBPC1
S100A2	TPM1
CYP11A1	CEL
FURIN	GP2
MUC2	SPG7
GALNT1	B3GNT6
MUC2	GALNT1
TP53	S100A2
TP53	MUC2
AKT1	IRX2
AKT1	PLA2G1B
IL20RB	CBLC
PDE4A	PLA2G1B
IL22RA1	IL20RB
XIRP2	DUSP27
CTSK	CELA3A
CERS2	ITLN1
KCNH6	KCNH1
CALM2	PLA2G1B
MYBPC1	MYH15
PNLIP	DGKQ
CEL	DGKQ
IL9	MUC2
PLA2G1B	PLA2G7
PLA2G1B	GNA12
SIGMAR1	KCNH6
NTF4	NTRK2
SCGB1A1	PLA2G1B
TNNT3	MYBPC1
PLA2G1B	FADS2
PRSS1	MMP10
KCNA6	KCNH6
ACSL1	PNLIP
ACSL1	CEL
CPB1	CELA3A
CELA1	CPB1
CPB1	CTRB2
PRSS1	CPB1
PLG	CPB1
PLA2G1B	CPB1
CPB1	CPN2
C5orf4	CPB1
PENK	CPB1
SYCN	CPB1
CPB1	PCP4
CELA3B	CPB1
RNASE1	CPB1
CPB1	CPA5
CPB1	PNLIPRP1
CPB1	CELA2A
PRSS3	CPB1
CPB1	CTRB1
SERPINC1	CPB1
PNLIP	CPB1
CPN1	CPB1
CEL	CPB1
CPB1	CELA2B
CTRC	CPB1
SHBG	CPB1
CPB1	ZG16
CPE	CPB1
TMEM63C	SYCP2L
PLA2G1B	PLA2R1
PLA2G1B	LPCAT1
PNLIP	DGKE
CEL	DGKE
PRKCA	PLA2G1B
APP	PRSS1
CA2	PLA2G1B
USP25	MYBPC1
CYP2C18	PLA2G1B
PLA2G1B	GNAQ
KCNH6	KCNS2
MUC2	B3GNT7
APPL1	IRX2
PNLIP	DGKI
CEL	DGKI
GALNT14	B3GNT6
MUC2	GALNT14
CELA3A	ZYG11B
CELA3A	TMOD4
ATPIF1	CELA3A
CRYZ	CELA3A
P4HTM	CELA3A
TP53BP2	CELA3A
FMO1	CELA3A
CELA3A	CPA5
ECHDC2	CELA3A
COL11A1	CELA3A
HORMAD1	CELA3A
TATDN3	CELA3A
C1orf105	CELA3A
CELA3A	VPS72
SCP2	CELA3A
CELA3A	CAP1
CELA3A	TMEM201
CELA3A	VARS2
HSD17B8	CELA3A
CELA3A	SNORD84
ABCF1	CELA3A
KIAA0090	CELA3A
PLA2G1B	PLA2G4D
PLA2G1B	PTGIR
CALM3	PLA2G1B
MUC2	TFF3
MUC2	TFF2
TFF1	MUC2
TNNT1	MYBPC1
MYL3	MYBPC1
CELA1	CEL
PLA2G1B	ALOX15
CELA3B	LUC7L
IL20RB	IL24
KCNH6	KCNF1
ALPPL2	ITLN1
COL6A3	COL17A1
ALB	PRSS1
ALB	PLA2G1B
ALB	PNLIP
ABHD6	PLA2G1B
ABHD6	CELA3B
ABHD6	PNLIP
ABHD6	CEL
S100A2	S100P
PRSS1	F2RL2
F2RL1	PRSS1
SPINK1	PRSS1
SPINK1	CTRC
PLA2G1B	ENPP6
PNLIP	ACSL6
CEL	ACSL6
GALNT10	B3GNT6
MUC2	GALNT10
COL1A2	COL17A1
CTRC	PHKG1
KCNH6	KCNV1
PRSS1	CPA6
COL14A1	COL17A1
A2ML1	TMEM63C
SAMD4B	TMEM63C
ZNRF3	TMEM63C
PNLIP	LIPC
CEL	LIPC
PRSS1	MMP3
PLA2G1B	KIAA0101
CHGB	SCG5
COL6A2	COL17A1
CYP2A6	PLA2G1B
CHGB	CGB5
NTF4	NRTN
NTF4	AMBN
NTF4	GDNF
TSPO	NTF4
NTF4	CHAT
NTF4	NTRK1
NTF4	NTRK3
NTF4	CNTF
NGF	NTF4
NTF4	NTSR1
NTF4	BDNF
CEL	SOAT2
CYP7A1	CEL
KRT16	SPRR1B
SPRR1A	KRT16
KRT16	KRT17
KRT16	TCHP
IVL	KRT16
FLG	KRT16
KRT16	CCHCR1
PLA2G1B	PTAFR
MUC2	MUC7
PRL	KCNH6
MUC2	MUC17
KCNH6	KCNAB3
TM4SF20	C4orf45
COL17A1	COL22A1
TRH	CTRB1
PNLIP	CTRB2
CEL	CTRB2
KCNG3	KCNH6
SCG2	CHGB
MUC4	MUC2
C1GALT1C1	B3GNT6
MUC2	C1GALT1C1
COL3A1	COL17A1
IL13	MUC2
SOCS5	IL20RB
PLA2G1B	PRKCB
MUC2	B3GNT2
KCNS3	KCNH6
COL8A2	COL17A1
PRSS1	HTRA4
FOS	PLA2G1B
KRT6A	SPRR1B
IL8	PLA2G1B
RFNG	IRX2
C5orf38	IRX2
MFNG	IRX2
GPC5	IRX2
TBC1D4	IRX2
CEL	KLF11
PLA2G1B	PATE1
MYL1	MYBPC1
KRT6A	SPRR1A
KCNH6	KCNS1
CYCS	PLA2G1B
PLA2G1B	PTDSS2
KRT6A	KRT17
ADORA1	MUC2
PRSS1	F2R
PRSS1	SERPINF2
PRSS1	MMP1
PRSS1	DEFA5
SERPINB8	PRSS1
PRSS1	SERPINB13
PRSS1	SLPI
PRSS1	CPA5
PRSS1	SERPINA1
PRSS1	COL18A1
PRSS1	SPINK5
PRSS1	PRSS3
VEGFA	PRSS1
PRSS1	CEL
MMP9	PRSS1
PRSS1	MBL2
PRSS1	PARD3
GP6	GP2
PGA5	CTRB1
LPL	PLA2G1B
LPL	PNLIP
LPL	CEL
CYP4A11	PLA2G1B
MUC2	MUCL1
KCNH6	KCNG4
MUC13	MUC2
GNAI2	PLA2G1B
PLA2G1B	ALOX12B
PLA2G1B	LPCAT4
PLA2G1B	CHDH
PLA2G1B	LYPLA1
PLA2G1B	TAC1
LPA	PLA2G1B
CYP2B6	PLA2G1B
PLA2G1B	BGN
TSPO	PLA2G1B
PLA2G1B	PLB1
PRKCD	PLA2G1B
PLA2G1B	PLA2G6
CYP2U1	PLA2G1B
PLA2G1B	P2RX4
PLA2G1B	SOD2
PLA2G1B	PTDSS1
CYP3A7	PLA2G1B
PLA2G1B	PNPLA2
CYP3A4	PLA2G1B
PLA2G1B	KAT5
CYP1A2	PLA2G1B
PLA2G1B	PRDX6
PLA2G1B	PTGES
PLA2G1B	PLD1
ADCY2	PLA2G1B
GNAI1	PLA2G1B
SEMA6A	PLA2G1B
GPX4	PLA2G1B
INS-IGF2	PLA2G1B
CALM1	PLA2G1B
SRC	PLA2G1B
DNAH8	PLA2G1B
PLA2G1B	PLCG2
PLA2G1B	PFKM
PLA2G1B	PTGS1
PLA2G1B	PLA2G4A
PTGS2	PLA2G1B
NPR1	PLA2G1B
PLA2G1B	PNLIP
PLA2G1B	GNAI3
GNAS	PLA2G1B
CYP2J2	PLA2G1B
JUN	PLA2G1B
CYP2C8	PLA2G1B
CYP2C19	PLA2G1B
PLA2G1B	PTGDS
CYP4A22	PLA2G1B
CYP4X1	PLA2G1B
PLA2G1B	CEL
PLA2G1B	PLA2G12B
PLA2G1B	PAFAH2
PLA2G1B	ALOX5
PLA2G1B	PLA2G2A
PLA2G1B	ALOX15B
PLA2G1B	PAFAH1B1
PLA2G1B	PLAA
PLA2G1B	PNPLA7
TNF	PLA2G1B
PLA2G1B	GPX5
PLA2G1B	GNA13
PLA2G1B	GPX1
TCAP	MYBPC1
MMP9	LGALS7B
CD46	LY6G6C
KCNA2	KCNH6
IL20RB	IL20RA
CEL	GLTP
CD209	CEL
KCNH6	KCNG2
GALNT11	B3GNT6
MUC2	GALNT11
COL17A1	COL19A1
LY6G6C	B3GNT5
MUC2	B3GNT5
SV2C	GP2
GCNT4	MUC2
KCNH6	KCND3
KCNH6	KCNH5
KCNA4	KCNH6
KCNH6	KCNH8
KCNH6	KCNH7
KCND2	KCNH6
KCNQ2	KCNH6
KCNH6	KCNA3
KCNA10	KCNH6
KCNC4	KCNH6
KCNQ5	KCNH6
KCNG1	KCNH6
KCNH6	KCNB1
KCNH6	KCNV2
KCNQ3	KCNH6
KCNH6	KCNC2
ERG	KCNH6
EBP	KCNH6
MUC2	ST3GAL1
GP2	GP5
NPAS3	TMEM179
MUC2	B3GNT4
PNLIP	DGKZ
CEL	DGKZ
LPA	CEL
SERPINF2	CTRB1
MUC2	B3GNT3
PGA3	CTRB1
BCL2	ITLN1
ITLN1	SERPINA12
ALPL	ITLN1
ALPP	ITLN1
COL17A1	PLEC
CD151	COL17A1
CHGB	PENK
KRT6A	TCHP
COL12A1	COL17A1
PNLIP	SYCN
SYCN	CEL
FLNC	MYBPC1
IL20RB	SOCS1
SOCS3	IL20RB
IL20RB	SOCS7
IL20RB	SOCS2
IL20RB	SOCS4
IL20RB	IL19
IL20RB	JAK1
IL20RB	IL20
JAK2	IL20RB
PTPN6	IL20RB
JAK3	IL20RB
PNLIP	DGKA
CEL	DGKA
KLHDC7B	WBP2NL
MUC2	KRT7
WBSCR17	B3GNT6
PNLIP	PPAP2C
CEL	PPAP2C
KLHDC7B	FAM83F
GNB1L	KLHDC7B
COL4A5	COL17A1
DGAT1	PNLIP
DGAT1	CEL
COL7A1	COL17A1
S100A2	KPNA2
GP2	SV2B
S100A2	POLR3C
CCK	PNLIP
C10orf137	TMEM179
GALNTL1	B3GNT6
MUC2	ST6GALNAC4
TNNI1	MYBPC1
PNLIP	LIPA
CEL	LIPA
PNLIP	DGKH
CEL	DGKH
CELA3B	CPA5
CELA3B	NCDN
CELA3B	ELAVL4
CELA3B	ECHDC2
CELA3B	PNLIPRP1
CELA3B	RPS6KC1
CELA3B	INTS7
CELA3B	ASPM
CELA3B	PNLIP
CELA3B	CEL
CELA3B	TRNAU1AP
HSPG2	CELA3B
CELA3B	PARD3
CELA3B	UBIAD1
CELA3B	VARS2
CELA3B	LTA
CELA3B	RNF39
CELA3B	CCHCR1
CELA3B	DMRTA2
CELA3B	DOM3Z
CELA3B	PHF1
CELA3B	SNORD84
DDAH2	CELA3B
CELA3B	PPP1R11
CELA3B	HLA-DPA1
CELA3B	SP8
CELA3B	LY6G6C
CYP21A2	CELA3B
MUC1	MUC2
PLAUR	CTRC
CRYZ	LY6G6C
ACSL4	PNLIP
ACSL4	CEL
KIF26A	TMEM179
TMEM179	ASPG
PPL	COL17A1
COL17A1	COL9A3
COL17A1	LAMB3
COL17A1	COL27A1
COL17A1	COL13A1
COL17A1	COL9A1
COL11A1	COL17A1
COL17A1	COL20A1
COL17A1	COL18A1
COL17A1	COL4A2
COL6A1	COL17A1
COL17A1	COL24A1
DST	COL17A1
COL17A1	COL5A1
COL17A1	COL4A6
COL17A1	COL9A2
COL17A1	COL16A1
COL17A1	COL5A2
COL15A1	COL17A1
COL17A1	COL4A1
DSP	COL17A1
COL2A1	COL17A1
KRT18	COL17A1
COL17A1	COL23A1
COL17A1	LAIR1
COL17A1	LAD1
COL17A1	ACTN1
COL17A1	COL4A3
COL17A1	COL4A4
COL17A1	EMID2
CTNND1	COL17A1
COL28A1	COL17A1
COL17A1	ITGA6
TNNI3	MYBPC1
RNASE1	CEL
GP2	MBTPS1
GALNTL2	B3GNT6
MUC2	GALNTL2
CHGB	ATF3
MYBPC1	TPM4
MUC2	ST3GAL2
B3GNT6	GALNT6
B3GNT6	GALNT2
B3GNT6	GALNT12
GCNT1	B3GNT6
GALNT3	B3GNT6
GALNT13	B3GNT6
B3GNT6	GALNT9
MYL4	MYBPC1
MYH7	MYBPC1
CELA2A	CPA5
CTRB1	CPA5
CEL	CPA5
CTRC	CPA5
PNLIP	AGK
CEL	AGK
CHGB	CGB8
DHCR7	CEL
TNFRSF14	LY6G6C
SERPINA1	CTRB1
TAT	CTRB1
ACSL5	PNLIP
ACSL5	CEL
CHGB	CGB7
MYH6	MYBPC1
MUC2	GALNT6
MYOM1	MYBPC1
INS-IGF2	PNLIP
INS-IGF2	CEL
CHGB	CGB
ACSL3	PNLIP
ACSL3	CEL
MYBPC2	MYBPC1
GP2	TMBIM4
PNLIPRP1	CTRB1
PNLIP	PNLIPRP1
CEL	PNLIPRP1
MYOZ1	MYBPC1
DNAH8	MYBPC1
RYR1	MYBPC1
PNLIP	CELA2A
CEL	CELA2A
TPM2	MYBPC1
S100A2	TPM2
PNLIP	CTRB1
CEL	CTRB1
KRT6A	GLI2
DMD	MYBPC1
ACTN2	MYBPC1
FHL1	MYBPC1
MYBPC1	TNNC2
DES	MYBPC1
MYBPC1	SGCB
SNTB1	MYBPC1
MYH11	MYBPC1
MYBPC3	MYBPC1
NEB	MYBPC1
KY	MYBPC1
FAM163A	LY6G6C
LY6G6C	ARHGEF10L
HORMAD1	LY6G6C
MUC2	GALNT2
H3F3A	MUC2
VIP	MUC2
CEL	NR5A2
ASPM	LY6G6C
CEL	SOAT1
S100A2	S100A7
S100A2	GDAP2
S100A2	IPO13
S100A2	C2
S100A2	COMMD3
S100A2	KRT6A
S100A2	HLA-C
S100A2	AGPAT1
S100A2	ZBTB22
S100A2	FLOT1
S100A2	ARTN
S100A2	POU5F1
S100A2	TAPBP
S100A2	IER3
S100A2	TCF19
MDM2	S100A2
PADI3	FLG
TCHH	PADI3
CEL	CUZD1
HTRA1	CTRC
GP2	SV2A
PNLIP	PNLIPRP3
PNLIP	CEL
PNLIP	DGKB
PNLIP	ZG16
CEL	PNLIPRP3
MUC2	TECTB
NGF	CHGB
LY6G6C	SLC16A4
RBM15	LY6G6C
LY6G6C	C1orf146
DHCR24	CEL
B4GALT5	MUC2
CH25H	CEL
GK	CEL
CEL	PDX1
CEL	DGKB
CXCR4	CEL
MMP9	MUC2
LY6G6C	IPO13
MUC2	GALNT12
CHGB	UBQLN1
GCNT1	MUC2
LY6G6C	UBIAD1
LY6G6C	CTNNBIP1
LY6G6C	CLSTN1
LY6G6C	C1orf200
CHGB	CPE
CHGB	PHF21A
MUC12	MUC2
DSP	KRT6A
KRT6A	CCHCR1
MUC2	CDX2
GP2	ANXA4
GP2	IL31RA
LY6G6C	VARS2
DDAH2	LY6G6C
MUC2	GALNT3
MUC2	GALNT13
MUC2	GALNT9
LY6G6C	LY6G5C
MUC2	PLEKHM1
DOM3Z	LY6G6C
MUC2	AGR2
LY6G6C	ARTN
TNF	MUC2
MUC2	MUC20
LY6G6C	BSDC1
LY6G6C	SKIV2L
MUC6	MUC2
LY6G6C	C6orf136
DEPDC1	LY6G6C
LY6G6C	C3orf55
MUC2	MUC5B
MUC2	MUC15
