# Supplementary material for: Metabolic reprogramming shapes the immune microenvironment in pancreatic adenocarcinoma: prognostic implications and therapeutic targets
Source: Front Immunol. 2025 Mar 21;16:1555287. doi: 10.3389/fimmu.2025.1555287 (PMC11968369; doi:10.3389/fimmu.2025.1555287)
Supplement: Supplementary file 6 [file Table4.xls]

## Sheet: Table S4
variate	HR	HR.confint.lower	HR.confint.upper	p.value
ANLN	1.792	1.432	2.244	0
CELSR1	1.432	1.115	1.839	0.0049
CDC20	1.473	1.213	1.788	1e-04
NEK2	1.761	1.324	2.343	1e-04
HJURP	1.987	1.447	2.727	0
HIST1H2BJ	1.424	1.108	1.829	0.0057
PKMYT1	1.527	1.098	2.122	0.0119
KRT17	1.165	1.064	1.274	9e-04
HMGA1	1.33	1.131	1.564	6e-04
CEP55	2.061	1.542	2.754	0
GPR87	1.322	1.159	1.508	0
FAM83A	1.304	1.163	1.462	0
PTGES	1.348	1.17	1.553	0
MKI67	1.708	1.319	2.211	0
CDA	1.341	1.154	1.557	1e-04
MELTF	1.334	1.134	1.57	5e-04
MELK	1.583	1.231	2.034	3e-04
PLK1	1.66	1.258	2.191	3e-04
UBE2C	1.389	1.162	1.661	3e-04
FOSL1	1.327	1.135	1.551	4e-04
SAPCD2	1.287	1.006	1.648	0.0447
KRT16	1.223	1.109	1.347	1e-04
GJB5	1.372	1.178	1.598	0
S100A2	1.176	1.079	1.281	2e-04
KRT6A	1.166	1.072	1.269	4e-04
ANXA8	1.303	1.099	1.544	0.0023
