# Supplementary material for: Metabolic reprogramming shapes the immune microenvironment in pancreatic adenocarcinoma: prognostic implications and therapeutic targets
Source: Front Immunol. 2025 Mar 21;16:1555287. doi: 10.3389/fimmu.2025.1555287 (PMC11968369; doi:10.3389/fimmu.2025.1555287)
Supplement: Supplementary file 7 [file Table5.xls]

## Sheet: Table S5
gene	p.value
KRAS	1.45149960562459e-06
CHD6	0.0492495794940949
TP53	1.67207459727132e-06
KDM6A	0.0295188107664617
CMYA5	0.0228007312472662
PKHD1	0.0492495794940949
CDKN2A	0.00189954298439482
FAM129C	0.0492495794940949
ROBO2	0.0492495794940949
CSMD1	0.0492495794940949
TMEM131	0.0492495794940949
LPHN2	0.0492495794940949
MAP2K4	0.0492495794940949
VPS13B	0.0492495794940949
RP1	0.0492495794940949
NLRP8	0.0228007312472662
