# Supplementary material for: Metabolic reprogramming shapes the immune microenvironment in pancreatic adenocarcinoma: prognostic implications and therapeutic targets
Source: Front Immunol. 2025 Mar 21;16:1555287. doi: 10.3389/fimmu.2025.1555287 (PMC11968369; doi:10.3389/fimmu.2025.1555287)
Supplement: Supplementary file 8 [file Table6.csv]

	TCGA-2J-AAB1	TCGA-2J-AAB4	TCGA-2J-AAB6	TCGA-2J-AAB8	TCGA-2J-AAB9	TCGA-2J-AABA	TCGA-2J-AABE	TCGA-2J-AABF	TCGA-2J-AABH	TCGA-2J-AABI	TCGA-2J-AABK	TCGA-2J-AABO	TCGA-2J-AABP	TCGA-2J-AABR	TCGA-2J-AABT	TCGA-2J-AABU	TCGA-2J-AABV	TCGA-2L-AAQA	TCGA-2L-AAQE	TCGA-2L-AAQI	TCGA-2L-AAQJ	TCGA-2L-AAQL	TCGA-2L-AAQM	TCGA-3A-A9I5	TCGA-3A-A9I7	TCGA-3A-A9I9	TCGA-3A-A9IB	TCGA-3A-A9IC	TCGA-3A-A9IH	TCGA-3A-A9IJ	TCGA-3A-A9IL	TCGA-3A-A9IN	TCGA-3A-A9IO	TCGA-3A-A9IR	TCGA-3A-A9IS	TCGA-3A-A9IU	TCGA-3A-A9IV	TCGA-3A-A9IX	TCGA-3A-A9IZ	TCGA-3A-A9J0	TCGA-3E-AAAY	TCGA-3E-AAAZ	TCGA-F2-6879	TCGA-F2-6880	TCGA-F2-7273	TCGA-F2-7276	TCGA-F2-A44G	TCGA-F2-A44H	TCGA-F2-A7TX
BMS-536924	1.64997647471508	1.7505265145379	1.91552321897075	1.77188040894873	1.8682018117275	1.73517497599654	1.7108876723697	1.85565840727786	1.70699157991534	1.82707361189862	1.76394848129493	1.88257971924277	2.1167146282134	1.82515004576552	1.8397685414417	1.79890056778488	1.7410796757101	1.54763801493413	1.64843485189389	1.79716891313431	1.62954560610614	1.77550227524886	1.89341760478257	1.93915291419386	1.81336664155649	1.79352664812585	1.82958004203278	1.91290793441216	1.72060457131726	2.0498786529549	1.93630715291253	2.00928403118302	1.9764046740913	1.81508359284153	1.95526025849911	1.7632172927498	1.98012158403548	1.83824252181833	1.7324117820801	1.8138042481069	1.82494563503976	1.76775455784119	1.53034311774696	1.77858978844488	1.83390104127467	1.87881611352356	1.66375931774195	1.91277539097172	1.78823708176116
GSK269962A	3.17202653238216	3.33869525297419	3.49627771576111	3.18321272210954	3.11150412446153	3.06876277933711	3.18833903399244	3.03030041833792	3.30726406086339	3.50658453266138	2.94685326269284	3.17816417608637	2.31631268988156	3.01879007050324	2.74670732388611	3.42313512904286	2.88641642744039	3.28027515514552	3.47551428853669	3.37805535736411	3.38730658883691	3.20959935214919	2.25575721437233	2.90712094770028	2.95854654110101	3.0459322610694	3.13386461470546	3.17019090582938	3.43455302827298	2.13587216301363	2.12959930420729	2.01536091658207	2.36736387788167	2.30794049420125	2.42669515769035	3.49933538021559	2.32033489651666	2.80350921713264	3.58453133304502	3.52560528719652	2.90219561707822	2.84514141486805	3.30713274689906	2.66179857109652	2.74380686138811	2.79886972362223	3.2603408590763	2.96919497440135	3.31687184514954
Doxorubicin	-1.57928979374051	-1.63359614237228	-1.6513792715916	-1.96412390580275	-2.05211787033863	-2.06361634907694	-1.67342739921133	-1.83812279389531	-1.53637803329648	-1.0649379234422	-2.00940507174713	-1.95755130590803	-2.59312381712286	-2.18590272198228	-2.3578174675029	-1.50881551560028	-2.38393094878933	-1.19638604944325	-1.44218898973307	-1.59715991782465	-1.33006558176335	-1.76463342070675	-3.0928960317846	-2.25577063236677	-1.74971526684213	-1.87265065945103	-1.7819348032676	-1.94246790033707	-1.54390984523248	-3.23941637987459	-3.20379704209889	-3.17739156359469	-3.00479534466442	-2.9720113537921	-3.04961207033826	-1.68171285801064	-3.14576447370429	-2.43933550936766	-1.60458338443618	-1.45475430730675	-2.08195346591659	-2.09422399027291	-1.4598200151577	-2.90970771509871	-2.6814010205797	-2.61732196805839	-1.65707312614888	-2.30874965825114	-1.36659363461231
Etoposide	2.06082239693885	1.85668254928057	2.40474582633161	1.76768101769136	1.44851562242321	1.59880691235496	1.89115611856496	1.65207330254069	2.19735819060576	2.36751119997274	1.33267098805629	1.42012805295875	1.32143475551628	1.43822138634522	1.28013338959411	2.35569652484861	0.841107162727321	2.82069730596256	2.50804773251632	1.98047351499147	2.45890558684497	1.62303428525642	-0.394164721393837	0.676229437815571	1.83747852990879	1.42483040630063	2.05526865335772	1.40293187999593	2.11816853477347	-0.640351683934068	-0.475067047981275	-0.37099735332888	-0.46530985242407	-0.294658193986764	-0.384370449030939	1.89086003788321	-0.290334322527505	1.25167481157588	2.04654514057303	1.94415507205169	1.35617300901272	1.58383869317741	3.08472107030107	0.10174304845878	1.26919380526605	1.13178577987231	2.3253470165871	1.17507218461233	2.3998037806505
Gemcitabine	-2.61706750210474	-2.63796100205273	-2.69101954503435	-2.77221232827939	-2.8339354681373	-2.81693566509641	-2.66170422221691	-2.7516526388902	-2.6051703704859	-2.22384256522421	-2.81072149940168	-2.81672018660355	-3.27446996143791	-2.88263085441044	-2.99153039575026	-2.59342240533861	-2.97425279183878	-2.49399704425374	-2.46100939401028	-2.63867480661784	-2.52526711554385	-2.70505263450389	-3.21642386426524	-2.94291990382509	-2.73500173813794	-2.73904788413936	-2.80971477804662	-2.82440972507974	-2.58417358602187	-3.38286911395583	-3.28477007124761	-3.34155179740468	-3.21859994303123	-3.13242783641638	-3.2339661149106	-2.58253319573768	-3.30667254362181	-3.00307422166904	-2.67412598325723	-2.60342988105227	-2.8520394160401	-2.87288899568056	-2.59392130877122	-3.13998580797119	-3.14378703750377	-3.11821087191058	-2.71310366546183	-2.99480430728152	-2.52258318165314
Mitomycin C	-0.557568208053281	-0.553055391926011	-0.486890739880411	-0.604676691265293	-0.652874648782943	-0.644153428666721	-0.571299446689751	-0.589192948060144	-0.552739461714319	-0.369926809395222	-0.666644395923759	-0.638690260945221	-0.793859486426407	-0.66597478742752	-0.748463826330417	-0.498033314141092	-0.768139453314703	-0.471295016916694	-0.45499076320129	-0.558817864238011	-0.491752665608562	-0.609022278263756	-0.966465130887965	-0.756275677724775	-0.611250321961532	-0.626144018041374	-0.592420113514885	-0.622386989604769	-0.520019212265521	-1.08010874362886	-1.00910032237636	-1.01299094252635	-0.99277194613927	-0.965319274906554	-0.969411573894747	-0.513432949580156	-1.01587789554788	-0.750500094505142	-0.519054321936175	-0.50625809506496	-0.665033637354598	-0.66840167858015	-0.507624920161096	-0.916530306779035	-0.807731045059465	-0.791582667603044	-0.539747166309871	-0.74819053929729	-0.436174329014369
Vinorelbine	-3.31349040344666	-3.62074764089723	-3.80707774248641	-3.72432417726582	-3.86281917611247	-3.68182090893772	-3.62506268766046	-4.05430988250879	-3.31702159820353	-3.6869500898152	-3.85188200493776	-3.93414274517871	-4.66631329405629	-4.03105858150448	-4.02620018830143	-3.47007987766427	-3.84516443655595	-2.94836496068904	-3.51939236541236	-3.51327152050729	-3.14865193181709	-3.62462622696738	-4.76535796258879	-4.20379875012314	-3.74231926124832	-3.9146931138038	-3.69307872032529	-3.97333820923022	-3.4670569423243	-4.88039826540412	-4.9918258834112	-4.90061748190891	-4.5700842015882	-4.45073956858273	-4.65255766796761	-3.8456471995887	-4.61415649858004	-4.14212106517596	-3.38516465769009	-3.55197942345438	-3.99279513994567	-3.72630000568295	-3.04816054368687	-4.16545316015935	-4.08716302283195	-4.12296139492056	-3.39408129676853	-4.01273689781265	-3.7638161603117
NSC-87877	5.33031441321215	5.31607168870529	5.30481145783062	5.28647708891102	5.29234600579335	5.28230608202825	5.29666569325134	5.30389607063452	5.3170032386052	5.32633987716221	5.3134337966966	5.28964910291197	5.26696299982152	5.2982874816971	5.26846823828665	5.31329744180224	5.32643606969367	5.32158694312392	5.32685830725528	5.30320463856478	5.31321472385868	5.33980768440879	5.25678037365714	5.30787946539449	5.30447921726389	5.31648051571158	5.30897482609187	5.30847935035861	5.3265223093781	5.25875279580919	5.25887747148507	5.27596579982706	5.20904052557009	5.21872514941121	5.19549533990319	5.30160028908813	5.21235866919944	5.28076848255605	5.31680964393537	5.3083868566405	5.31266572243066	5.30529796821074	5.28996347702236	5.2392999096739	5.24917957786339	5.25569656780295	5.29654351624556	5.27236384542085	5.32805009959892
Bicalutamide	3.01517271766623	2.9429106757101	2.75650688128018	2.75585157242099	2.78832048825041	2.83013507385439	2.92927571493472	2.85142117908124	2.90586339860159	2.73945831125925	2.87225187545899	2.85736165240476	2.40921313375876	2.81377596079325	2.7317504305587	2.85816933917236	2.75765188089573	2.94787289599741	2.99942065527084	2.88967427928959	3.00511907379364	3.04894080242168	2.4578904190298	2.72793271685369	2.92977479582784	2.91489660239277	2.78703686199534	2.87328333405648	3.01450191561539	2.53559310054256	2.51714339470085	2.57535431098252	2.48362036397335	2.55962535018247	2.43088444819463	2.91187169415395	2.41770054145957	2.7839879853372	2.883236364571	2.90599511576443	2.84897677626081	2.80019375920713	2.90123906606032	2.60739232771365	2.69089057157439	2.66290753224593	2.80785957414741	2.72548532718988	2.86210209053629
QS11	3.51829585529549	3.57087411779344	3.31763387043758	3.23979178652664	3.22688387591281	3.22452933975953	3.47758981159862	3.35546460952224	3.63737913632935	4.07611923918798	3.29869654683685	3.27675552311226	2.59100383193008	3.18488896465281	3.04607958020608	3.55761878158417	3.12685564169862	3.51600195603354	3.53716283427404	3.48603515979178	3.4698395832073	3.55430082726723	2.88726384530463	3.23698423390067	3.40086666004275	3.48844623697407	3.31349193116912	3.29769596535149	3.55489069478932	2.79986579901062	2.83966574695587	2.85620167912651	2.80744016598699	2.85694083666975	2.65553381549633	3.55448243015894	2.7037444160541	3.06118792799661	3.34440789590977	3.49314017351701	3.28609610379239	3.05142310396509	3.30715448871767	2.81422071863467	2.82768412074163	2.83684754966035	3.24232029767778	3.11821763840406	3.40944647439629
CP466722	3.24625139529467	3.22839818624178	3.40638880335292	3.00702236447562	3.17023361299876	3.01069162020859	3.33146534984895	3.17988885155596	3.30807478218947	3.2760690734966	3.12726882634939	3.10670715098364	2.62320331350611	3.03318559773786	3.03179609661134	3.13105609209717	3.27341817167064	3.11634712424122	3.14891684930868	3.16615547322406	3.23905212731228	3.67158524422819	2.69366699815219	3.28918504865034	3.29623892092522	3.35360283193024	3.19332595452717	3.23832801768157	3.26267019395052	2.74483542366326	2.61845814726084	2.9181950457713	2.49740472096163	2.23988871843248	2.21100857305327	3.21702239069479	2.39814847260919	2.9156395347258	2.93134639471848	3.34876934832085	3.24853335208001	3.0363923715085	2.71680772748941	2.58963513277905	2.68370697813444	2.69825327877917	3.09153871356618	3.18135821624131	3.00194990222547
Midostaurin	0.670252291974959	0.504089185905321	0.213159397424008	0.35692598164559	0.299799908657764	0.453281497782867	0.485090661829075	0.423394250651041	0.54678693613569	0.206899114779868	0.459728471087331	0.332922660849194	-0.187360902677676	0.313870931367767	0.273348896750881	0.383212551547237	0.391090409450785	0.671334456310678	0.502741702403817	0.493616852431923	0.608434357401177	0.61401575252156	-0.201210064051788	0.226545028714955	0.528662515509327	0.478593761835176	0.316967738598826	0.290938080792003	0.546504356154703	-0.251117566819552	-0.212714025415484	-0.123903447389335	-0.250146661758535	-0.180886276463233	-0.371988774663441	0.355589442343988	-0.253112632743743	0.278630790108733	0.350969788206493	0.488300073558576	0.416183227787079	0.412984134654352	0.594736269752395	0.0238461258534777	0.182108583638198	0.122389124325008	0.458943632841697	0.21997360473838	0.364698716138465
CHIR-99021	3.65914427750527	3.60476035130238	3.51270106412956	3.56819132621203	3.46193427118525	3.61928985855394	3.6111842533502	3.46829837918155	3.6392195478023	3.60587940585699	3.51100341795682	3.52079531632739	3.00098800802763	3.42532160874901	3.39743549328366	3.64927235516409	3.32171041098368	3.79111184699236	3.71309473810494	3.65558542454726	3.69366034590178	3.49327188432683	3.18648999027447	3.30932732983889	3.52766783678921	3.46881033614878	3.46079716637388	3.48418792874059	3.6868056207466	3.13666863804485	3.13043414710011	3.11475121828562	3.34856630050213	3.47214603214089	3.52300615851977	3.66620163284201	3.31754210185896	3.38938301936841	3.73803837363535	3.68622059959482	3.40785044451337	3.56520948376232	3.73456932679168	3.40713933889319	3.36259833088147	3.37025608240413	3.6320910584659	3.37790791662827	3.5754983177846
AP-24534	1.10180527085102	1.10180141139143	1.10177768123204	1.10178412242824	1.10177425399433	1.10178637868054	1.10178197912556	1.10179174586253	1.10181289336027	1.10185608932459	1.10179444603681	1.10177901207455	1.10171919012532	1.10176692577234	1.1017529897587	1.10180019215459	1.10176213158556	1.10182398204204	1.10179492471461	1.10181911285878	1.10178097548983	1.10178716926125	1.10174411210305	1.1017737166073	1.10178311194308	1.10178396129192	1.10177323865436	1.10176932021145	1.10180448731929	1.10174233350722	1.10173815025822	1.10174851505259	1.10174760427773	1.1017498641531	1.10175645898363	1.10180270403096	1.10175861468015	1.10176944180385	1.10179419000865	1.10180170836127	1.10178088421709	1.10178959778458	1.10178360041897	1.10174695365733	1.10174934656659	1.10175023712965	1.10177563101403	1.10177016246887	1.10180171921397
AZD6482	3.01923504083055	3.01847246104364	3.01764462210448	3.01855439272412	3.01811907465296	3.01927423201806	3.01871872091796	3.01853481349243	3.0189859519729	3.01770602037673	3.01891127838198	3.01796710143337	3.01583766756239	3.01811095772586	3.01829156007803	3.01810449022059	3.01849834391851	3.0193073244533	3.01899917530658	3.01888349458359	3.01842654515023	3.01886769878936	3.01743980071168	3.01767372925003	3.01875569288096	3.01865652453265	3.01756081186769	3.0177493177935	3.0188838884542	3.01712416919351	3.01745799147493	3.01790218137339	3.01736708576628	3.01766611981464	3.01775347630725	3.01825133141999	3.01742206672497	3.01821352356801	3.01803455012135	3.01892720923201	3.01856270466444	3.01911352074474	3.01860040955156	3.01813894421826	3.0177526397251	3.01762277268761	3.01843379579813	3.01777108064133	3.01777841819759
JNK-9L	0.00901769996385804	-0.207818477927499	-0.398172454095439	-0.27537107200024	-0.286758751801394	-0.15195905209605	-0.162287887881734	-0.335289613362087	-0.0420528671701423	-0.145657502933926	-0.131606211190639	-0.361389585572317	-0.593701737524186	-0.353375966740621	-0.225856685079379	-0.173122949518922	-0.0529551015503222	-0.00516295928624544	-0.210666122643885	-0.211778688501667	-0.161292324939786	-0.0197204897897669	-0.237837259023319	-0.338442039684796	-0.128369734478726	-0.159558467555987	-0.375502234235918	-0.26655824022983	-0.118357912614019	-0.261928827082979	-0.400996402497824	-0.20870425714598	-0.286800534352054	-0.146407667565532	-0.428467302335005	-0.296945665297329	-0.331459147294067	-0.321344141139215	-0.338855302393009	-0.232639860989312	-0.175245170610633	-0.112224097613272	-0.187369303105231	-0.158475221063148	-0.346451043723786	-0.390640449546837	-0.240234870443	-0.294860739706067	-0.374208465367305
PF-562271	2.18967525797544	2.03429604718017	1.89816525800232	1.9680714175182	1.83659840435961	1.99774072614893	2.05748726925853	1.95938355422147	2.1722420796857	1.83870995120644	1.98078781586525	1.85112555226515	1.40473126354666	1.80515052993237	1.7883271031146	1.98985823831009	1.86764237598525	2.40144251871204	2.08200927330733	2.10238377449167	2.17258583625789	2.06966036818984	1.38248169844743	1.77334941261365	2.00951048089854	1.94948869354241	1.8736932599315	1.8363631775465	2.1068656308455	1.28788825105668	1.34623740954915	1.38950499470341	1.37246352014905	1.39588215352364	1.40659864373359	2.00259762061455	1.38802769304601	1.74946461941473	2.09885969367375	2.11675749149122	1.8878863713563	1.98751628667535	2.19591422050032	1.5910940854348	1.66325670027564	1.6464327859383	2.1232238955211	1.7830220173454	1.96511959259889
HG-6-64-1	1.22198230655572	1.2528194264259	1.36892648436251	1.33352429171273	1.11491404430176	1.29203490621954	1.262710929805	1.2015028983289	1.3612309351375	1.62090610675048	1.21881383405004	1.1506055084085	1.08170755641064	1.09271746822642	1.07171611657576	1.42242870290865	1.01017887338716	1.59557675320612	1.34100854609426	1.3768149751371	1.23263605438886	1.00101640164235	1.08666232642767	1.04001781764083	1.12194543552979	1.10206845926351	1.1732520656164	1.12805975511834	1.29005574321242	0.868049825111909	0.951065424435621	0.902050418820938	1.04482401682811	1.15383045094037	1.28660497536965	1.38038535739174	1.21926242549911	1.07120786649787	1.44574252653354	1.36495426071435	1.10265789008129	1.30735023786548	1.42856883279562	1.06224017885754	1.05758965010465	1.08511784582022	1.37533007216366	1.1268986057954	1.34522569507165
JQ1	0.453301535934763	0.459183589889432	0.481355851728037	0.5266173952352	0.415911217799804	0.489102016962583	0.448151768835571	0.4182117742648	0.519614326275486	0.644007034827931	0.451352702109623	0.401685173029227	0.442337106161315	0.392606466765361	0.401982499802095	0.52152556619631	0.425369617591818	0.633348092948434	0.546664162280746	0.494864168104435	0.462772814679031	0.372278029027607	0.389649869695651	0.376514970451458	0.390953143617218	0.379729957849416	0.404675766495145	0.394970532710707	0.483783419329348	0.3365144602158	0.33905088913542	0.289747765540069	0.380471230414468	0.46323180749944	0.52636821002055	0.498058479929882	0.430641315135297	0.396985268701992	0.568003848480525	0.526913342610185	0.385663823086014	0.508974241351766	0.581864099424393	0.412892016682952	0.40477625564934	0.408970378081267	0.539379594404135	0.403093480104337	0.518953209994226
JQ12	1.63066762585168	1.59796692634059	1.52100155072472	1.62732935872492	1.56151845460812	1.63549502822574	1.58231175508965	1.55936946887761	1.6440181099606	1.68301054642378	1.6124100004603	1.55368463408002	1.54953968248273	1.55109599290036	1.5715410230884	1.62617117046769	1.61022768572036	1.71065433750013	1.68458736287171	1.60777298236863	1.60852667982431	1.55490670036464	1.57284988350786	1.54353739409343	1.56896370525337	1.570413444573	1.49708883766763	1.53523903259045	1.63136754942182	1.57704826817409	1.57037200005012	1.51044441291129	1.57579580566121	1.6909892199915	1.71773250010059	1.61131133010213	1.6005542582569	1.5569539072139	1.65469571706475	1.63863971211567	1.53541472973148	1.63005546779573	1.71194915620311	1.63195811695081	1.54700334642844	1.54511181500193	1.61821277589547	1.51259740318676	1.61618369255838
DMOG	5.96117354573565	5.84403108637257	6.05900112623498	6.13631946184551	6.18736652757403	5.99900101899023	5.81203207973553	6.03069996489733	5.93073965757794	6.20289624759951	5.92157918005929	6.00717020431727	7.00040037321389	6.10373670373554	6.31496987634649	6.00711977184537	5.51976355476476	6.12313241379251	5.83198177399671	5.99950540759708	6.02463893642745	5.57047363815271	5.86073850909983	5.68408121327117	6.25032166987092	5.73746945848008	6.24733311360338	5.77142142760649	5.85078608564303	5.91933818836136	5.8291320386587	5.94999383057533	6.49307248066555	6.27194644579982	6.5674765310653	5.49885870012001	6.52955706853249	6.27110053822511	5.88217025247285	5.69868665911075	5.8799450767055	6.16979580875337	6.62416516389192	6.02926392164208	6.59568484751611	6.57920047353771	6.04602754254849	6.14327026380827	6.27952359177823
FTI-277	2.12426527884696	2.15947018837064	1.84458681947647	2.12624277627798	2.05991277451049	2.19179727857021	2.15966888085196	2.21721696422156	2.15015224791087	1.90814967248441	2.1425729431248	2.06175560520526	1.6926519851006	2.18877534666273	2.14559426503677	1.92609208841215	1.9075164366836	2.16710164814395	2.03305791775021	2.07746848451224	2.08603893082255	2.002537157725	1.96565131822365	1.93414134471843	2.14617080157723	2.0740883233082	1.85486434876332	2.00852463487787	2.01837821020903	1.79784031958886	2.0825966718149	2.0787349653937	1.95740747406336	1.97697394007747	1.96852230981915	2.04797949112736	1.97078959399506	2.22407824304292	2.02124498652455	2.03039939071814	2.14943961909092	2.17474009459909	2.04621045430643	2.05059708267245	2.21354291640955	2.17963268887535	2.05778095827287	2.00800543681433	2.02343673671626
OSU-03012	1.92178317997545	1.96662442395994	1.82384082563315	1.69043153734287	1.69201492911802	1.56108898656449	1.74304371809611	1.80039012291431	2.02640228803105	1.98062099243534	1.75528723693376	1.68346665342563	1.39608985391352	1.59302666583993	1.41738382892653	1.89175960354871	1.62646704210663	2.21414107480425	1.88950837424989	2.0066772292307	2.06778562345654	1.81491579068274	0.947821503349085	1.76191075199805	1.74467420524266	1.73532538482671	1.8449976708952	1.70559381190617	1.87943860657611	0.938905288129237	0.921365313654648	0.888612052149531	0.975420343310726	0.951797275175708	1.00937110639805	1.74323423742992	1.02475735837424	1.39693869971844	2.10782277640513	2.05983757191837	1.61630526240998	1.66874805615404	1.9594369410814	1.11865828791724	1.21726305473499	1.30821896197444	1.89096121920579	1.5363154759287	2.04271104172166
Shikonin	0.170818631573306	0.034801126586578	0.137056236330759	0.176778949465141	-0.0270664285025295	0.0889813786958396	-0.0713569271791705	-0.204265188032242	0.16621267612588	0.409163091930862	-0.0141328434581918	-0.123167767422735	0.375521828984317	-0.174363827133511	-0.153357115856165	0.418696448202297	-0.0419734598454391	0.717130124280784	0.13314334098071	0.115706618158891	0.315934351130695	-0.213710208364474	-0.617032212001761	-0.297528773728268	-0.00155119969029061	-0.24790079464337	0.132210497592846	-0.0728769722292268	0.212852310306847	-0.526980515999011	-0.930358730640498	-0.862166202467668	-0.383841625875526	-0.199100225627482	-0.0749476173917905	-0.153213468426434	-0.244058693666067	-0.2226121044517	0.577107179333038	0.214288716476178	-0.281240395985799	0.241309057820026	0.884504508454521	-0.262375811665839	-0.07023543778317	-0.0444789010962183	0.3558848252242	-0.164070492581216	0.386783356971067
AKT inhibitor VIII	2.44637850658279	2.44719287223728	2.35762767399269	2.42524093800373	2.40931539671245	2.4515019979196	2.44784362954466	2.42114016289523	2.44953396305085	2.4266832660247	2.4347694336029	2.41728234784242	2.28218358644682	2.41813765015664	2.42254128662675	2.41557439331633	2.3908864673282	2.44886852848173	2.43990829767732	2.44162045823735	2.43063619046232	2.42509528689775	2.41307614555226	2.38973301831305	2.43134421247964	2.42950198292427	2.38443520563844	2.40041103274206	2.43588540766842	2.40065735208785	2.42033698205887	2.40549772911903	2.42562897586662	2.46030782889832	2.42040751035379	2.43951712293155	2.416297412687	2.43075284803902	2.41039179119219	2.43137006217032	2.42252827417972	2.41954489101747	2.43472385817083	2.42778519478661	2.42267644225161	2.40869236778581	2.41361153006654	2.4057418433776	2.38149515679758
Embelin	2.6766854760821	2.69879349883282	2.5341428428156	2.55716436101836	2.43802933217873	2.46331496290241	2.54321594718733	2.56516982245505	2.76090730030346	2.87252469799504	2.4729869504772	2.50893159419276	2.12754582656494	2.42496738313902	2.29328801480656	2.73628825141959	2.18105335638259	2.9433753304347	2.79689603234781	2.82056972450708	2.75547739268468	2.45794535855082	1.99444719029516	2.31646978433706	2.53115979445677	2.45244894101611	2.72026972884913	2.385478885484	2.65951742764878	1.90602159545731	2.03728869291175	1.95980441342673	2.06740632125744	2.09428113648838	2.09226948438487	2.59209701199048	2.11412629516465	2.3624004903779	2.7709328569399	2.58735958919828	2.40759610271987	2.38424610498064	2.93206409743197	2.0632824789189	2.27490476430449	2.28375889792202	2.64243037311389	2.37677627004555	2.77178775675232
FH535	1.8913785889472	2.05830826233485	2.2199668105612	1.79202437811141	1.73107956831587	1.68781349380856	1.88429646468386	1.82057382796685	1.84642014951644	1.67772166587972	1.52364956033292	1.92147979690325	1.0936474568434	1.81563993511999	1.46565078796755	2.06361240306506	1.01290603986961	1.99517608671405	1.99769074748585	2.05804202716003	2.25896903529986	1.62609824913887	0.666835717290567	1.22434942909937	1.78519053984591	1.58537264278343	2.22324605542516	1.80053438066956	1.98638705607755	0.425297738087481	0.668465221353631	0.662293387935586	0.878288983127056	0.735624164046909	0.807025879169611	2.0994252373091	0.909103573283964	1.6552028932855	2.2681621300852	1.86319808634572	1.61990427344965	1.52498146171609	2.2778190123074	0.958909972552495	1.73900730182592	1.73104612160989	2.10837602909173	1.66328942208278	2.12276347871798
PAC-1	2.34667452155514	2.27280741459115	2.08348283259066	2.22331721689195	2.24794469855622	2.22107905275631	2.29003117454769	2.44323988377358	2.34569027807839	2.24682653791356	2.38154518854999	2.19042748003963	2.10273576942994	2.24639540411019	2.30047849592318	2.01655777883462	2.2618929738249	2.37364014465374	2.1523944419566	2.25816117923937	2.28818864458848	2.32641358664467	2.14796476072256	2.36156977204695	2.41333634832456	2.36570255119339	2.16050501366392	2.1362301055575	2.15427523473279	2.13496129754879	2.27167250149139	2.35185134989307	2.19435519772372	2.13649718102832	2.08478986150716	2.06327816661329	2.09710617107513	2.28625294510429	2.00449898353036	2.22755589249154	2.38282634744354	2.39992681515414	2.10289507288835	2.13583977765984	2.15020782674477	2.16192346318795	2.20263982890261	2.21680236386211	2.24892318918082
IPA-3	5.05729975100293	5.01868052819363	4.7694991299504	4.82005526744795	4.79156208476106	4.78703417871928	4.86870458534234	4.82424587002788	4.95579717714759	4.77954494621352	4.83587857024009	4.83852214497435	4.11995201229974	4.71916966644306	4.51274237277337	4.91691613268928	4.70460790558942	5.18994745148823	4.94213721264556	5.04694860136856	5.15120144662156	4.90092127288334	4.19046278867077	4.73625850067534	4.79092708977944	4.79452545307607	4.95987385835214	4.74730655193174	4.9932299094169	4.07934030011421	4.10021418002354	3.98934529602468	4.31428351860964	4.21069763395921	4.37448911876269	4.89068923712633	4.28878864897578	4.5239670163766	5.21258335377774	5.05735235845198	4.68434861350263	4.71217960545612	5.08539824186595	4.38880562329187	4.40012090337531	4.46746047664402	5.01540560501149	4.64355097704416	4.99797039726658
GSK-650394	3.45176061516724	3.39060982628112	3.2478030436036	3.12057178318672	2.90631261691137	2.92818463509175	3.21499130199101	3.07952499712484	3.47027831506204	3.66049215914284	3.00980264460343	2.98577229358984	2.07564017154661	2.81978427733802	2.56695776289764	3.4744155431454	2.8199295004727	3.71327152754632	3.61839657102811	3.38788400839817	3.63537681268363	3.31259898696858	2.02840686986534	2.81618409882787	3.13285073187645	3.13940335849064	3.17837261823454	2.94946901006749	3.47051492228003	1.72213799144536	1.92806603613839	1.78626442194532	1.93229640864109	2.00758576971714	1.84361859197887	3.29521235961278	1.89347370180345	2.51790599255494	3.49649988261756	3.43430694465556	2.8858005721515	2.77463727344875	3.59350361267342	2.14622643622503	2.25858687141908	2.32496534645365	3.3483194022979	2.65685197718012	3.44190673421827
BAY 61-3606	2.60873213335732	2.56800046130725	2.46882455560962	2.47262049214381	2.47217335156333	2.47872797742919	2.56026752328257	2.48488232901388	2.59197578940157	2.64897956187359	2.48233080821669	2.4581133114539	2.15227185893059	2.41156895716158	2.39873269264618	2.55575996928537	2.41642704168388	2.63692492706077	2.57742438074099	2.55767530758007	2.63493262726184	2.57799626701809	2.30659877216914	2.43683119916499	2.54486864062976	2.51913762453506	2.52422972992739	2.47695220005963	2.56633696244618	2.24927243881222	2.2503050143843	2.27600669393124	2.3626874553511	2.36216465363282	2.32815419571417	2.5311940985888	2.28521029342771	2.35210271228298	2.52855914900489	2.55185140878608	2.46261298985347	2.44613192492236	2.53326195758052	2.32120608361332	2.27733345720851	2.29410167476131	2.52275713045094	2.41504432880598	2.54441417808044
5-Fluorouracil	3.41584969710634	3.5712058906497	3.66126912724435	3.3659722292065	3.43524137999296	3.34953034665911	3.61261564531977	3.52586539021355	3.51053092901467	3.75661196053931	3.47110164151899	3.44355454986882	3.39949925750761	3.37684061265271	3.37978835245205	3.49345041879311	3.49933005994254	3.38129597162909	3.46620669267949	3.39687266559654	3.40993008571517	3.73579638186185	3.39385817308147	3.584383229381	3.56974817948293	3.65190589047643	3.48295889647071	3.63810887289462	3.55228497619442	3.41201167171481	3.30453886842876	3.48346554677047	3.18936380807146	3.11344577875667	3.07410550994488	3.53150288854033	3.10528061134168	3.29254564838325	3.33354061417522	3.64660255662846	3.54488595067378	3.31057602351057	3.11512570305132	3.05116460952737	3.1001858446138	3.14355978040996	3.39689295110129	3.47261445365865	3.44154162233518
Thapsigargin	-4.08349023255298	-4.30366285144897	-5.20866904673998	-4.84430982500531	-4.61239661424613	-4.7432570551498	-4.48287722908656	-4.5044224381039	-4.25709039904594	-4.56841302831981	-4.53495736221982	-4.70657906804605	-5.64614139376827	-4.67681482632387	-4.64850553951335	-4.71373576617366	-4.81943787201744	-4.39540559736468	-4.98634492348346	-4.49847476852193	-4.29832159553548	-4.27933716187753	-4.98304363357325	-4.65147197544565	-4.21340858220398	-4.32060354974101	-4.47038754089384	-4.88450445257681	-4.65030496248207	-5.33139086759619	-5.06616174457527	-4.93096302486783	-4.97336666726324	-5.11467368730852	-5.64069329596683	-5.03528471378506	-5.05369453333238	-4.80130231354926	-5.07075005895353	-4.85384326293282	-4.49178598717209	-4.96286554776968	-4.64279986788754	-5.09536634510496	-4.95364681767097	-5.01041460663458	-4.76512358923835	-4.73598722057358	-4.89448427628503
Obatoclax Mesylate	-0.668660708996698	-0.695750663028763	-0.736577270537322	-0.848555631261761	-0.854706673691806	-0.879720171705891	-0.698327840847991	-0.798628578182432	-0.660808470668798	-0.576792996770718	-0.832335538571668	-0.851630442834082	-1.22461917636841	-0.91249278384111	-0.980272721359808	-0.719703796961056	-0.961897451458706	-0.519561457353504	-0.649554369303965	-0.742165876683313	-0.585944705552889	-0.688964601195582	-1.23073277087057	-0.887095147635883	-0.777126642455294	-0.795337902650727	-0.790519336920993	-0.814275310429927	-0.696597439452622	-1.33463519329512	-1.26865024165929	-1.21894355834767	-1.25153218278958	-1.20738382957319	-1.20381961320417	-0.727757161375309	-1.25874895181853	-1.02184464291173	-0.696723993978625	-0.690921642976668	-0.864273865164793	-0.839086089789046	-0.773308888937095	-1.18688432595993	-1.140613050595	-1.11152649616928	-0.735487686495383	-0.934107152395831	-0.670087104375269
BMS-754807	0.056426880809342	0.0564398008227354	0.0572006053173757	0.0564063432570796	0.0564575915419567	0.0558815857341326	0.0563297644451817	0.0569677362193426	0.0564595511258457	0.0561616706150341	0.0563269404238262	0.0571202605022538	0.0569821263316665	0.0559316208411591	0.0560329223033769	0.0566168974216028	0.0561259634384594	0.0564676740320254	0.0553480809425748	0.057014152611961	0.0568713003504691	0.0569436808046229	0.0543691120059577	0.0565993398854223	0.0571113527099829	0.056452430831663	0.0564723215221399	0.0568847530186547	0.0562393653009154	0.0541621057069532	0.0539849915329045	0.0546013426446965	0.055095750413602	0.0535356330927108	0.0534671774875051	0.0557813737991975	0.0547388245317189	0.0556209414357562	0.056118415135697	0.057047823706645	0.0566957248036042	0.056214723701399	0.0559534488103726	0.0546129848262211	0.0555277468766127	0.0558224631525492	0.0566987206448921	0.0567667218732453	0.0569099543140439
Lisitinib	1.50922999248971	1.51187503770217	1.51843641213401	1.51277152585397	1.51769203379566	1.51363976964581	1.51458620673404	1.52195758755199	1.51414191418276	1.50333979611215	1.52034527376484	1.52110826317902	1.53828248635079	1.5134704670978	1.52578500891292	1.50953747363778	1.52171455615258	1.5019874764948	1.49503249907326	1.5151207782859	1.50591568619742	1.51804708068666	1.53207425254054	1.52280293156761	1.52201535459547	1.52116053635508	1.51101683718385	1.52139438440039	1.50511135938132	1.53751257788113	1.53188409706391	1.53674339693019	1.54068822329463	1.52860181960487	1.52943522122206	1.50940544652275	1.53444834209811	1.51755429967063	1.50135028048282	1.51770279105982	1.52374200845043	1.51665215193534	1.4993368520445	1.52596712973182	1.51940885264485	1.52087838454445	1.51351600759913	1.52743158431447	1.50382954925792
Bexarotene	3.81735375174936	3.69411508928066	3.79028248894378	3.41768772726087	3.43620495579988	3.43328543921214	3.63991237169465	3.41436480968519	3.81149288028994	4.07721252396353	3.34605440271261	3.46130531657284	2.70708304682129	3.36923404858408	3.16295389806738	3.89465661934019	3.05730363136444	3.95261363138166	3.95655837328484	3.74479977555706	3.83696405579197	3.60796313931667	2.5912056721313	3.06838695611243	3.44549556420831	3.43663263748872	3.51810048983619	3.48684197683499	3.89279292499791	2.41290252153769	2.48582424604691	2.53621045258524	2.54069062771177	2.66134867140284	2.67374933797126	3.93664917861363	2.53927505493015	3.15323559411431	3.88905909463133	3.81826487658525	3.30274620968647	3.35018831300003	3.77004972591102	2.90645100245975	3.05420437560914	3.06106529688384	3.65115596293928	3.17374067346128	3.78197352919817
Bleomycin	1.48523325982279	1.44040258000565	1.18757555254045	1.16222096708657	0.722277357899257	1.03275281407809	1.2768989116133	1.17331618030276	1.46510919340025	2.4234979758071	1.08463884366007	0.965119147782046	0.221948067371463	0.731120058044365	0.488923498765458	1.72899205773651	0.307965521584839	2.10331104476946	1.82437889313236	1.36471283003705	1.55046631818076	0.926996674002883	0.0919364242596172	0.376500057375827	1.27836188353803	1.09419525067508	0.923347603962241	0.882912494185151	1.60457331266991	-0.346712335058484	-0.0722012150283007	-0.163488015347154	0.0540525842731814	0.367764952486799	0.287111111196189	1.30568945702611	0.0752235160219916	0.44530950295036	1.5332923261373	1.49310379856863	0.787812797566313	0.892627284783615	1.97477356187956	-0.0304809328960984	0.137931336884421	0.240045226874244	1.3219048533561	0.379417879773073	1.80787724061808
LFM-A13	4.63744996026887	4.71187812737784	4.61370613007751	4.59566140384118	4.60324518511727	4.66758443351761	4.74407769960504	4.62042646910095	4.67711355662396	4.69763063844186	4.59017808475774	4.59262281080022	4.29435724388118	4.63412614717423	4.62133631921593	4.63810485312242	4.43873703959463	4.64798490100771	4.65825595690051	4.61308122977997	4.62695060961222	4.63883174947489	4.60365056360537	4.52299820052963	4.63223445157014	4.63844191082642	4.59672187543721	4.66879793371739	4.66685084581679	4.51700137358354	4.59617036443517	4.67653249786307	4.5646043389525	4.64681856537992	4.5923053099781	4.74448220669192	4.56813173177222	4.63911786285083	4.6207292821211	4.62711968678552	4.63727798589309	4.58366276998648	4.49859784309705	4.55517477802501	4.62703340554638	4.59883304953821	4.59153682165754	4.61060333429398	4.54016159183941
GW-2580	5.73455761300002	5.67453041006871	5.42573217126327	5.45902069113825	5.49822351701271	5.46876721848531	5.58544163642429	5.58961662969613	5.73949444418598	5.51281493447805	5.63032971333543	5.55013322099086	5.11115100108522	5.43912996271858	5.39224489652848	5.55590767438048	5.73125314042846	5.65016388288978	5.55222335307047	5.65837612800693	5.64468907033623	5.88203185576293	5.09952520743821	5.67537247445914	5.64171551158137	5.71268371052292	5.5356348951081	5.58019911103173	5.67745497304643	5.24123307484305	5.14373500972086	5.24838200187334	5.05969488309911	5.00244416694499	4.73017497117116	5.49160586030815	4.91750400105813	5.3811760521216	5.53977510264498	5.69024775987323	5.62265909087529	5.4382146704548	5.45121989332889	5.2248564192912	5.18941451169786	5.19608145605461	5.51156569247403	5.48621014196127	5.4945372493175
AUY922	-2.67035198766198	-2.9285031341767	-3.74306980907175	-3.34525382028409	-3.39467519960324	-3.13621366988717	-2.99344504673343	-3.15095977650892	-2.87646891588537	-3.58185070963381	-3.18452468048126	-3.32011851796849	-4.58032355528399	-3.32486961677973	-3.45049112466636	-3.31305944695897	-3.62435704825125	-2.74366871162174	-3.01313482853871	-3.11666994145899	-2.75355196535053	-3.03132897537746	-4.0717111639817	-3.7103516711388	-3.0146590385601	-3.11465130158369	-3.60364774798575	-3.43072791869212	-3.02404090451822	-4.35338110332034	-4.03084648388535	-4.01983490365407	-3.96560529872927	-3.84250203549622	-4.03286872736092	-3.26759854421307	-4.13915865518307	-3.53104686304728	-3.20569220035943	-3.05083949395964	-3.29710890596429	-3.34665881717427	-2.9564236951844	-3.6933295495464	-3.71434011132468	-3.72238813596993	-3.1925711630274	-3.71247393901436	-3.33220992858831
Phenformin	7.78187300111547	7.85418952326564	8.19491703760286	7.32730754318444	7.28477768613005	7.20845251719357	7.90465906534521	7.26800885673355	7.87447174177866	7.37210780737266	7.43946619721444	7.44839706029175	6.63718184606797	7.02811969611492	6.84221028435901	7.91011567323182	7.99586189328819	8.13244231865753	7.82983083637377	7.63712798944604	8.26665346872701	8.40977855659719	6.07350313046974	7.5864467842364	7.43181713003411	7.66478710990093	7.59246330779208	8.03738140918181	8.07886564074969	6.20297833140586	5.71555122507048	5.88923583863796	5.86503656725822	5.86681793353469	5.64619277323127	7.99907398206854	5.65184749906028	6.62418081627567	8.32011231113064	8.44411468709372	7.37904655190098	7.2670724646854	7.51699168541621	6.4390338734934	6.37335287829268	6.47315795577684	8.04026038282721	7.30641621806894	7.62643988309664
Bryostatin 1	-2.76272164466998	-2.66677290910532	-2.71789765824346	-2.69717848443913	-2.75105776603279	-2.69608656481791	-2.65223746174275	-2.7350831784208	-2.65845112611642	-2.60446974860228	-2.78480490441721	-2.67710720748372	-3.14412963484233	-2.81565772260161	-2.79675644452298	-2.68045349474963	-2.83697631097476	-2.78046887202558	-2.69199886803964	-2.63695569543048	-2.70790754483841	-2.70971706065454	-2.77504344162536	-2.67774051276666	-2.7542799241272	-2.6960225946831	-2.76655742778648	-2.69701945835972	-2.69642273138337	-2.73177800015045	-2.78533372513849	-2.85737461044875	-2.60939456846529	-2.60332020399574	-2.66936890967138	-2.56918060905854	-2.78221793578629	-2.83610262597177	-2.69701002909178	-2.53757382721028	-2.7758362377576	-2.83775127827202	-2.84133577739872	-2.74116192557331	-2.88803519606372	-2.87134327452537	-2.73918099323564	-2.72988224215655	-2.86430292022109
Pazopanib	3.85739507710474	3.79647605310528	3.31468463038289	3.5090522103278	3.43551183571243	3.67586532880996	3.64217733047685	3.5485059409238	3.79597269256169	3.70586649862653	3.59841307084912	3.56935535462984	2.47887168198158	3.46408765841555	3.31024235717712	3.70983900045857	3.20474338598913	3.87375932842126	3.7501617889022	3.82224184447696	3.71186863361634	3.52825376539282	3.12468638720811	3.24948234184652	3.51604540014339	3.5916799143792	3.34344043112518	3.39297406049948	3.80141987779786	2.97634977918525	3.11735806306837	2.99609182012175	3.20027527992659	3.42787080046065	3.3913966407284	3.85218426095	3.2734464086025	3.38120222367301	3.77087180051893	3.78349870784627	3.41152563079054	3.43816844945586	3.78831827927202	3.39773481596323	3.27487214566162	3.24732765116053	3.54880039794442	3.26422067876437	3.4946019990712
LAQ824	-2.60655591766592	-2.58305786217417	-2.65546529697983	-2.62299281765054	-2.61638532354304	-2.7215701750979	-2.6865742272784	-2.65967787936482	-2.58341181977479	-2.52337540264751	-2.60695315111411	-2.58909451533793	-2.58530207195402	-2.72079841833875	-2.72370602841642	-2.61060942470751	-2.5423654068796	-2.53356605702272	-2.60305988017286	-2.52236448439429	-2.51888524987465	-2.6054614947677	-2.746010889223	-2.49131510575289	-2.62498326228511	-2.63724924043097	-2.5956915886644	-2.63208052876282	-2.58929549361112	-2.63580492516731	-2.76519368178277	-2.85847054010603	-2.56907320355877	-2.61806415298768	-2.59576364846563	-2.6955854270414	-2.6627456903093	-2.75328059411119	-2.49760514799591	-2.50346920671588	-2.69126676737564	-2.66987686195188	-2.52628794471946	-2.6673488470727	-2.80108768712801	-2.73178801346355	-2.58384869798456	-2.63566076412083	-2.52368255419914
Epothilone B	-4.95450573696858	-5.15373872755725	-5.34969992876716	-5.4924991720852	-5.63777287197281	-5.66945855754491	-5.24428019853508	-5.34157665964143	-4.88967489136201	-4.706921075809	-5.4333410777852	-5.57485524163764	-6.58520020771258	-5.92288107848142	-6.0455920951323	-5.18607554862139	-5.69585098450451	-4.52583868341031	-5.1365460681287	-5.08930939820135	-4.64741263783919	-5.07854081047802	-6.85009409810621	-5.61076223263052	-5.19272433692438	-5.33258014745494	-5.47835889540262	-5.53233206156059	-5.1421725888981	-6.97558752502111	-7.03125691937162	-6.91253268521251	-6.49893542612788	-6.53899442349699	-6.78608248683988	-5.54596894537277	-6.87080164040342	-6.22882177547886	-5.20124756733551	-4.88118770851703	-5.58696809433949	-5.50035634237889	-5.13149121582848	-6.47899953219586	-6.57583710438473	-6.43022124459731	-5.2162788679668	-5.89590567348142	-4.97880024102955
GSK1904529A	2.7755987433	2.73505343925259	2.6139107812534	2.63294604295419	2.59747717803815	2.66601382228157	2.73230552787002	2.64363350421262	2.72745564525597	2.62581784882941	2.6330529070611	2.63129461167018	2.04018514582319	2.60138826544556	2.52048383398285	2.68277239076612	2.60247422406743	2.76922119145109	2.75680533910526	2.69708858225287	2.81193679979869	2.77708457123405	2.28096710355442	2.52125285995606	2.66617161687507	2.67134186669231	2.58468686277604	2.62882717330192	2.73802610206069	2.13767853849655	2.24582724798559	2.25712826107397	2.21687232003046	2.24754912207323	2.13182758946694	2.74323369188628	2.18149271588906	2.5248313487365	2.68650422882648	2.72194712188139	2.63555054074666	2.60705383380081	2.68446078199693	2.40823894800386	2.45703300575876	2.43868532841925	2.69732537850681	2.52694922451627	2.6564643222395
BMS345541	3.55931450021118	3.53172623744565	3.5532526316453	3.3291283632555	3.44303087334301	3.35927069429155	3.60519527384404	3.40242638281093	3.5940123256281	3.55240017301605	3.37591314013978	3.41836173450763	2.79388478127567	3.33422090811615	3.26905111618964	3.4460155469079	3.41587595392116	3.5589663607416	3.60272887596453	3.51564470144408	3.60622127014499	3.78649253656285	2.88450873572608	3.44593072793117	3.45944320464618	3.51969502349651	3.45042867092655	3.46198889318207	3.61708837265444	2.95883004669714	2.87799335630382	3.00563837118344	2.85181442458999	2.72664348109034	2.81388777476974	3.59520233453101	2.73361922063257	3.22728045836987	3.47461225436049	3.64505681966634	3.39956619005181	3.29422403092153	3.27115109113638	3.03448033829111	3.05565202771221	3.05622695395371	3.43660782983332	3.38303287064765	3.41154415382245
Tipifarnib	1.70827968660168	1.65130001072548	1.69397105870729	1.65299187209102	1.59546770064347	1.48212610601313	1.57842328561886	1.55323579145186	1.77178946859595	1.86864564389551	1.51602196216976	1.60952332833492	1.47660785699858	1.42994212716832	1.41285671295097	1.78098430258951	1.46781524304946	1.95078694948519	1.723667410865	1.77058970853335	1.96047346690635	1.56512739499871	0.96566002123495	1.54991457199814	1.5862999903653	1.48038879599615	1.72519036795302	1.5320151372746	1.64964706493684	1.0322555493222	0.924519610841653	0.786014226204077	1.31353062240816	1.30846589639081	1.31064138943112	1.58401980685535	1.17988961337424	1.32847320713365	1.89777230171346	1.76915419303874	1.41174879854799	1.56344558255983	1.94810675748099	1.31046242158748	1.31932233945605	1.37792213428225	1.79841562486391	1.4935958095481	1.84423705832647
BMS-708163	5.08062225489673	5.0644287441085	5.02528461863813	5.00751959925734	5.03812682405432	5.00630080957496	5.05460009355207	5.05536673195761	5.05620239647464	5.01546698051398	5.04170780455366	5.05200034075755	4.91963636490502	5.03000663217286	5.00568892026114	5.01792259265798	5.0387727547757	5.04412945849977	5.0236861217418	5.05718924764132	5.0746677807914	5.1200212801179	4.91912505031901	5.05744479505789	5.07019971456957	5.07328747552824	5.05087009932817	5.03650944462325	5.06472470643398	4.92688680398216	4.92892183623072	4.95847132214266	4.91282309356126	4.86277549067642	4.8243113749225	5.02445762066622	4.88543658646882	5.01258399308675	5.01256099375741	5.05180863642474	5.05613684803361	4.9971351429129	5.00456171091678	4.93754992417727	4.97838244936599	4.97541629385495	5.02372649931645	5.03218885176943	5.03198644860184
Ruxolitinib	4.70852814468506	4.66866055749444	4.63441770777434	4.48546051869755	4.51810637814583	4.51113501458894	4.72413908484861	4.55192487757465	4.67659070005375	4.56753747391455	4.53158919904962	4.55719307245472	3.72626803496789	4.51936947035495	4.36853841095371	4.57150557413341	4.45657257973945	4.75601381782868	4.71896940080416	4.63747662879738	4.77194335567814	4.77074185868694	3.95820951690517	4.44970527027707	4.57664940614969	4.60291306757478	4.54978597687927	4.52592187748538	4.73022787591114	3.81578662926517	3.95212950416807	4.01703618755916	3.79315166295523	3.69117737503719	3.72572860411369	4.71957525200588	3.79183050626782	4.40848805603945	4.63918841623802	4.66398848410868	4.52507296651273	4.46778310256311	4.57309712247013	4.12257971668894	4.27092878930151	4.25545483392516	4.61330165329592	4.44738117303935	4.59201642927477
AS601245	2.43260360979045	2.30622265538001	2.24127892862934	2.21607880471263	2.12906822156851	2.20414966931093	2.30231666970905	2.08901487444609	2.34533248712164	2.50773333822703	2.16805947615046	2.2044947570336	1.60985544292702	2.03110512121261	1.92528017857159	2.42434136715715	2.04658142590499	2.63581800521562	2.38937997859207	2.37903433869402	2.52206416392513	2.25649832978725	1.81665099782998	2.05952309429453	2.20640698370579	2.14895776821433	2.22886514095067	2.13393193747605	2.44068410986552	1.64818955519616	1.62720063939462	1.65123073403955	1.88058655670041	1.88160828723346	1.92305524924173	2.31125662356404	1.89543496256679	1.89784350358862	2.47897232419227	2.33920005160862	2.0420034808689	2.16597961923689	2.47441977781394	1.92990081871061	1.82148921786653	1.86831649506598	2.32584356200308	2.02872902584593	2.38848813165857
Ispinesib Mesylate	-0.635080291595548	-0.774201868265725	-0.630117743834633	-1.15551121162447	-1.04767302707059	-1.33659153906679	-0.899498990226791	-1.04773428933679	-0.665102080290981	-1.09226929175113	-1.06539717346314	-0.99394530958636	-2.17631748905062	-1.2997119299987	-1.62453323245556	-0.866118376594531	-0.709104887256374	-0.648076737329171	-0.868438441675923	-0.768371884512376	-0.423342276126415	-0.260658496333001	-2.88577858408169	-0.9512539968424	-0.981398569453304	-0.865150152509984	-0.858238654345111	-0.931573497307681	-0.670742545340575	-2.83560565921825	-3.1841550899355	-2.91136605252722	-2.88048810945067	-3.42689445841003	-3.65110502144259	-1.00245753406424	-3.28766225294202	-1.7402038092266	-0.678348875435493	-0.426740253771692	-1.06459823276886	-1.26212919249653	-1.00034073371077	-2.21386700706118	-2.0689948803877	-1.94705313213563	-0.749894509196487	-1.21590925624031	-0.86388077889838
TL-2-105	4.52659310692241	4.49858655821959	4.53476471951514	4.4305770489402	4.44911417590808	4.42294265297886	4.48709499222569	4.4133059031015	4.49153648248718	4.54375744360952	4.45263971214023	4.47243252210242	4.23598949661051	4.40822469174833	4.34062024726156	4.53491513137877	4.52463496376297	4.50594426004157	4.52936257177027	4.50097820244374	4.53913710817156	4.59037510324081	4.2920234083165	4.45901267252439	4.44337869360636	4.49094943933551	4.46137517113291	4.46871243165458	4.56244394109909	4.27788262455189	4.21712658017629	4.22039843602336	4.21029186477598	4.16881411122896	4.17355807600508	4.53766157437161	4.21672501009469	4.32719711476166	4.52847943551313	4.5591470799367	4.42506299914749	4.39448592102108	4.46340884832701	4.30807350406541	4.2623761922241	4.27982610544778	4.48073879292304	4.40493163688542	4.48376733991898
AT-7519	1.13039012569776	1.03798750492616	0.984034657352486	0.781544233036869	1.04061046393173	0.813317171597403	1.17575904076395	0.91278842235054	1.19885039061293	1.04422392385807	1.00329957796761	0.956590878371308	0.432487081708595	0.76668830738865	0.889714945512322	0.886727691802179	1.40164948877435	0.906036269517486	0.923158621652421	0.971745271451582	1.05613883952291	1.7710288727561	0.849488514013994	1.42892628882904	1.14099199229079	1.30629806929034	1.08796683218109	1.10640015088396	1.1081266475142	1.11922364045295	0.791427979748471	1.09460413158464	0.856042873859593	0.576891793790248	0.506730108945423	0.843173352706817	0.519196457974754	0.655028049674255	0.754318944547666	1.18402933622323	1.08457511876852	0.742637844715403	0.42239771996588	0.735076313987139	0.379162481413935	0.431253376081179	0.827994645433527	1.09977855741447	0.682092885255754
TAK-715	4.68843864743197	4.68091327121479	4.69935485441726	4.60068110877736	4.61346215869877	4.59023013886651	4.67681221327401	4.60405577768418	4.68577279809599	4.69649280549069	4.61033125786379	4.63034416473058	4.42574874843971	4.58627175806278	4.5315027383913	4.69241887272358	4.63769780782367	4.70308124064895	4.7029506224869	4.66979851474678	4.72975023067641	4.74051625080736	4.41498409555759	4.6177224653765	4.62047911734178	4.64999348653285	4.65139108645889	4.65862985925965	4.7134895293782	4.40911224167187	4.38007398116998	4.39691415832	4.37713335940036	4.37316686168625	4.33224105788907	4.70513787855824	4.35604635061583	4.52645947312642	4.7046802820192	4.71953272383062	4.61015423009339	4.58063863097865	4.62967421125633	4.46579638036332	4.47856193118636	4.48606934709683	4.66380551763515	4.58508290491836	4.66066771057627
BX-912	3.59109869288867	3.52726801897757	3.5630875123437	3.37969284766055	3.45220695353379	3.35874283839544	3.5242359353369	3.48482968202127	3.54703887503446	3.27505027898267	3.43494677355236	3.45713174243423	3.14308317534093	3.41297298338233	3.36410088994172	3.45435228498286	3.47577618722892	3.52515029340848	3.44275325209581	3.50838367043685	3.63870496370901	3.72678660345464	2.94452410849229	3.47649574338227	3.55757521334038	3.53881311904723	3.54177922107455	3.50690498023259	3.54611457396447	2.94424259433141	2.94387302758939	3.08409726351598	2.89064828132819	2.77392569151806	2.64625682238293	3.42892726906299	2.84702233968932	3.33290872343733	3.45358180389797	3.53583901892528	3.50708937084134	3.38175676013113	3.3886573936725	3.07765305690606	3.26183242411073	3.25813593994084	3.50499522278926	3.43589169600658	3.43079683772883
ZSTK474	1.17303640438245	1.10710349932423	1.0484326595113	0.863058872440393	0.995161379337965	0.952308612688604	1.10924859477137	0.906721021394504	1.15207237938816	0.945765824234985	0.986205698154273	0.983691450311502	0.223153644210554	0.884971062658137	0.822774509299002	0.982308713742971	1.11739318276023	1.05239229357959	0.952173070934297	1.09742518509866	1.10961677640733	1.38439331798344	0.52460502188528	0.962741933216065	1.0012648713184	1.09223674459523	0.880420263967083	0.980236397102882	1.15741689154809	0.484873138487509	0.343402208575774	0.51821006533688	0.427640160610062	0.2455779225214	0.204999762886102	1.08914849503056	0.398191406951278	0.765612686613834	0.930640443856834	1.23903097114371	0.991866964889786	0.867638306298573	0.807380820916249	0.705724519834401	0.667263707036682	0.653966243429646	0.977675051843709	0.970386602145419	0.780046526705759
AS605240	2.62953803858712	2.78827603627142	3.24906850928107	2.44057107201879	2.65672810065161	2.24510211697568	2.69517233538579	2.57970883262678	2.84179746371711	3.00343053664834	2.61845143929408	2.68666230438302	2.66582653564289	2.40364691891764	2.258597542017	2.81631782475213	3.0370573939559	2.72291022251786	2.79854938078551	2.81380957502874	2.82263126268922	3.18688623880055	1.82996377197445	2.97084641753964	2.57311880497497	2.78324322013425	2.70802051054153	2.97353244899176	2.90302329200991	2.07853466098879	1.67377407508975	1.81553435408674	1.64361995340347	1.3961468511001	1.43521966589238	2.84211799696472	1.50418711707268	2.14614582587767	2.92002586447754	3.24452405862175	2.64507421518968	2.4471759763583	2.30554244193884	1.95707005219664	1.86819716749392	2.03817475766289	2.74748088466603	2.64331818928376	2.85634167989648
Genentech Cpd 10	4.63440129545005	4.51273686267446	4.7484655772417	4.29456968181401	4.36436527157722	4.17121092956722	4.52617699208838	4.33043174968788	4.62728384742208	4.59902414778314	4.3528734054112	4.36591494607789	3.90254248303518	4.19981718019302	3.98027928485676	4.55649977386589	4.70577258899351	4.7476064344182	4.64456089160192	4.44082592968767	4.83084026875425	4.87592883898075	3.27828150934203	4.51466948439179	4.3732089029283	4.49304945875112	4.45387809012443	4.51205512254786	4.65653887905587	3.38543149118948	3.07159329538158	3.28882259497868	3.08339018933434	2.93086603726838	2.96579320738954	4.53504841694156	2.8605188822525	3.86986734829948	4.69267622270051	4.78630558870454	4.31753181367222	4.37598287392761	4.40591763686043	3.67907580289646	3.59031572936912	3.70580399651773	4.59619218718613	4.1869062496995	4.66803330567685
GSK1070916	2.71810994244272	2.70379920585645	3.01950280858872	2.62454306457919	2.64792846312953	2.4661011922573	2.65705052224221	2.81498363610594	2.82625307627418	2.93162518608515	2.71384246700436	2.65479351600212	2.56461087148864	2.40563190584637	2.3778169939253	2.64365387344485	2.91407803023457	2.75076233732469	2.5545087320062	2.78186573916391	2.71322374299554	3.00803573023823	1.95558708779869	2.87496719906456	2.76250417735277	2.85009948532325	2.59883520382856	2.64756082228428	2.76584671128777	2.10059525868712	1.76998275579832	1.97490470383824	2.01748636594385	1.46937936803903	1.90100634167487	2.66196440992643	1.79247497931422	2.21977810167272	2.62713304241594	3.08874344286807	2.63456018940182	2.56598476232507	2.50339894015594	2.02420043153034	1.90857049443022	2.04755605500984	2.72710863322289	2.60289809870731	2.80740231055559
KIN001-102	3.20778434860792	3.23236679286608	3.32614768886275	3.25116155990406	3.28201605823756	3.22744778441554	3.23350761588359	3.27996649591839	3.23318814954583	3.32379381546064	3.24591309875927	3.26426423998	3.35769108373957	3.25947641905313	3.25891287607522	3.23743322812977	3.27875994979231	3.18752337752947	3.19359934719171	3.24010944369358	3.20236561171522	3.26506199610741	3.27702405152746	3.30940529556707	3.25963363055924	3.26645480857282	3.27161811817426	3.25522466150707	3.22409595123839	3.29645916111125	3.26851409211993	3.30795598874393	3.26683735903559	3.17088771757991	3.26778375676393	3.23393667757319	3.27980198709294	3.25492700593721	3.20480115205392	3.25272310205068	3.26348888748086	3.24522626661109	3.16441600937548	3.22389442032915	3.23956681030192	3.25442608600905	3.22388258387027	3.29063349932607	3.27092928146212
LY317615	2.50195763567575	2.56450720970927	2.83969341252687	2.7493855818634	2.83486574311809	2.6772254849522	2.67237553708983	2.78400634981492	2.66025099961014	3.03562955047051	2.70599650772421	2.66524821856783	3.35341915767021	2.71910599092948	2.88115430199734	2.61929824492209	2.95363068705005	2.46581096122726	2.48926493331143	2.51565982610135	2.45614070512451	2.75970464321434	3.28469523050018	3.05138638688523	2.77807965369116	2.79197656373349	2.77385791330426	2.77573807937507	2.51106804115502	3.36884394044428	3.2395955028767	3.45953982823019	3.28928143127207	3.02627687114332	3.35439872080699	2.47517975545924	3.22720995886553	2.74524015906194	2.43908431268061	2.57364071994048	2.79399075551373	2.75376333458754	2.30478721051365	2.91242647810794	2.69661362252829	2.7690452098658	2.55082448142454	2.91425863438603	2.73325669944204
GSK429286A	5.5780150635081	5.57067296843486	5.56297340113682	5.52917227208832	5.52992716287443	5.53408625994195	5.56770964579611	5.54921867679215	5.57053915638343	5.53352885967212	5.53756950673238	5.53516809277318	5.40194995013613	5.53528535766538	5.5024696849927	5.55217742443324	5.51598058469521	5.58223051909376	5.57469975008449	5.56481136423686	5.58723963376956	5.57961930025425	5.41214218333888	5.50671037307538	5.54621240393688	5.55169204504038	5.53780658165431	5.53972628342874	5.57765079412596	5.38067373806318	5.41152128951689	5.42116926532294	5.38448229490043	5.37903409324324	5.37004826698747	5.58295000610614	5.38780708862377	5.51238333815958	5.56750242256784	5.56846488956264	5.53974367352903	5.52401587129535	5.55362629545925	5.45359768897538	5.49054551797673	5.48670273227336	5.56005092065116	5.51156764298498	5.55492903718135
FMK	5.03187480602463	5.03583814157054	5.10319671023893	4.99802957069831	4.94601586728271	5.06259555647618	5.02505686346456	5.12898034037467	5.06945976214606	5.33711324338604	5.09045363357454	4.92129840050689	4.81046605271482	4.96116293792595	4.91440077870229	4.97886530312075	5.0521539762842	4.99357432154758	5.13282243459364	5.03753949707673	4.87191863777748	5.03837030524146	4.9748241823987	4.93213458007176	5.03950901257539	5.14349689603113	4.64143814795983	4.94633511923222	5.11286344708285	4.86321031507787	4.883154646014	4.95067909991896	4.84390066815636	4.84851140814046	4.98144643490716	5.19908146002872	4.82537322262953	4.93137058779929	4.82885182241769	5.19702623665167	5.03249014098425	5.04841440584653	4.95716886875849	4.98342576851902	4.76768930053657	4.79236748197023	4.90443068893021	4.84534669491725	5.10677440687299
QL-XII-47	1.87635104515508	1.68140034624571	1.82116275331821	1.45729656656338	1.66081325977883	1.37282828213093	1.77512886332121	1.57413878448283	1.91615736320318	1.54331824501531	1.60823040276748	1.56076202309738	0.865349414280243	1.41456440497701	1.37828110520001	1.55970322274459	2.24216230406527	1.66686402797558	1.65285764987005	1.65197248795314	1.90307047077837	2.59560367568936	0.851888368010413	1.95399181160026	1.76865729337863	1.90864913188005	1.56492231952604	1.729585806795	1.80400360808371	0.833615435438266	0.698387828706269	1.01002984450315	0.603150296778125	0.235950324500806	0.0320798631703876	1.44975379962477	0.384075169966266	1.15168186506455	1.39695081191137	1.9150564357255	1.76062560191078	1.40898882531351	1.17811237094686	1.01958736580105	0.869617490015479	0.927651162995736	1.58865694598554	1.62316998971332	1.47097784890073
CAL-101	4.64367475837427	4.58017111127011	4.6074114058046	4.46071168813436	4.53802978283323	4.45551108885341	4.57152817433114	4.49821068504022	4.60160238240471	4.66458085711897	4.53877624354103	4.55362265115417	4.18655095158809	4.41957911234578	4.37240037244196	4.55102184278115	4.7245888228547	4.54990560508897	4.53673672712812	4.5790549403263	4.65093309124049	4.8391668987415	4.22359907778947	4.62218305424102	4.55770651008523	4.63351680582735	4.47780070216224	4.56386895035247	4.64855167531993	4.28775384705284	4.08855700312924	4.19489326082979	4.22602938146827	4.09829611580461	4.0085732837036	4.55581107376844	4.08301341184902	4.31910586651436	4.48634979624807	4.73481718445716	4.53970858878965	4.46220628340764	4.4024096255641	4.33431591430323	4.20995922114288	4.23554898804365	4.51123413980995	4.49531888501789	4.52345502980785
UNC0638	3.31988395926652	3.33934773236833	3.44665875388997	3.26710741688337	3.34466565962235	3.29094939727965	3.47385458541502	3.4160648659698	3.39549977575146	3.41591246387402	3.43780389044689	3.26448331447828	3.24296985868098	3.27037289602988	3.33632793071721	3.21546138126789	3.58426428921962	3.32258228799808	3.26948281792676	3.24208652349467	3.23992573858794	3.6724839668955	3.39238613103528	3.56388838991407	3.42972888313068	3.53582506097464	3.22376021932548	3.4120942855773	3.36142004362545	3.44792645200708	3.35861659467931	3.56904010550904	3.16080860490035	3.02865313301394	3.16569420117321	3.30849116153786	3.13390222341415	3.2258765328537	3.16843176107259	3.47952181903035	3.44978730990074	3.36039428753922	2.91581458199438	3.15357201550245	3.0270127325649	3.06483139331377	3.26003290310344	3.37685863908812	3.21852746985833
XL-184	2.58909867057213	2.6933067093155	2.56441047694787	2.53724149526437	2.6627231797032	2.54150930559111	2.64332021329941	2.74109508973941	2.62513004282806	2.61957944195349	2.74610058515158	2.7175097510718	2.77350681689037	2.60428295445479	2.67256765154938	2.54234361735168	2.86963366985229	2.36594667018697	2.34861566985886	2.60180343559325	2.47587935292805	2.96888603580072	2.69980996903876	2.9164406216765	2.81585216342932	2.85640887932216	2.58762164270049	2.79787803880159	2.60932482959561	2.94870143236181	2.69321255433139	2.8807220665045	2.67182247011211	2.49347285418539	2.27431153722678	2.46111207158766	2.55909517614911	2.65051565910304	2.33974212329376	2.69300699632154	2.82620174883383	2.51991967087759	2.22184651904855	2.48164017067566	2.53601375490877	2.53587650359486	2.42681190032795	2.79760708150719	2.45764727464966
WZ3105	-0.228477720235059	-0.248977691386334	-0.20737983041126	-0.363669140782693	-0.164500170220931	-0.364194546821923	-0.202432500227145	-0.278318528591988	-0.171994974412882	-0.26613006243799	-0.264622994486884	-0.235075515471741	-0.202873047177381	-0.293145869285953	-0.204242555946703	-0.295150260523803	-0.0485135062262048	-0.378281568874427	-0.386748433373795	-0.297531028710712	-0.264985275991759	0.0886915650488187	-0.311589690755935	0.00226171158462929	-0.13172461438982	-0.109227701548031	-0.110825352270766	-0.123692562098432	-0.241035210636277	-0.127865136119285	-0.314579378670119	-0.0814062313149386	-0.306042936162909	-0.481043437118099	-0.55358368509393	-0.45493862287323	-0.446235179839957	-0.329593063225353	-0.404470538447752	-0.219858960417963	-0.154678768661752	-0.351908973131999	-0.587917596827159	-0.372689742055562	-0.411286200928005	-0.380042223299313	-0.354369966347596	-0.126876253839108	-0.398087759572226
XMD14-99	5.03963956216963	5.0211213726319	5.0079003566505	4.84003658323862	4.92144665143961	4.76649812515426	4.96269108442355	5.0348249249622	5.00712266003287	4.85622538032761	4.97707395235395	5.00560011113551	4.88042551435603	4.86485034356965	4.79944255697494	4.89329910266175	4.93851842486077	5.06671668994306	4.89011255454622	5.00614049954035	5.0483002254201	5.20318238520092	4.40062898574216	5.07017656651888	5.043025450227	5.02402097479665	5.00793966317633	5.013832975586	5.02346454192301	4.54638364375523	4.49582650696088	4.66175009776937	4.39195610687726	4.21353965332535	4.22662640054259	4.84772490334591	4.38548224722384	4.81562087886272	4.96152999711379	5.0353142925497	4.99678863096128	4.88421044375291	4.80065453774569	4.4430454668793	4.67648605930541	4.70413381912706	4.93477909288639	4.96062488907308	5.03678869370983
AC220	2.75788291610502	2.76370095981146	2.75237065911979	2.71237939704917	2.73850971952464	2.71770749323056	2.75205572553134	2.7372993847308	2.7358135486536	2.69293824676443	2.72107925570223	2.75271834443004	2.63673820327919	2.7507392336042	2.7047435155476	2.75332726670236	2.73318312836831	2.71349678799589	2.74614556648596	2.71585310398812	2.7757106498638	2.80882153552817	2.6038270053762	2.72275719544779	2.74593693209506	2.75063477243319	2.74482835283715	2.77771745220572	2.75780250183323	2.60330834121996	2.61485260937873	2.65566337963173	2.55347403696457	2.54992069930564	2.49867813398094	2.72935565943191	2.55231156993736	2.71414945766454	2.75039049468847	2.74458938729815	2.75121038987623	2.71156506873242	2.67863441964237	2.61875058332414	2.69491964758156	2.6942353964657	2.7233015545956	2.71016311187686	2.73681593789589
CP724714	5.05670152493457	4.96705741977243	4.83456240280179	4.74414285750215	4.73314463528467	4.74710715542453	4.90560406579389	4.90951316444255	4.94414276647705	4.63365765497407	4.88130034997623	4.89784695440024	4.34998835357506	4.72886623104957	4.56270899220384	4.85364070400852	4.72665376802859	5.13933961083863	5.01211457302378	4.98016926654521	5.11828901342573	5.06465816943625	4.01357007322441	4.74237459726434	4.87753162597841	4.87180237092602	4.82965283627856	4.87150616083409	5.02406738392013	4.11500727574894	4.11563079450667	4.15720532610936	4.09884699145767	4.11460902776188	4.06045323549004	4.89902706664558	4.01368707159728	4.62571459753475	5.0521577118425	5.06062893146521	4.81724949241481	4.83235060126727	4.94725377853152	4.3108143069095	4.46756687435045	4.48382625006677	4.92858080678228	4.66525067120368	5.00293401292218
JW-7-24-1	1.94396819358774	1.94503531498168	1.96830442192132	1.87400138204414	1.91764647437546	1.85882096712041	1.94573878356574	1.91357691262131	1.96273404913993	1.87124584232335	1.93067198670104	1.95381670956495	1.86327735989111	1.88298875444111	1.88687111414265	1.9252524081926	2.01194336146264	1.89124918702825	1.90766880610858	1.92704982399318	1.93873776921438	2.09832598648171	1.82066844831103	2.01718676406393	1.95488684562922	1.99023215637828	1.93331674943168	1.98710838080921	1.95680002601846	1.87960928506124	1.8251164369494	1.89013319403324	1.78582703222122	1.75161551201123	1.66389896944059	1.88503108113095	1.7585136976161	1.85367581358592	1.87681737886057	1.98923525946864	1.96107788672006	1.87670452946566	1.80661263489831	1.81330723621686	1.80446082889663	1.8160795957964	1.89343878094155	1.95892389738263	1.85255183273401
NPK76-II-72-1	3.46282940405838	3.56053574901373	3.6480548002882	3.4785621229877	3.54028652311979	3.42609330937835	3.51852273480428	3.54725129071652	3.51264095625925	3.65037723131392	3.51326295519004	3.54522109243409	3.63486325841883	3.49454961738479	3.4741759567476	3.5291748964359	3.52314948047096	3.45453508574231	3.47419336011738	3.53282822076887	3.47963444459068	3.61210276599245	3.42106219187102	3.59674100295607	3.55768237130297	3.55013447991193	3.56881338587318	3.61456239052831	3.54584588414505	3.50111384852813	3.4002331629373	3.48757368191383	3.39612972544709	3.28408927950985	3.32420337098233	3.51645161604747	3.38320015748559	3.48184826501452	3.50555682096322	3.58641585490099	3.55359455048501	3.46218383256573	3.36152501274727	3.31227813877153	3.42671234453779	3.45682533818249	3.48208220439751	3.57746223016395	3.56986191407037
STF-62247	5.02804969479856	5.06319147113736	5.09127646187309	4.89062638423125	4.88873762958936	4.84156812597542	5.05934545672408	4.92269447306346	5.02100683445742	4.89366921962393	4.91529299128341	4.99563013078324	4.58739457040515	4.87375778829356	4.7507247999567	5.02106273394402	4.84686854901111	5.14330726330442	5.12730832476061	5.01246677862541	5.18540323271707	5.09130104131845	4.37350160253918	4.86991925671423	4.92597372326092	4.9475294632689	4.98492514629982	5.02795770290863	5.09783652433036	4.36202239125004	4.40171650516976	4.36525247516174	4.36367093229833	4.40683722819057	4.37335601067894	5.07860487325253	4.31749229542397	4.75328776487628	5.17760721351136	5.12724924468778	4.88851113893499	4.86481453978803	5.02463711972623	4.55170898524617	4.66729051879051	4.69858093214953	5.07634814533351	4.85870737364887	5.04837081073014
NG-25	3.37812318845825	3.58133086823662	3.46546680111116	3.41537024390649	3.44966620570789	3.33194686082256	3.49977307218779	3.54746409247628	3.50761106903142	3.87030314746457	3.6327408736075	3.57841139438822	3.75238905874263	3.34248773554732	3.36002378788	3.54834776528234	3.74166984205038	3.40611360001086	3.35482243155299	3.50248566518381	3.26313514298625	3.83558755888057	3.60769982901882	3.87765356033667	3.58231958185905	3.6910424577375	3.40793417450777	3.67069872005178	3.56149551202554	3.87304582521704	3.57782517959565	3.67317263497441	3.39014480690629	3.30999778213061	3.23963024713413	3.36960282728462	3.47765316018817	3.34750700937898	3.36944525601766	3.65017708526905	3.58472802360198	3.31574102027751	3.05213492699229	3.12070924980088	3.09339126089296	3.15048247107543	3.2538267715208	3.61179152622942	3.44665685088129
TL-1-85	3.97583221506786	4.11803167538363	4.24641361793066	3.95268710571095	3.98617925626039	3.8678570336316	4.08650682776358	4.06160222439842	4.08242895404665	4.41852532896899	4.08263185301795	4.05312621655499	4.17844978325542	3.92714048603702	3.84276002414843	4.14810840143172	4.16121216323243	4.07590006326072	4.14523431768255	4.0838892322853	3.96551759709883	4.28352181140276	3.92666099274742	4.23443043828408	4.04413955031969	4.14818129764374	4.08966757616343	4.19171615736842	4.17544406218705	4.03714966618355	3.90680145267768	3.99318893104402	3.64340567930308	3.58590431333892	3.65088840185124	4.13626551608375	3.75323038558263	3.87142406163953	4.07583558706438	4.17229524271493	4.07826378584209	3.91579502412022	3.79950909645824	3.60182382897507	3.64678400110346	3.70511049083003	3.96077636834406	4.06964201374617	4.18613414431032
VX-11e	1.76031256133004	2.33551403074807	2.58238558226101	2.24727344287626	2.43950541784174	2.11392014261086	2.19931927006237	2.51432807498239	2.21446981591267	2.96723250695866	2.36797720290749	2.3921888991677	3.25714533654329	2.31366639932889	2.44172247854325	2.26560384253895	2.4577289880343	1.60885459563667	1.9033124143463	2.23470829878195	1.63214708573224	2.34117231039261	2.92145492612949	2.78221987132343	2.37328097632674	2.51423431652579	2.27671907361973	2.57348908639835	2.08027912813971	3.18106399464867	2.92108298489938	3.01752558293314	2.80649682408894	2.49998160595571	2.75994404785619	2.20697554069912	2.83563508032288	2.38025982716531	1.90518031425961	2.4526466191975	2.47885468062769	2.06168241941903	1.4165000831835	2.20499974785273	2.20737110412145	2.32710656964582	1.92733498255635	2.6239757846855	2.22753623674772
FR-180204	4.95152585229478	4.98549459369847	4.94657997058737	4.88136452445925	4.96817963814097	4.90133435677838	4.94713626925938	5.02873671571261	4.91713790443334	4.99469242519225	5.00937433933418	4.98564753008191	4.98086678773546	4.96203422046824	4.92923030312696	4.89266990704309	5.00611689029299	4.85324120487743	4.85887559664288	4.94080616031747	4.88358551610607	5.07258049157928	4.94711485645113	5.03426621542932	5.00418593928393	5.02869663086943	4.90822178751645	5.03412681482728	4.95142159860686	5.01438071596937	4.94321193425422	5.04656809043493	4.89205551801973	4.81024510152892	4.76599027948509	4.92781284684214	4.85357670516772	4.95837388682756	4.84084033673236	4.99185513261382	5.04836051573616	4.95203311121203	4.70878983910293	4.84099678006321	4.88309459919398	4.8967936819656	4.84995222491518	4.9772737030639	4.9695876397572
Tubastatin A	5.37245933770985	5.48052146598936	5.60650200737831	5.22209462586021	5.23612901957933	5.09804158217183	5.36057604593574	5.30083414935503	5.39729302468701	5.40702796096073	5.2254307375891	5.32178133414201	5.04780993340934	5.11842681885858	4.90628246811348	5.43182733428242	5.26998127976892	5.56021978197904	5.40892119108701	5.39801998917231	5.5818547409062	5.52951252597659	4.13063812948315	5.35574957735817	5.27456976134243	5.29961249106552	5.3842441741137	5.47667845303005	5.50047950423704	4.29031635919133	3.97406266169566	4.17654242552355	4.08611488108342	3.98847028511524	4.09795156845011	5.4208955958749	4.05798159887321	4.90530122425822	5.63005211609811	5.68511696362881	5.20537297783938	5.22180186972083	5.2641460547704	4.40976087342818	4.72793213093154	4.82496324425552	5.4605706670812	5.16503128315839	5.55248922488231
Zibotentan	5.77992444368318	5.79620789512845	5.75552824044143	5.67027760188175	5.67943720647019	5.68919170781163	5.79597979922622	5.73941258325915	5.77184558880845	5.70608691366229	5.73052480305638	5.73234307599262	5.43505194626841	5.68971939397402	5.61377493334368	5.73318094308456	5.68462328800581	5.79101833177952	5.78223503895071	5.75621064464404	5.79769925196726	5.84522401078749	5.4678907659733	5.67242424610757	5.73241415148688	5.76320034450893	5.6791665978802	5.76468009485911	5.81405409166815	5.44641433726626	5.47409804978476	5.51383441227605	5.41554103373931	5.40409712538153	5.37900692020539	5.80213753676809	5.39401823156146	5.63815493818787	5.77969858853675	5.80834867425154	5.73292514969305	5.67025789378294	5.66765292145918	5.51484443845671	5.56162149064028	5.56686550682832	5.72912682252381	5.65973818860575	5.74466599867416
YM155	-5.0006270005835	-5.01491327956973	-5.04596881324265	-5.07777367903656	-5.04436800840021	-5.07872877334337	-5.00911200725973	-5.09734696997062	-5.01626035955899	-5.08569914477164	-5.04355213722276	-5.02892448669849	-5.11872194421376	-5.08510198845898	-5.07373790087676	-5.01621232150502	-4.92197101336629	-5.04957304247575	-5.03224633178575	-5.05685745653526	-4.9976619122583	-4.85220883243277	-5.12432595028449	-4.9586401445715	-5.00526721914269	-4.99004062769045	-5.02203131194402	-4.96957859303454	-4.97286302412757	-5.03482962430508	-5.14731017324599	-5.09293995181496	-5.16592471117874	-5.16512594453631	-5.25569560621075	-5.07388285832129	-5.2043853387463	-5.11141856190528	-5.03434293936601	-4.97590059942164	-5.02943362673459	-5.08674471652331	-5.11378901794963	-5.1389982530076	-5.14893820106261	-5.14502054818512	-5.0545879694215	-5.03395744201393	-5.11290377637221
NSC-207895	5.09374185609505	5.13514495801631	5.05718300406242	4.84650676572262	5.18741925613077	4.89889970766877	5.04977229627563	5.13066989203882	5.03744482938272	4.97719788922458	4.96165608172939	5.17291913995091	4.99114463438023	5.16048972455859	5.15528351445518	4.9938787175718	4.71858367603188	4.7641253763634	4.8553566962876	5.0298561308517	5.09953611024502	5.23471249863068	4.56769111729293	5.03149543771707	5.27880883856363	5.09302759171856	5.15547658822427	5.22109130327268	5.01623340089775	4.84447818524783	4.73925805893621	5.05600797858399	4.76977768280845	4.62831118639841	4.39170821085747	4.8926486397674	4.66987058905766	5.19233856672217	4.78271657750416	4.95748652902791	5.17481795679231	4.98587489053698	4.65395744989659	4.68316384323775	5.19872796495675	5.16589281429897	4.79529904680027	5.13873101458121	4.97606756362102
VNLG/124	4.39591706185729	4.35781131633898	4.34073391247564	4.2623073986882	4.25725032136063	4.24632942535574	4.30844017897348	4.2852514988195	4.36798265985225	4.14599936760203	4.29442072775887	4.31547113656281	4.09484108655503	4.21511647714147	4.17290749162869	4.33536725765002	4.28014710878126	4.43383037203561	4.35663396851927	4.39081750684414	4.44698907776299	4.40062077104987	3.86980756775536	4.27231723554692	4.31692030649476	4.29659283369715	4.34326653356509	4.32283596068043	4.3847793112099	3.93677871842345	3.88628184294352	3.91308295674941	3.93923061000416	3.92854865845085	3.90579798269989	4.30693217292019	3.91327134868339	4.16204247132555	4.43028797656839	4.42911206703705	4.26547230798306	4.2871399001992	4.3756324092654	4.04645129324485	4.11319350010839	4.13253860274691	4.38118139222794	4.24072188668811	4.32790520686306
AR-42	0.276004644293612	0.474837848103589	0.917440013716087	0.201352765513941	0.249028307684109	-0.0183271339147919	0.379276141983371	0.282283281910791	0.390418868210191	0.245475325558196	0.222696293574556	0.405058917493728	0.254319691350359	0.0341464800640674	-0.10616473660144	0.467846355746775	0.465267523846043	0.464258640408997	0.403023677406599	0.505080587387376	0.675665902245755	0.677812286820551	-0.624350410777589	0.53701111802842	0.298038867404726	0.341071660836645	0.517727573282301	0.662327835734748	0.532682390399649	-0.429420225658503	-0.714531757361651	-0.671710754007532	-0.584774504599994	-0.802332681353766	-0.713355578971021	0.481725775145839	-0.731875117540934	-0.205704974033031	0.796605766665715	0.959687730176747	0.2272072753508	0.135557643078771	0.19250534358118	-0.490145788022804	-0.394971283578906	-0.241432832838487	0.5993692364218	0.261699397630254	0.566184804282347
CUDC-101	0.0747302627623059	0.250827846080964	0.494816542292519	0.117910111129934	0.0830633197822297	-0.0487289499063386	0.341662207317497	-0.00575100930236783	0.215109866185322	0.0251326093675148	0.0647213141907077	0.242458748014766	-0.0360113517690372	-0.0990865175031543	-0.118242638293524	0.259423657236792	0.278830664786079	0.387608438785116	0.241444547699067	0.225004810449565	0.495240636432686	0.408383344140903	-0.420565014506893	0.283836360014632	0.0978230196601326	0.131414418478225	0.238111583768583	0.389590749075752	0.31744054014102	-0.335218892993352	-0.566736118784468	-0.621473251700345	-0.32340203482187	-0.447956816833554	-0.438477683116374	0.226852275922549	-0.507105937994538	-0.285813172528454	0.584728432881203	0.653012647137584	0.00901127532637069	-0.0279259806505134	0.182260696853062	-0.29962078948459	-0.366337084311499	-0.253575211170791	0.458881052515606	0.16937376296047	0.173007723531315
Belinostat	0.819279894758183	0.958973522378062	1.41299373003236	0.787099637563879	0.77450951015995	0.563104034869143	0.887617316726571	0.827260160127225	0.907148782846727	0.889192017430554	0.771207295178321	0.883336213169049	0.776756968278778	0.539851779592238	0.415020397664824	1.0000065961831	1.01392584744013	1.06084259032431	0.940887051525403	0.989122920251476	1.16539812394693	1.19051337683632	-0.116158653994435	1.0312148300525	0.812611212973898	0.873488048016271	0.971657168446574	1.10306646251996	1.06896380794405	0.0577791968421026	-0.231219250272994	-0.190379842989017	-0.0988930710236429	-0.287494573233528	-0.148255638969215	0.942760347432669	-0.24439591735743	0.289807469474647	1.3437905979299	1.53959798207643	0.725104593892701	0.70487308725467	0.732399746012854	0.00960885616124596	0.0752218271331251	0.231182160182393	1.13753632033938	0.703291360516376	1.11362422001396
I-BET-762	4.12212182896495	4.32743401334934	4.62719288419304	4.36332048556674	4.35812302929463	4.19645082580397	4.30566963246369	4.55645594305274	4.21775924511946	4.63421854062562	4.32404553277423	4.35731349937474	4.84805895434447	4.31051134093259	4.28493326442307	4.23755398788062	4.13796962607231	4.34130444427643	4.19001475687816	4.33159212586961	4.17768210474334	4.26786659909151	4.03739144979278	4.4099977131623	4.39247487465011	4.30826350650728	4.33468754489827	4.38175684120605	4.26205971015997	4.03288990272293	4.05596927629142	4.14448402163924	3.91595515341662	3.62588093287832	4.02716051620366	4.27951316847233	4.01037896290651	4.29480800264527	4.29379294734502	4.50303892951294	4.37077154038736	4.33759221001494	4.05414465622722	3.73101646803359	4.1878017034793	4.25435435647098	4.36530089018061	4.36101361290384	4.58973670932787
CAY10603	1.5631797105135	1.66536324518948	1.94111662788828	1.47628936486116	1.477016112418	1.32985780271946	1.65350088825509	1.51185815273876	1.60465647875289	1.5668238301222	1.51200066188284	1.61296784967259	1.42991900687911	1.31018359760193	1.21678939254192	1.68301242200233	1.65172946219671	1.76038891825775	1.68205506236926	1.66132696960329	1.83570673797017	1.85747556964915	0.878679998852855	1.70639225335666	1.55375676231125	1.59754697516939	1.6481696995098	1.78409061046935	1.77108838646766	1.02410773966007	0.782583380245856	0.811434598791343	0.884279777161019	0.761453041873914	0.845334700886698	1.67615877916643	0.76981588392457	1.11400923513067	1.91912464401689	2.04447769932551	1.45816412443208	1.42571654346778	1.4924086855642	0.931112509267588	0.93322040240436	1.05143453688099	1.75262112828662	1.4694337331849	1.73403693437369
Linifanib	2.7815570768007	2.72520101024627	2.62822408244396	2.60732990051688	2.64226335116617	2.63856845843984	2.77685665588302	2.6630605579993	2.71762597926651	2.57362613766314	2.67702608249374	2.70189754753469	2.31428424234636	2.6294245149357	2.57981795966559	2.66108914824785	2.65495848089806	2.78988758344766	2.73896519772741	2.69055656757165	2.82339376536252	2.85401435402035	2.42956449828265	2.66993625781768	2.70272901348728	2.72069262172984	2.69158939366953	2.70705043245475	2.76225148340333	2.43203699027221	2.45237780423495	2.50233124695549	2.4362024129103	2.43307525052728	2.34688205834515	2.68575385225283	2.36351409823349	2.57614668923543	2.71453685999071	2.70493632287358	2.68191278568596	2.61799079309577	2.6392287007958	2.50947159045606	2.50323832179458	2.49752925200722	2.68136737441685	2.63861703822857	2.67448811735695
BIX02189	4.50222455659023	4.66611334540097	4.67905536489741	4.61550918443628	4.62702964856622	4.55321713058829	4.66690480183541	4.77014749952565	4.59981096052775	4.78865221989826	4.74047011604404	4.69911925586093	4.82075136661534	4.60775171423427	4.5930813914606	4.55200391582684	4.77657923773062	4.53374994369365	4.48006450836294	4.61767928356243	4.46555965398666	4.77725575676248	4.796908942466	4.91073590807109	4.67458599023103	4.76231376035543	4.55677695390408	4.75146199047508	4.59578604129393	4.89014058512437	4.80388489541273	4.85859066247146	4.68392784418822	4.54890432366418	4.57570090069533	4.59979313164217	4.67471512041217	4.61639572364028	4.5220217743607	4.74028348311294	4.75254141240695	4.6078617437408	4.25527515107149	4.494389560498	4.46622786605218	4.51583298569105	4.51714685433382	4.74720962048385	4.63422099742709
CH5424802	4.18333563656826	4.20691935267547	4.22346109794652	4.17538116109729	4.18375464303919	4.15767313806519	4.1962115151305	4.18961892243394	4.21464170194955	4.27452743556287	4.20757809660042	4.20239789968208	4.19079981387283	4.15474246951788	4.13856521189958	4.21578218566945	4.30144034779443	4.16869211156642	4.2065793000639	4.18852517467956	4.17089462368656	4.30066694712795	4.18074435576621	4.28145968114026	4.18219317522463	4.23395931175408	4.16205133943222	4.25585753074749	4.22214272443445	4.24338013118795	4.17035405651815	4.20091329926806	4.11986589610226	4.11022831035225	4.08682129245288	4.21370311231196	4.08964316916523	4.13142315625285	4.20094052185235	4.25851829130412	4.2143648354213	4.17392426344477	4.06870834475153	4.13142069217291	4.06695852308431	4.08758359478695	4.1600459788739	4.19379973691073	4.19986014478368
EKB-569	1.32053988723564	1.59553791083701	1.97261822128399	1.40569624420868	1.66862051313891	1.26741739983266	1.52823420235906	1.76610820130461	1.48823705398427	2.08459274118566	1.61054332618858	1.68346968619451	2.48798287677036	1.51668098391184	1.59433085819374	1.49277498249204	1.72204558849475	1.19948289760486	1.15547982833213	1.43888922454286	1.24495278339942	1.86215483727699	1.63124904629249	1.94437226618036	1.6979855076129	1.78909122223157	1.70321883231759	1.84451496103829	1.46007023766118	1.91376601074359	1.52545578620511	1.89053617348836	1.55943183327885	1.21900689409397	1.22515800519075	1.38263903573655	1.45625465795211	1.52835366211454	1.16582387925255	1.74433688176534	1.78899777598701	1.42471648244433	0.892278756589924	1.16122478097666	1.42080416603467	1.4782771753819	1.37701687248228	1.87992823777511	1.62889385242084
GSK2126458	-3.59881953538376	-3.47751249158118	-3.24405404487617	-3.5643433161075	-3.38566636126438	-3.65445194795876	-3.53273070592294	-3.38652958945977	-3.48152713292881	-3.36945392787045	-3.39460384789657	-3.31744594730187	-2.70797195583942	-3.54352820807639	-3.41906666123607	-3.50753713141459	-3.05260671722652	-3.78064902427259	-3.74035590295932	-3.47389065348355	-3.70273847701212	-3.07527918946825	-3.33716774704041	-2.98331448849402	-3.33886360972107	-3.25148168900784	-3.34620233879955	-3.20800108823907	-3.51198133234365	-2.98379275485502	-3.38482755687681	-3.11527906990637	-3.38752986700747	-3.66334217016325	-3.75760693001355	-3.66191896941694	-3.4625101244009	-3.50982927480249	-3.78314144636883	-3.29665321345401	-3.25545428021015	-3.54987447270391	-3.9264030189103	-3.61513625901143	-3.59516393550506	-3.54973457831299	-3.61054558381378	-3.13191722545184	-3.56129428661298
KIN001-236	4.8780046244981	4.9709263300484	5.1325406661051	4.85347341127131	4.89069163808065	4.72371529554488	4.89822385644088	5.02562023472589	4.87299260218681	5.1046354180934	4.82107359972252	4.95274258470944	5.16442551414277	4.86547746130381	4.77988139836181	4.96372935914041	4.60434938772508	4.93577851294732	4.98877907671308	4.92608113675473	5.00114617314006	4.95117148845327	4.24770107355955	4.84724517612162	5.03382812079995	4.9182933420793	5.12033476689694	4.95254854821902	4.97320513456325	4.39760336323031	4.35589146058906	4.47539766255121	4.35509730365961	4.18799861110132	4.37384962356123	4.87615988181435	4.34189300097402	4.82538581647529	4.91235031133091	4.93803292967636	4.87085560379105	4.77328182851528	4.99622798136242	4.16035847043379	4.73199630205796	4.75109219186656	4.92422970253767	4.87288537807488	5.19987080883133
KIN001-244	3.83504790115731	3.83735476705068	3.83922981786987	3.83633963394938	3.83612783863316	3.83517712564519	3.83690959763892	3.83635172972511	3.83698672365709	3.839364139749	3.83615205096768	3.83667365764697	3.83674176219912	3.83520897816244	3.83442593601079	3.83736303730594	3.83689282224698	3.83713587292839	3.8376361402874	3.83754693389043	3.83673266246893	3.83712675324241	3.83387340934282	3.83807943762541	3.83517155924003	3.83620913962206	3.83695666050388	3.83809217499732	3.83707338396419	3.83524206174423	3.83345205200153	3.83299267525352	3.83360493105968	3.83353386743795	3.83404074663833	3.8386595240725	3.83333571191993	3.83465211667814	3.83852255413792	3.83961359304491	3.83607415206714	3.83602684418744	3.8348077220543	3.8335017217432	3.83355233566283	3.83423537839987	3.83722232085222	3.83694101156275	3.83760074887755
KIN001-055	4.22942825670345	4.25846942208311	4.21970274793026	4.23638959906146	4.26036990504474	4.24142654987084	4.27046330581192	4.26320363847041	4.2386802987273	4.16844553843931	4.26315241617145	4.26905694354098	4.27889269392695	4.27169227138035	4.28955160092937	4.21729746990097	4.27821819239684	4.19250100641149	4.18310205368026	4.18997655793528	4.23120497910566	4.3068824371163	4.2856471789189	4.26147648217353	4.28118248061345	4.27713024181294	4.21895302614292	4.29645004969004	4.21832720768621	4.29489325152165	4.2830915736513	4.32430039753938	4.28393137762685	4.26554749200732	4.21372020389488	4.1823028598107	4.25654253682133	4.27078319675413	4.19559244604984	4.22984563207523	4.28762665967222	4.23322511759994	4.17858495097845	4.25272510570604	4.28114094998929	4.27609957158794	4.2197882915101	4.28965600689249	4.19411738292204
KIN001-260	5.43775395064595	5.45641048010524	5.37973296926282	5.2913240966327	5.29774026870789	5.25986320344236	5.42871051627041	5.43531837824302	5.43083181406822	5.43619762305159	5.47912743009768	5.40072612692122	5.18062946842259	5.26761332665273	5.19176335799081	5.34049764909189	5.49428573274469	5.48237384812797	5.39589845708691	5.41525728915695	5.40431613284416	5.62583283724164	5.09905299838104	5.48922889833493	5.42435966369125	5.49199468972292	5.23167595511692	5.45261113951031	5.49344221309918	5.19964219295965	5.09268091225457	5.16730600421231	4.98396524162106	4.93928867608948	4.84119190616675	5.38619612674136	4.9240322422021	5.21203891685926	5.3841678619234	5.55897134939679	5.4312665130271	5.34289354368672	5.21127704855127	5.04578899082925	5.00997959027143	5.05298041547404	5.32649569040029	5.32459319599407	5.4214160663399
KIN001-266	3.28573208652462	3.30825511286587	3.32127431792757	3.29101950486316	3.3206189913578	3.30799428256801	3.39538703836874	3.33377129424405	3.32189335085848	3.31108154747904	3.36459183311128	3.35734018101313	3.40137341787764	3.30288037390509	3.36533029056232	3.28062699105888	3.39681468486028	3.29734465721251	3.29225150730717	3.25601683986813	3.2708895260959	3.4544175385915	3.4479278304013	3.43235405470719	3.35957406670938	3.39035047565916	3.2627589835417	3.40860891380911	3.31742755154381	3.55046567688147	3.47338734886618	3.55031733286316	3.42005951390085	3.43840236883	3.40376193465829	3.2886617434417	3.38551169217658	3.32371665113409	3.24189521428412	3.35482338725537	3.37574943847032	3.34320573955212	3.14624298610965	3.34529399942547	3.27942374505209	3.28097848109035	3.26040233595798	3.39877220630886	3.23754873932974
Masitinib	3.99910018834713	3.96778476291473	3.88874355822199	3.87532533010011	3.8824683528229	3.893509930716	4.00264803365917	3.91947309573558	4.02476251357173	3.86090827769415	3.93706608914546	3.90108985326924	3.64803678847656	3.84199151617898	3.85601578816616	3.87895644783377	3.94075978674694	4.04197117446088	3.9552788117105	3.94396698382146	4.00746410490234	4.07623676282593	3.70405683095599	3.95192983154959	3.96239846341882	3.97997523718039	3.86073763974205	3.93155627594875	3.98484715343956	3.72919862587821	3.7287059916705	3.78672978186622	3.71879356807357	3.72222659906851	3.70061699511456	3.90259372603121	3.65559788665937	3.81001537127284	3.93367433578461	4.02695828880657	3.92323576574792	3.90711401440442	3.84003219508681	3.7820406692337	3.72690072006396	3.74182501328596	3.93048274208461	3.87099671933599	3.86355053658251
MP470	4.92731341104023	4.82552359632061	4.43583271869337	4.26427986035417	4.43220184131116	4.43628180017977	4.75521209075843	4.37679752074311	4.83705679711588	4.42479816046176	4.4608756807135	4.51887151663743	3.01412674773912	4.42157177252355	4.25101411708631	4.64966771491956	4.47423011055615	4.66571753517401	4.7443594880625	4.70241598024971	4.92345545167177	5.04134198143609	3.3869026849235	4.22782656349413	4.58766693405819	4.69134797565654	4.47027879991469	4.59116525783569	4.90949474814561	3.4209642080626	3.33389001726115	3.45593442104323	3.33402276559173	3.47487567709992	2.64967909458295	4.82078636888667	3.00617171175053	4.28838308608606	4.58480831488363	4.78966956648838	4.5424473279425	4.18267004274671	4.5785865613061	4.01716303951468	4.18643857200853	4.07047389510502	4.55223991016558	4.2987148007684	4.30909038847006
MPS-1-IN-1	3.62506571610041	3.76232623898934	3.59915633612066	3.55725192629085	3.77184135312783	3.59315305359281	3.74483953074016	3.85896819797527	3.70762679672075	3.4810096357649	3.79149779063925	3.80153451766295	3.78943079091033	3.74401250391345	3.8664706664607	3.4860097836077	3.77939276623481	3.36722430904777	3.30694332607836	3.63111058417905	3.49825775349814	3.99496480156094	3.83905391255033	3.97576024512081	3.92610292407561	3.92195098177354	3.65361688615388	3.87395580067195	3.56730697781343	4.02227007380852	3.94529555761178	4.21735353618561	3.84478518449666	3.60504091482104	3.45209388446365	3.45796918616871	3.74850208289304	3.81316398852671	3.31354762801475	3.667024132422	3.95252396161727	3.59890348793345	3.13515441412274	3.59971608561517	3.72943535437701	3.73151337949517	3.45816103980391	3.94117537053828	3.39872443041309
BHG712	2.73189999675367	3.14778231626465	3.30266506578083	2.94444088071691	3.09724963175014	2.77207437035937	3.03075283014966	3.17989272059244	2.97932948747829	3.41532391386696	3.13690018741895	3.19702228408877	3.66901404174827	2.99722775953248	2.97124971616914	3.04938562014139	3.27847624791087	2.7015867216942	2.73083178732913	3.04592378443411	2.73230013711817	3.31424443127632	3.2955889373656	3.57997509078731	3.11918656155019	3.22832314221064	3.15137365588894	3.39147592789931	2.985782501583	3.5818672803928	3.26814239969052	3.42497445281764	3.09275952350103	2.77129770621813	2.82454444700169	2.97008707042109	3.14225736864004	2.99464023029107	2.91925666112916	3.19941095949807	3.23223991856278	2.85622586394598	2.35941546257837	2.66001647521872	2.78483840135057	2.90013191456985	2.82622945305091	3.35690479587685	3.0511721813758
OSI-930	4.4895159872409	4.4615684871017	4.44633921775313	4.18285812173174	4.28681531495502	4.12619899535588	4.43056467601793	4.27855151969946	4.46280739083481	4.36376806138238	4.3203388908744	4.47234892316774	3.99939744297645	4.1737319328804	4.05421099303364	4.48875759927374	4.41293537369511	4.46691165706134	4.46242675822669	4.42507572546102	4.57166614391002	4.81135419625708	3.7252227220472	4.47944327767157	4.35833611101903	4.45543130008935	4.45502864445654	4.5115672190114	4.57326329162148	3.952288321354	3.75597321120628	3.82556539014353	3.72838878948382	3.69024996933122	3.52781482514777	4.36297380905172	3.60506486381444	4.01978644434568	4.53006643159264	4.60222441496112	4.30921733888837	4.12056511606889	4.21123736845289	3.82171769155405	3.84036956796285	3.88107594320397	4.33258319753794	4.28792092442551	4.37175736205005
OSI-027	1.32106924659556	1.37969277761378	1.5840422607444	1.23897238491807	1.36658828490247	1.20033131235057	1.34745551278174	1.35776746239088	1.45651313270463	1.43982053959009	1.34544083361181	1.40462910679827	1.52502723738457	1.27102115995912	1.29970937787636	1.41057604613019	1.64401132472624	1.15349839309669	1.27683753826499	1.35351441483141	1.23353659064261	1.7575844008799	1.18369331810676	1.59784035515921	1.41399623388743	1.52049923236313	1.36389329259543	1.55928968244466	1.39322146206065	1.3104041524537	1.13001151227236	1.39495109150292	0.99386114362703	0.856924410301684	0.687994641732443	1.29575537700364	1.00580995850099	1.22628326225991	1.10513615258024	1.48715364607576	1.49353088369436	1.2409153398046	0.983551546824001	1.09939243519218	1.13053697800707	1.14705923724889	1.2189132743266	1.51094538165502	1.2478541055356
CX-5461	3.35535362936695	3.6501265111522	4.14712837966699	3.15011331639626	3.48049171567449	2.98197446074945	3.5703673743319	3.47163544612645	3.46531244466712	4.00246618690223	3.30662905229514	3.55970757036709	3.67951272707439	3.27783000393314	3.24309787520784	3.72944066649406	3.33786218127948	3.12150434231122	3.34122337590472	3.42211355248647	3.48872966635488	4.00441953958592	2.86831515870033	3.69015645154597	3.68725396218417	3.70252759552441	3.8657567865234	3.90254929324333	3.60319718182041	3.08140813856498	2.70680083101033	3.11750982504399	2.56546117388422	2.32795487514536	1.99509765963834	3.50112230585232	2.53461975544849	3.08391495244429	3.22088307582653	3.74930144768745	3.58017626167542	3.0601196997985	2.78297829231806	2.29361844930672	2.84008547390065	2.9259084071298	3.32462014266052	3.58617088931256	3.44549772553934
PHA-793887	2.39334746379581	2.39582795251717	2.37139974293078	1.99165290845382	2.4322402615507	2.0041703139164	2.39497135632833	2.40001429622592	2.48800869067085	2.5274803123061	2.3529498660696	2.33588371584181	2.17215030327778	2.17863019533111	2.30643817185694	2.09301609474854	2.57067322631256	2.01448498162056	2.07805761487488	2.30332450397775	2.13393524906395	3.04809689283261	2.10043650418271	2.83856340855875	2.62982045717594	2.7154940280196	2.40367078389433	2.49787684642304	2.4144398835672	2.42886907435049	2.16758961083046	2.6888516271874	1.99563639615309	1.56996946462746	1.47663502724265	1.96388236957499	1.73410382635579	2.11744780343979	1.76232659142604	2.48558567015503	2.56492429562467	2.04098293155287	1.37907090720629	1.80296647955122	1.75670816634141	1.84179900124761	1.93025138330657	2.47746606145596	2.04441667195039
PI-103	2.62538154581816	2.3165401655401	1.76614214675712	1.92211659757441	1.93925532175679	2.19395816993794	2.16811232730308	2.18650647254362	2.28005891834678	0.967208253379496	2.19106235160426	2.25465989323848	0.833268814664094	2.04563708997371	1.88094071232429	2.09584818599103	2.31541801138636	1.9167870816955	2.25953164061774	2.18321070627552	2.26844512662371	2.98631484251756	1.01761282349219	1.89078871204328	2.44199758914835	2.44803498284128	1.64842599402749	2.30332049700772	2.44044709695064	0.992289247482638	1.0941666705998	1.42918982931717	0.770282462126409	0.731403861878063	0.240530192657624	1.98802185971467	0.676481550085839	1.8038181001316	1.80401430753471	2.44727896105043	2.31268139218398	1.95161051143442	1.95947106139334	1.39385035349341	1.55844300449765	1.50857539826286	1.91151880466017	1.78514845324803	1.6931165462354
PIK-93	2.88945013692837	3.07506154426121	3.19609469464353	3.00155513462076	3.04965247716282	2.94873028657998	3.09859246066741	3.10766939609209	3.03846003311644	3.17303588690392	3.10666116901849	3.10676175950617	3.35044134263713	2.97927307594684	3.02675825368703	3.02942836867359	3.21476373069777	2.91796777172807	2.91220975535196	3.00795317472459	2.86476409692781	3.25371993420271	3.20942566289723	3.3452529513709	3.08732861378909	3.17356027812186	3.04312850181141	3.24678903067277	3.03981994106224	3.39738159755552	3.18489515417609	3.32134233122231	3.10335496210954	2.97836081134129	3.05420228215353	3.03190059670432	3.11203771956965	2.98783731647008	2.96557142930835	3.18563839099226	3.13686024876309	2.9854217338233	2.66133176444159	2.89333015978976	2.86572359012405	2.9142846929596	2.94340551017007	3.22650969683816	2.98113566517418
SB52334	4.81719647946727	4.97136476370471	5.0959846134723	4.69545190221188	4.87383970214822	4.72508981780525	4.93225571989372	5.01520912047827	4.87073333649671	5.0739743398305	4.99071837512298	4.98888007121772	5.04236658981572	4.89921048349169	4.7556944093852	4.91421685715855	5.16996354614782	4.61809096641992	4.70187796372706	4.80732184492196	4.6544848377673	5.26749165074129	4.97607915926033	5.24032097699706	4.89559302761371	5.1406491426035	4.84960498077817	5.17761685063963	4.93743397633533	5.13882155910774	4.98092689146171	5.24693390319921	4.5198349793511	4.40594937961209	4.32853376754867	4.99748735819795	4.64604392514375	4.83797069587236	4.73148454945641	4.98856290098574	5.1013721458528	4.80636436526841	4.13792747177496	4.59103653613931	4.60792971782268	4.64300808376027	4.63187390167507	4.99047426015153	4.86908518552677
TPCA-1	2.93387429509216	3.18773791076583	3.33388760333494	3.10521272238015	3.21460977284432	3.06785462325667	3.21776112689489	3.24456621522851	3.12043032133141	3.30144108740555	3.19487369436547	3.23126214633284	3.59702456681835	3.14974429282419	3.2580765672398	3.10828516477757	3.26346483796987	2.89364552242033	2.87831512522342	3.08142383465094	2.88569385278408	3.33620818633615	3.41959979662033	3.46733676091854	3.25491173776159	3.29899704502689	3.18742976576175	3.38240990089261	3.08722687662524	3.61162849395289	3.39979977108197	3.60534678675606	3.29300835394741	3.11630491351016	3.17430990167412	3.10280870383586	3.3398496911139	3.21246216297362	2.94711826174474	3.23612489288005	3.30068036062597	3.07668254419621	2.6287085826379	3.01447241630683	3.14399419831929	3.16592025342272	3.00634866499716	3.42561250479111	2.99494129039254
TG101348	2.65527786810167	2.81141144245477	3.05672868037161	2.8165126492684	2.92492441760032	2.72457505787692	2.79879870112516	3.10218212759413	2.72232820019883	2.94641078167432	2.83690381369594	2.962465471569	3.44077423055267	2.91759179852582	2.94070788108468	2.75182327038464	2.67699043915034	2.57372067432169	2.6025736324316	2.79178014102094	2.64905586494834	2.88952718619693	2.75202193330448	2.98400932703274	3.01200609167755	2.90167995214951	2.92135959530556	2.98197191038341	2.68580512716763	2.87010311158865	2.86520805826636	3.07762996813621	2.75861183804312	2.49145939667273	2.59792089355707	2.68894470164918	2.78659473685104	2.96720691555438	2.55223261837736	2.80446075433708	3.0077454882126	2.84413475329973	2.4571054891077	2.48331057033444	2.91594137596801	2.93312746786853	2.69026869833446	3.02486024381265	2.94194397887742
Foretinib	-0.0147500755174508	0.069344660970037	0.0880074814045653	-0.071854416108462	0.0633129914531518	-0.109717498447455	0.0524508027220709	0.0951448637300447	0.0277713872552363	-0.0179846607467731	0.103163699108705	0.1005976591729	0.226411380466198	-0.020929792531017	0.0215784383241484	-0.0194517850615332	0.281030548491926	-0.138018978187977	-0.179130614363988	-0.00713444761986048	-0.0325193181904728	0.36199112102751	-0.00586070959428353	0.330779265236465	0.148903052356006	0.200573567335289	0.0535249770213548	0.229428008890009	0.0209880138798502	0.226780276517538	-0.0115879479574894	0.15406113734512	-0.0705132417091612	-0.238091514310293	-0.353575964610112	-0.101011972788795	-0.146598910021305	-0.0354644436898877	-0.107614417139766	0.122588349776378	0.170746805526911	-0.0553507497229857	-0.355533795401881	-0.175030579111281	-0.152148879233111	-0.119216138781558	-0.0860235568843266	0.171985393922394	-0.0629732683127213
Y-39983	5.29892857147126	5.29616343793564	5.30520461338197	5.18993855135374	5.20499201412257	5.19843388010189	5.31511808156328	5.23984211724653	5.29598136867997	5.23296611900441	5.25434143157142	5.24225010429143	5.03551349337228	5.18511406849517	5.15398582324343	5.2723192687278	5.26565659678442	5.31124676950538	5.29465087237868	5.26434772540386	5.29849883751847	5.40149525027677	5.0600668111987	5.27190657697606	5.26336881018368	5.30198859239493	5.23379453689665	5.30626318686804	5.33056399109621	5.06929890518929	5.04890422231219	5.11386634037525	4.94966010652612	4.95464920330526	4.90939795800927	5.30756869950375	4.95546377575444	5.1329454116887	5.27826646176891	5.34265998181558	5.25905397263187	5.2065825394669	5.14548569657481	5.03212536362246	5.04292987012919	5.05381844763213	5.25189848642227	5.21157677773546	5.22070901532148
YM201636	2.9350405073617	2.97637334507875	2.990782839088	2.95713756309294	2.95746773028761	2.95091339594241	2.96617812274273	2.99171735210178	2.9479177691966	2.99612829735485	2.98305026657075	2.97859186130166	2.98463224827559	2.94840295619968	2.94080090946818	2.95299383617419	2.97185073459225	2.93461045926093	2.94630826358012	2.96742579944745	2.92179841636906	2.99030874908643	2.97862283086535	3.00341036631768	2.97464923713129	2.98910640786994	2.93342191986348	2.99507927218499	2.97274864951281	3.00315991599619	2.97286529105525	2.99263503084977	2.96153941930326	2.9300498061999	2.97164736816031	2.97574401030966	2.96451002148042	2.94494817077864	2.95053308720664	3.0102706882765	2.97749630365913	2.95498069977546	2.88718780872706	2.91259024512201	2.90638717877986	2.92247387752151	2.93561596202125	2.97398341671046	2.96991991447898
Tivozanib	0.679647226803985	0.661307070925283	0.524876783915058	0.517831285555741	0.562432610388308	0.600240373660572	0.678115846741739	0.608387055156697	0.623195797695139	0.503779062089495	0.594657158428679	0.574630441455695	0.0504467187735025	0.624479683774366	0.527343928127202	0.532267218840962	0.538804852195207	0.612951179353509	0.639999859582076	0.579214103444307	0.665822995997046	0.706649861054841	0.354930640293093	0.478212194210519	0.607556467748767	0.638373954193057	0.485285591510232	0.596538119264466	0.66295005280321	0.23871446701734	0.372756734454709	0.449979171806754	0.247891283943626	0.26174577209279	0.133185337325721	0.654415954630577	0.210327039371467	0.586570842154936	0.551849814109353	0.584158314591339	0.634283692556815	0.550272637042843	0.509569880975516	0.473144285193785	0.536185906304098	0.505690128987295	0.544576558644302	0.5035398432242	0.568650431093592
GSK690693	4.64876286127655	4.61923914199417	4.72297821893042	4.55004365355966	4.61043975870346	4.5325281600759	4.6046135445972	4.62361594677718	4.60493982462731	4.44396182209157	4.56721674663565	4.59672596320486	4.5441832253806	4.6032026382944	4.55359688950138	4.58962571858824	4.5771868744642	4.61743415034898	4.57737891395865	4.59991629139701	4.6930141582596	4.69756890900798	4.21571034808211	4.56556183661793	4.63621397770142	4.60777950303754	4.67268047812073	4.63467941579767	4.62614246400198	4.21139797122038	4.22501393122868	4.33290525031098	4.16516516006228	4.07274615973449	4.06496076006891	4.55911435453708	4.17880059528921	4.54452853448536	4.62225143153205	4.63927903332143	4.62092971464088	4.59064093608145	4.56190775371033	4.32722728603674	4.53144403964411	4.53538487601664	4.64914855133825	4.57105518996663	4.63092179543555
SNX-2112	-0.647158408790944	-0.499129393138279	-0.35002285082788	-0.6634278301424	-0.589286623975712	-0.722678956919959	-0.494520144507828	-0.542159987950445	-0.518412651310573	-0.314402327661482	-0.581708454205905	-0.56836989789698	-0.623306692369435	-0.683669181399565	-0.705830114300132	-0.5312901988607	-0.465722094168276	-0.656882206574066	-0.58106165489237	-0.539160987437998	-0.616657226522457	-0.308722927832504	-0.72774020201259	-0.351406009753276	-0.544997126082827	-0.439856241204374	-0.517182124141489	-0.409691161707783	-0.5015279429285	-0.625197978687621	-0.759329006724334	-0.656184644977232	-0.890915545360733	-1.00676367333211	-1.02729963666364	-0.480588034632764	-0.935011942010366	-0.749334219597317	-0.615510025064865	-0.376251857479767	-0.512521542357491	-0.720598470016062	-0.938191904679899	-0.939914111829878	-0.928485925649193	-0.877003832983392	-0.632321745051506	-0.529821960648279	-0.588590534503507
QL-XI-92	4.32096672762234	4.3092075437146	4.28992973696471	4.12981268383177	4.2589012921796	4.09092721442886	4.28807526817683	4.37928861751368	4.31939792843903	4.12002034582377	4.27030164133958	4.33563189463279	4.16852152550251	4.21318821727958	4.19647935968658	4.16331283747175	4.25574597360032	4.1934523670698	4.12478674457393	4.28239783923807	4.33652362078985	4.52498611131952	3.80677478285544	4.38902089195679	4.40671279789101	4.39405760459966	4.28853752709436	4.33806145882311	4.26313105678539	3.96036040601659	3.89673969413023	4.0698258580344	3.92434202834562	3.72104569342749	3.54757007481321	4.12705045543518	3.75644617868612	4.17687861687877	4.07742722834326	4.31894508566982	4.3574398545198	4.15372879631143	4.06137455697604	3.91825418219692	4.07153811583243	4.08133808788323	4.16950026062769	4.30994970057735	4.24584713635609
XMD13-2	4.08997140214495	4.11167245898472	4.1832515438975	3.93773870589124	4.00218127161337	3.8614461583617	4.06049628834369	3.9828120080854	4.13677227650148	4.09123309188305	3.96918777800769	4.04704285511222	3.73456057553075	3.89389787846248	3.81383736691169	4.09193372144148	4.06880153233934	4.09748287122653	4.04234604279491	4.08431380189192	4.18810944582597	4.26537160065729	3.42696401513881	4.0778121016365	4.03425708096183	4.06761304034078	4.05550036061377	4.11820210556756	4.14707203579947	3.52649229985145	3.358823486389	3.47504251942484	3.47983788075907	3.35584583352629	3.25569207177807	4.02645152588487	3.331365893656	3.76695084351808	4.13612209472839	4.23573019988768	3.98962161637633	3.89010577233142	3.92624028933135	3.61869620421886	3.66372020953228	3.71775029796156	4.05822933393579	3.97323840496385	4.06345389660616
QL-X-138	2.00721774185816	1.98450824153358	2.06047085534027	1.92997402956978	1.9928518804188	1.90810116053627	1.98003057065135	2.00297045907689	1.99434391492824	1.85147611558293	1.94158945630373	1.9902501435722	1.93016773610091	1.96454779215673	1.94866895275259	1.95609473047968	2.01854204367837	1.91005862168864	1.94581327500939	1.96383808431471	2.03028269859194	2.15268765361186	1.69065491430989	1.99879048293253	2.04215205742161	2.02358444805987	2.02398052310244	2.03421734155343	1.98545962861758	1.71155719799384	1.68392971432596	1.80376047673758	1.68614022770785	1.58012420996967	1.49425860807376	1.88912627420364	1.63017471502484	1.91582480961756	1.87814788513053	2.01031867087063	2.02773205198328	1.9264364961271	1.89350538075409	1.76393926994054	1.89360952744279	1.89267752552562	1.96072205167093	1.99954856659991	1.96204695800806
XMD15-27	5.22374625215175	5.24666913159304	5.23738371841046	5.06162820158745	5.10333767123052	5.04221412476687	5.21604551224082	5.217170215621	5.22582865062459	5.15309580482883	5.13938707442991	5.1560788818692	4.91039117684288	5.08997277504807	5.02315857099263	5.16286558718263	5.01599126990639	5.23620657752626	5.17761622462843	5.1952183876079	5.25055421218256	5.324410302465	4.62396742824705	5.10176333170485	5.23324501973411	5.2139311102446	5.18884022184401	5.19240053884098	5.24478148501884	4.67864622948893	4.69002211724177	4.79617331266517	4.58827301128047	4.5347148851833	4.49996845002196	5.17093620609028	4.56961496148621	5.03933150487011	5.17394250257972	5.24409405495747	5.16667505656446	5.05474604381491	5.07034399995307	4.66672907062298	4.92374543087095	4.92282148169894	5.15413265231893	5.08188917279076	5.19626110551305
T0901317	4.8231603381288	4.81680642837687	4.73729270275502	4.69890866194836	4.68073884936263	4.73158810458783	4.79768534519261	4.72200281075098	4.80860255463298	4.68381259813807	4.71992196332584	4.71259579985138	4.24555028062997	4.7050662987431	4.61330942935932	4.76676900738117	4.66591089494772	4.82207687272675	4.83443497383364	4.79958872452061	4.83650823381695	4.81998496853908	4.41493988822554	4.61393239470949	4.71547904943247	4.74450645685973	4.69385556365723	4.73246815039464	4.8334549202196	4.32606467408479	4.41377058609437	4.4145433731504	4.34925615002532	4.37820754375786	4.29409465340574	4.85590383424405	4.34059857348723	4.65257118352464	4.81608991700614	4.80226146920912	4.72149408003567	4.67065878829083	4.75903984075098	4.54298043636954	4.60122311395175	4.58565758827733	4.76776817492857	4.63998514096665	4.72640480002489
EX-527	6.01008574988967	5.96550179004367	5.73719433890535	5.7047638497166	5.72766247538704	5.77724137109072	5.96179070685631	5.77832346054074	5.94020038182061	5.59236807933129	5.81585671571422	5.8394918919469	4.99600154134336	5.76106310018048	5.65019436230828	5.84442711277202	5.71068448042518	5.96660854174596	6.01473471486461	5.90462421202072	6.05039071957188	6.04051324267902	5.29995467917808	5.67178315992564	5.84721052619915	5.87996793535239	5.78653452286521	5.85310974674632	5.99062793984319	5.24861624707101	5.36547926023954	5.35854239364346	5.26291010218235	5.37883532718544	5.09257027007518	5.94503976390145	5.16468485710052	5.66670856917543	5.90696743928862	5.94113422976752	5.81530085114763	5.70693194848251	5.86732876271637	5.50632928144161	5.55690333581284	5.53635432825129	5.85736352651334	5.68048415443754	5.73925980596802
THZ-2-49	1.18981715163607	1.38981780390452	1.8812284888948	1.41895487682527	1.37742111709517	1.21960685921046	1.71308204038216	1.16300010869425	1.39034179620119	2.01106020623512	1.23653209647985	1.65067415460398	1.61812661041915	1.15873827763227	1.20997539810759	1.75166710624601	1.47436514076309	1.50416113642236	1.57156796506854	1.36296522626492	1.58919861473374	1.74328675797579	1.49105758099775	1.73299159107462	1.3255873727988	1.36701638946278	1.62329799769437	1.84493354700506	1.59451994087194	1.77899379932326	1.28196441068325	1.31629534748687	1.5890677130439	1.52676649070233	1.43206666065255	1.66371411021338	1.33841058589226	1.07692063482313	1.7059842925436	1.70243123292729	1.28450803849977	1.21305988577746	1.18245004833451	1.18102892826015	1.0227189126085	1.09603720836166	1.50036151260137	1.68423509623388	1.47619746521456
KIN001-270	5.94108283694346	5.8596713374599	5.63978281503144	5.6081877297563	5.60892125218602	5.66847492671647	5.86345560164608	5.66189456213803	5.82782289236903	5.61480470320687	5.68694335380384	5.74178487920172	4.90373768157976	5.62922547778193	5.48259693511819	5.80337757929968	5.54719016857252	5.94097130350832	6.009912610135	5.78796836090357	6.01772170404476	5.94902791491983	5.05181460501209	5.52333524780157	5.75048763700283	5.75693782023774	5.66898323536743	5.74836613307884	5.95438448333254	5.06238195298926	5.12809599398803	5.11101902293251	5.0609109353746	5.2238471636005	5.02108566171505	5.87450522621572	4.94447691920366	5.50992205668729	5.89049301805897	5.84457171775872	5.64398775811052	5.59238737124118	5.85781171685142	5.31032594662814	5.37093479219086	5.35320734629221	5.75054230873511	5.49232199667239	5.76762521158977
THZ-2-102-1	-1.55658611316515	-1.30930647674297	-0.979368516361026	-1.6293863383019	-1.38110817773843	-1.85476268387707	-1.05899026086232	-1.69515920177641	-1.34137517256403	-1.25805493467395	-1.63147949083783	-1.20708039080948	-1.60110046333435	-1.78621985827336	-1.69552517219645	-1.17743070085359	-1.21886241584335	-1.42696685870282	-1.53682498128141	-1.48340658814909	-0.992865840623191	-0.593042330189344	-1.9690882003738	-0.917815896437438	-1.34188480952447	-1.32699459009328	-1.05066273308561	-0.790689306684105	-1.27694551303938	-1.60634042570929	-2.20242500676496	-2.00397468664803	-1.8280770378343	-2.10677512126232	-2.42653185727288	-1.52546270972879	-2.24492727589116	-2.04052457541425	-1.19655230565551	-0.953545548432071	-1.46614749117852	-1.85163254455923	-2.03805282583878	-2.16018606439999	-2.20325031393774	-2.06702038293579	-1.34876602481904	-1.14242027147504	-1.59538108153172
AICAR	7.64051328112295	7.64770002309041	7.21091968108961	7.53875078457481	7.47460031910924	7.49104722599196	7.49018969491058	7.77978925326227	7.66208900634895	7.1570072704264	7.63985795838571	7.5787406487863	6.93785788211967	7.50227258847586	7.38793240114526	7.19145593440623	7.48059704989305	7.67456583795962	7.4242867397665	7.76625657640509	7.62535035428952	7.55128987903153	7.13604112060662	7.59878701939321	7.52347567537144	7.53012539376737	7.29317573539332	7.37750289880113	7.41362232150134	6.97772267796844	7.27344983111665	7.16899167206123	7.3168938635451	7.12755274778616	7.1058338190272	7.43255465896812	7.16358356077906	7.48576913529664	7.42786202949976	7.64666047300324	7.63013785675712	7.55675216569886	7.45465396652896	7.41532302144617	7.37556695483801	7.41903467784903	7.55153336023936	7.49788535048586	7.53574518504053
Camptothecin	-3.7674488760746	-3.75644576999053	-3.59759430956352	-3.75319221052327	-3.81369424010351	-3.8162448204842	-3.72468899829772	-3.82889472483387	-3.71654011335612	-3.4844335673093	-3.81891535952113	-3.77942754333391	-3.77698583665508	-3.86964637841394	-3.89832203464319	-3.60408310498431	-3.82987071694931	-3.60090426770482	-3.60923570704998	-3.74508785523475	-3.66771504037062	-3.77389966154101	-3.95886287497904	-3.8369671734617	-3.82298928990845	-3.80502245303571	-3.76581313589166	-3.73912818100942	-3.66392092604603	-3.97991047987315	-4.04203420006482	-4.08090155762625	-3.96742684223344	-3.88967906414211	-3.85579789232287	-3.64987184669869	-3.98468132741132	-3.94823593004584	-3.58306915440541	-3.6164434359463	-3.87653569530183	-3.81085694158943	-3.64616858657625	-3.93354505220344	-3.98803388359084	-3.9483648513494	-3.67806815214201	-3.8613478879761	-3.62635781183288
Vinblastine	-3.6159897093549	-3.62281894048553	-3.7301050541162	-3.70662963970207	-3.80854295875468	-3.76477113831185	-3.59642994610499	-3.84174517004015	-3.5492350567625	-3.48460434377928	-3.75314626414126	-3.73154598324132	-4.34780150696066	-3.9454988442403	-4.01876197669394	-3.61233888179971	-3.75410452195252	-3.31993137393439	-3.5234460315958	-3.55254747107085	-3.4256370524244	-3.6902824211155	-4.1070454109022	-3.73703873254896	-3.83265358860679	-3.78026136159502	-3.7956483793976	-3.75323006065396	-3.56132224360488	-4.20432642557527	-4.26930782341934	-4.41932830603752	-3.95299427164815	-3.92851627211448	-3.89825882731943	-3.57345413047496	-4.13963653302188	-4.11101717909713	-3.36913660836324	-3.37640700564115	-3.90732589191302	-3.79686733303159	-3.54198532471943	-3.90378496406621	-4.23359564832183	-4.13139996910389	-3.53342055739934	-3.89576801011162	-3.61721092566947
Cisplatin	3.10534171779798	3.17114712574587	3.0953231494029	3.03025412601001	2.98054170478617	3.03787658704222	3.12701090146445	2.97851052962739	3.14127502386016	3.54927571743495	2.98146626690396	3.02748461693355	2.68613700380469	2.94956563299105	2.86300877594792	3.2024891939398	2.76325361253158	3.28376080033193	3.25493726505446	3.15479069152101	3.15059273857022	2.92253481991564	2.86435706087234	2.85204893251576	2.99376490808497	2.99012794468792	2.97908907712838	3.00460500775411	3.22239252501038	2.74442719714104	2.76883054316958	2.7106825462058	2.8927916712719	3.01872773328257	3.14055928435436	3.32268404678344	2.90699051410699	2.89025476690981	3.24700877878903	3.19054917355922	2.88665588778243	2.94954159266997	3.21309549533663	2.88916963155358	2.82818745385387	2.86217969764313	3.09784376681468	2.87252132162787	3.23157043207078
Cytarabine	0.0512060399604382	0.066859229793629	0.130276764564772	-0.047613748948566	-0.0376874532702649	-0.0884243169943044	0.0703017738911744	-0.00118701173782831	0.015833597662962	0.306917920700918	-0.0586228054310607	0.0215600261443001	-0.297552742008411	-0.0312299610418543	-0.150441747243594	0.0841258218834664	-0.208597397378765	0.0786841123506123	0.146605996688441	0.0299728854963885	0.0921840240826901	0.0549977587814867	-0.299105571846361	-0.144629186705604	0.00906843228279186	0.00284836939466615	-0.0187610651830341	-0.00302916067202075	0.134799020014634	-0.429695590245602	-0.346008224856741	-0.335950676244164	-0.400624751267245	-0.402878566363513	-0.482212288902231	0.124734329213247	-0.433018451156414	-0.121279607154704	0.0264646765273948	0.102675866737727	-0.0350911865172416	-0.108619904325247	-0.00118590151090281	-0.345777436804974	-0.207367126266651	-0.186079779491626	0.0029556788345606	-0.127463675774178	0.126161001513517
Docetaxel	-4.95379912447743	-4.99797789595308	-5.03993053140509	-5.03970341532277	-5.06119256334808	-5.04611450856693	-5.00145210169166	-5.07317852869981	-4.95430797400173	-5.05136747010398	-5.03440616342787	-5.03701484123445	-5.2510067494779	-5.11402695637496	-5.1272312099878	-4.98383423554719	-5.04285001299496	-4.8847314269912	-4.95075275149957	-4.9636483931993	-4.90558789646162	-4.98386897716159	-5.25818799558815	-5.05743140833884	-5.03985698323277	-5.04060048333924	-5.0364881712307	-5.03455584784946	-4.95328583713004	-5.22987792828329	-5.28177664110755	-5.30606962128307	-5.16437514866915	-5.14124800131305	-5.14991649580263	-5.01202435291324	-5.2443735320318	-5.16767080367975	-4.88709752470252	-4.90743297879379	-5.09410035188583	-5.04705729890467	-4.93584650611823	-5.12165887118388	-5.20942704028531	-5.18048135084595	-4.96596270764932	-5.10855292456346	-5.01342660911372
Methotrexate	0.188510306886842	0.0800909620710679	0.107394686379661	0.0450344543970012	0.0281282168541059	0.037607921025411	0.0970002850129679	0.125452692861518	0.208172201097798	0.109980696978125	0.192046765940254	-0.0189581664864189	-0.352019799019704	0.0127820522957034	-0.0501065312314548	-0.0345918712212936	0.309422990218174	0.243258091377939	0.212689851485384	0.145018790477737	0.151133296486	0.239132064421613	-0.137905625835943	0.182715435238763	0.0339365417805064	0.175495257198792	-0.122683826758005	-0.0528456027731967	0.152442325653713	-0.16717042844174	-0.0339971983151286	-0.104838821611894	-0.346989665739996	-0.302784011026336	-0.277955829576033	0.157717102755114	-0.303820116459605	-0.0309537625075893	0.0896485315501039	0.192680939962101	0.102080759444726	0.166332248077096	-0.0314224048978962	0.00917473529887447	-0.224337317791366	-0.191332309670813	0.0880410050130602	-0.0797733622475016	0.0681997201786961
ATRA	4.70588607133432	4.68610936365736	4.61011229877469	4.60220995279045	4.61066111443424	4.59969016689137	4.68476712498874	4.66450444074571	4.70579820738566	4.57242692311852	4.60135899095542	4.62230634708865	4.15574695177049	4.58988663528399	4.54242617199465	4.5966061675369	4.46137804982345	4.71232656404414	4.67012385120828	4.70142732944023	4.7321302964604	4.72148662613726	4.24904004441767	4.53232965759774	4.66685960488291	4.6328850886891	4.62362634804554	4.58573362674793	4.67601654408296	4.17701994967278	4.30204987758392	4.33262763452489	4.3172804098644	4.25144453021306	4.21648287962767	4.62014793498123	4.24968725245156	4.55110226235891	4.63949323818286	4.66795926091335	4.61996009210958	4.55226253630546	4.58719409021567	4.3750399885166	4.48743118199789	4.48603291507407	4.62817569731469	4.56704835274266	4.60563013793844
Gefitinib	1.36366882124501	1.33947364773063	1.16842224001558	1.30162689245184	1.31241816439869	1.34453314550194	1.36865906086813	1.33464069824307	1.35951125302177	1.23909087545704	1.38591659412824	1.30375574281095	1.19747326728856	1.33734007575856	1.37528466687088	1.23249495324071	1.40365856131607	1.32826684768693	1.31482489763582	1.26870421544623	1.31088856154175	1.40856736141255	1.45908956887338	1.35824467122423	1.36052651169399	1.39739480327316	1.2505252301388	1.29920147869789	1.31322358644737	1.45567638791507	1.50605043890077	1.51219977668855	1.44982347818837	1.50303441458851	1.4215788715033	1.24337530555123	1.39496386152339	1.35883383264313	1.23697286897184	1.27765791558686	1.3733251057142	1.31997947035779	1.27334470554029	1.43572525926267	1.32622787985937	1.31100056487105	1.27473714835867	1.32737903836808	1.22320935461636
Navitoclax	2.43332877347767	2.43239592365644	2.43771795211576	2.42669712241327	2.43286607520712	2.42524243867337	2.42862181839177	2.43232474880544	2.42139958514542	2.43249030875872	2.42308260530091	2.44137817794344	2.42760398098259	2.43165307458345	2.42195695380565	2.43253389709973	2.40598222158178	2.43016182097355	2.43791841723836	2.43883670141635	2.44476405513883	2.42368505704386	2.40314525481848	2.41814732811075	2.43364634330341	2.42440267756423	2.44580133067095	2.43271894973692	2.43807945769578	2.40834319039477	2.40738679595739	2.40559992458827	2.42859041149821	2.42030736052624	2.42677740951406	2.43506959474373	2.41723188460765	2.43040631210217	2.43986487228685	2.42847319987871	2.42521569023254	2.4244772161354	2.44607466283994	2.41943200644049	2.43342930832704	2.43454077517617	2.43223037334205	2.42794753222548	2.45324879152976
Vorinostat	1.67856807088227	1.77673120384281	2.08165713570881	1.86262216755789	1.69212021881283	1.70606429155881	1.80148823307244	1.69640761544045	1.68690628382326	2.2190515667276	1.69885510938511	1.90442863954506	1.89445991209702	1.62899458200158	1.51653666208497	1.99283378292134	1.61403169182589	1.97170113667351	2.04492196792898	1.85340958973362	1.92323573309134	1.64032959229953	1.5312090173393	1.65723349284773	1.67113341457535	1.65051374369182	1.70830541299243	1.8524300313121	1.97519280044063	1.51074646343531	1.39844875324561	1.23226075149778	1.66903207416608	1.70384629162115	1.8365333624757	2.00349353018091	1.56575614564985	1.53092989857419	2.15051261084398	2.08097742237432	1.58015719747837	1.71953896104142	2.06521457149542	1.57768236502414	1.50115341079731	1.60463161260507	1.94836707671129	1.65259174001839	2.15137258801126
Nilotinib	3.47505532919889	3.41969004863742	3.23846791939617	3.267547950692	3.20654241379235	3.31105567516338	3.3796891611146	3.27684754614187	3.42502415792615	3.38817588510811	3.29127822145662	3.25870171236117	2.47823336718034	3.23366468664715	3.09083597515936	3.3922198111087	3.12952150936293	3.50460589867137	3.50707962311899	3.40143328863566	3.48692540718595	3.34975471985031	2.85819750164654	3.01327977248598	3.28039712022615	3.30627635050136	3.25159361757005	3.20367981438309	3.45863742825149	2.64415112794922	2.81373607276357	2.72577423255249	2.86327528677073	2.97562170522002	2.87557171835281	3.45516820669134	2.79091054617495	3.13578801127252	3.43267635938292	3.3834690859666	3.22115381664974	3.19562077226665	3.51586067458498	3.05208839061283	3.04406825548329	3.03152491542112	3.36517813264618	3.07409296607689	3.37783708108833
RDEA119	0.240811095191055	0.416982077440296	0.774883229612918	0.449543579879037	0.408977977211238	0.250897203598909	0.353479992908926	0.391283973981164	0.32437803257661	0.524385812260938	0.305639769494728	0.507568317768866	0.865803344116275	0.336835554520085	0.244287846098088	0.579312274562172	0.260344159302153	0.490841493594663	0.444719933148969	0.44172750116093	0.580009238868942	0.243041233904367	0.0845277545272012	0.425031760707211	0.299575083695158	0.241679790685362	0.592774296130793	0.594325691643447	0.393041375847305	0.207435425727884	0.0311852926267391	-0.0413463749228882	0.336888310423221	0.294790535205436	0.444150168868653	0.472884714119582	0.273633151532015	0.24863730545555	0.81718954865822	0.586059448261822	0.270962065915516	0.411052151610189	0.55252354433161	0.183739597463354	0.300529917478571	0.405789587314052	0.590025275252005	0.438704329176436	0.746859385432832
CI-1040	1.32741325441994	1.56212204644688	1.72969555104628	1.57931366576285	1.45394297758436	1.3062442145088	1.54781894202941	1.46438507847049	1.41775245535965	1.77668725245751	1.40600070431064	1.64684251783897	1.78882060647321	1.4293017148168	1.28559602852874	1.62650804260243	1.38005707986888	1.70890885754935	1.66119518993151	1.4591164450449	1.80623183169777	1.3435080330921	1.17260812375267	1.4442266650669	1.38036718842914	1.35779633508966	1.52082360976982	1.63887262528876	1.52468940933248	1.06483665028812	1.08887735381304	0.827055851363057	1.35836483823045	1.39201822992695	1.37712023760488	1.5180361526139	1.15426357717002	1.26376737843691	1.93861343402805	1.73772674610372	1.34670400148217	1.3828295885575	1.80234870910475	1.25864409427388	1.27580269700726	1.41680926368442	1.77285719832489	1.42463479983752	1.94111588624972
Temsirolimus	-0.999781032732199	-1.15760372650037	-1.28476105052393	-1.23633804632212	-1.32815816694186	-1.31293648526556	-1.12052194830694	-1.49074720792201	-1.0432269425653	-1.01234017854175	-1.25830678979527	-1.3002679127005	-2.0612370452856	-1.42274359470898	-1.5212482497516	-1.17066733249056	-1.17138899180948	-0.727040771797143	-0.827173982730709	-1.09784240027269	-0.820323252705095	-1.15012587802245	-1.59637508317015	-1.36731589237882	-1.38906894721618	-1.33286252187454	-1.33657407461819	-1.40535180698489	-0.975527564740903	-1.78012320931153	-1.72485604111167	-1.9781794644036	-1.55621360311341	-1.42144084284834	-1.47010747409302	-1.05014810876956	-1.70266839967908	-1.57407476906668	-0.87396931641248	-1.01679029694885	-1.45736860500347	-1.2856077936948	-0.821601367523247	-1.28199912641502	-1.66184612047513	-1.60021336943071	-0.990280523982445	-1.47407710964599	-1.11259067571038
Olaparib	4.02442898798911	4.02218649798689	3.99798265025148	3.92427702537067	3.90565345084536	3.92996134518155	3.97329814841974	3.9745017408827	4.03073354674803	4.18574964626073	3.94211822137928	3.96600131486531	3.68777053569094	3.91992644219222	3.82498557565049	4.01060415162919	3.82985277303467	4.03657075720752	4.13453671813228	4.04654137843568	3.99764798749923	3.98263843892104	3.64407815863598	3.82994120155063	3.94374649192735	3.96978216625991	3.85610816189293	3.93365142004845	4.08924199289952	3.62354305284742	3.6992232157291	3.68074220294873	3.6234231525493	3.69970950190207	3.67126848817448	4.10846851929722	3.57210825121338	3.89648912245948	4.00644971750709	4.07412987707105	3.93109889772176	3.91442921428704	3.99186353736407	3.77145525270044	3.81333009555513	3.81545218681401	3.94339817376303	3.81199214663828	4.07571731962068
Veliparib	4.2375561680667	4.20208419805727	4.04390334119607	4.08242927135629	4.00222621292539	4.12023777775662	4.16936778612806	4.11634990604735	4.18518352270115	4.23351469893058	4.10414658852039	4.08717559307869	3.58782284856002	4.03244137958103	3.9220545565034	4.15806866203276	3.88590366905951	4.32063026114409	4.29133226171433	4.19730515101846	4.23763217786115	4.09282702138365	3.775749302356	3.86954750473406	4.06737948105652	4.09192074183543	4.00554560902856	4.02167875013582	4.23748026366623	3.64686884029668	3.76132492838147	3.69592257848623	3.81454168370793	3.93380612498436	3.86589848139937	4.26981855765497	3.76957353339373	3.98025447976988	4.20256348849468	4.20324228531118	4.03206161716376	4.04107926358399	4.28437564078301	3.91581802061448	3.91722224596863	3.90110321082853	4.1462366047834	3.92356599720235	4.20219425894976
Bosutinib	2.57127939278157	2.75445089839536	3.03283369735087	2.66034098392955	2.58443584222584	2.46651135092978	2.72772805466089	2.56759349311502	2.55179279486468	3.30980357571958	2.41996327194872	2.70615327029951	2.64137398027214	2.59432755769651	2.33232885148553	2.83057755759482	2.04132106258838	2.97482280381656	2.9254609004427	2.68107907549414	2.93194762620853	2.28423615979436	2.06946775342919	2.24103447539827	2.4804929666872	2.39205952164274	2.82616841652915	2.62043351732163	2.81979590733114	1.80937519701857	1.89125221485172	1.70960435060597	2.17062630189723	2.22248494022084	2.42592467433069	2.95826814173146	2.08648077258724	2.45455456179299	3.0740557763517	2.8458930301871	2.38194879053642	2.51309210434391	3.04779422536858	2.11585543108982	2.493705567271	2.56780339818352	2.93926908800552	2.43758368548185	3.19040572585514
Lenalidomide	4.24063765128396	4.19103740264284	3.96657593521818	4.08861770592659	4.0638675643084	4.1500155965099	4.17247445130473	4.10591408139894	4.1781568370474	4.13095299038733	4.14256155037057	4.10942505211761	3.59773979630708	4.07940464098307	4.02308751968037	4.11578987560143	4.07281467905891	4.20328456771182	4.19600454125863	4.15853565501295	4.18297936070543	4.19879448670015	4.0170280387983	4.0058480345704	4.11655679363817	4.15619954345729	3.99603356577883	4.06347582904129	4.21165248943437	3.91819284153795	3.98979909626277	3.95565603679872	4.01374658427213	4.05566877213517	3.98651736089863	4.19890567000138	3.95040772385915	4.03673099010177	4.12917846493213	4.1606652168861	4.09429294495639	4.0368658022336	4.16931523029686	4.08007166840488	3.97850683509595	3.96176512545094	4.10120874129826	4.00768591911712	4.09048520921444
Axitinib	2.94278392843263	2.95482534852753	3.25989169261575	2.87335619488012	2.84418508619536	2.85617663622942	2.99994189026514	2.86077260057856	2.91390248759424	3.49199795332142	2.65425253447973	2.87350414070059	2.31485574661247	2.83413133621208	2.64450790299822	3.13658660414231	2.14592329783238	3.06005970437504	3.19398202629068	3.030102924035	3.01540024977875	2.6960574047872	2.28100395926445	2.38241698952551	2.83945682206782	2.74983794821799	3.0051620243277	2.79011207151098	3.12142081255797	1.95069812413626	2.17290382116319	2.19353329524919	2.26349172279609	2.23110667614063	2.44740712733246	3.27366217263968	2.2883915634905	2.71587269243697	3.05962273247267	3.01498866849639	2.68568627868991	2.70304785044652	3.05508785594684	2.31015740833687	2.66963990215065	2.67484726314997	2.9648216389923	2.63436050428857	3.15205051822786
AZD7762	-0.45810957142942	-0.350162772787821	-0.496704583854043	-0.290722411497934	-0.450548439296061	-0.294223981219656	-0.330828406145312	-0.462574349838071	-0.503689137546417	0.14014058992443	-0.389996863857114	-0.279758051957292	-0.00172984783821217	-0.452754522201988	-0.418351506388665	-0.270181154833456	-0.649962087032233	-0.154721181793269	-0.182687363695366	-0.425789735175928	-0.320214247830949	-0.728465158127402	0.00253622303103018	-0.47618325098888	-0.433882767621508	-0.492660484585819	-0.456231118145145	-0.326622480354212	-0.280276557813202	0.128300871110256	-0.0870430089503316	-0.266941421728723	0.426983227537334	0.861062368083714	0.909888600057816	-0.25619168910373	0.216347577220644	-0.382891818047539	-0.106526856492916	-0.255840461523487	-0.554951579048061	-0.307549521558447	-0.00267225343063782	-0.048795654049052	-0.305994303549756	-0.26371500412252	-0.306456312744596	-0.454235185433786	-0.0715521494229314
GW 441756	3.06752586850219	3.02051046480861	2.9458951122071	2.79998208677548	2.88267360222918	2.8521253870884	2.94408828584353	2.93204318534477	2.84274654883667	3.33274430998324	2.83245884706758	2.98074835144507	2.54607462469043	2.93217271650793	2.78342106262292	2.97672453083208	2.33145969401237	2.93811557552191	3.07635331446305	2.99562346931631	2.9570897460196	2.83883970640789	2.6079708489301	2.49672656498006	3.05170422758575	2.89059272366836	2.93434027914286	2.86181152590734	3.14911153490888	2.46080187529783	2.56393627325846	2.69005882783933	2.7024917010111	2.66177973768385	2.60633207321829	3.05905765118366	2.57068379327167	2.91705593509064	2.83679502560921	2.90045732202175	2.882101797616	2.77898188640639	3.04141565673205	2.54071930037909	2.87569820638171	2.86568407963017	2.82248470263404	2.7198800341568	3.15778755475542
CEP-701	0.107913060567298	0.251409980094145	0.389729892991685	0.0716579995884352	0.0247233706213126	-0.0238356052282946	0.273346624054241	0.0593459792846875	0.161324520484581	0.493811546797077	-0.00630196638695413	0.194190758428443	-0.102032428613486	-0.0128458262525797	-0.124549345134495	0.355233618600677	-0.225230035959437	0.372286389288548	0.388933951011971	0.227361579283238	0.431389291364908	0.0589373022822386	-0.324099557475204	-0.0190009221512155	0.0584443796463496	0.0424796055630368	0.257891935333226	0.271674044780092	0.268655100988882	-0.394063663059028	-0.384957333298199	-0.463989683187126	-0.248010316519658	-0.0869894701517846	-0.304546384952042	0.392185015419008	-0.361540153210314	-0.126650959427316	0.420017890348705	0.38388763740313	0.0129111504788475	0.0147341570490154	0.250006765780093	-0.2787184020177	-0.175889495751588	-0.117717473712215	0.29562783619587	0.00978902120118441	0.359794908287507
SB 216763	4.90448126679635	4.87713214033452	4.72600839584571	4.73799927162701	4.75890728346479	4.7628538586629	4.84828064909273	4.78853611773148	4.86445170535817	4.84042066061527	4.77889139335098	4.80883399013332	4.25626517025382	4.7269010526349	4.66648513775517	4.8008864521103	4.64238177187769	4.87672000968317	4.90517827621927	4.89667293419598	4.89637090080949	4.90819266009048	4.51869988420943	4.73529720878636	4.83367583678672	4.8203537237695	4.78670007125991	4.77414851995386	4.90822864217441	4.49030437013753	4.55327659427267	4.57205341888593	4.59406341512812	4.58985346814679	4.49207152287527	4.8414475190239	4.50181088353954	4.69487722358953	4.80501000911257	4.84734972832352	4.77791361767475	4.70066339656277	4.76499796366445	4.59319172625856	4.59909398059142	4.6051393745491	4.74938228819429	4.71864971233533	4.79284432607777
17-AAG	-1.30974741922625	-1.29696420255437	-1.3206493735675	-1.206135560442	-1.31022644501409	-1.27652794471542	-1.27962995481512	-1.29760788895109	-1.29759572981116	-1.18756514439818	-1.32202460635851	-1.25607240043249	-1.2910303592158	-1.34018362567314	-1.35847078673524	-1.27084412147519	-1.44630972335996	-1.08660411851557	-1.20402296417681	-1.24027478419056	-1.14451610638587	-1.50883453265511	-1.30942654444983	-1.33965928858302	-1.36355069694434	-1.39651977556049	-1.27418632383313	-1.32899387813341	-1.29831761175624	-1.3693604708481	-1.30294943109647	-1.46975411496772	-1.04355784179753	-0.985859170162173	-0.858131026098097	-1.28135082331157	-1.1828276950404	-1.36980222848919	-1.03404068558955	-1.2314860463725	-1.40911188724149	-1.26065679767533	-1.07451436229952	-1.17037213374843	-1.3379067406964	-1.27613405199895	-1.15711528551688	-1.36381540064292	-1.0948621241921
VX-702	3.36225169170116	3.33284370521102	3.43086026644684	3.27770657021435	3.2218180795165	3.26573196168091	3.31297730770192	3.31821108323367	3.37470900008441	3.42595068203216	3.29682817154254	3.28110497582452	3.06886630614224	3.18154067805108	3.10289935953424	3.38307639050518	3.19388000008231	3.44417900927386	3.42643750872013	3.41415944409344	3.36759392162324	3.32018163456135	2.88736742591992	3.18522690810097	3.30290544308856	3.30462293511378	3.3011347499737	3.27205950119874	3.42478338467249	2.88908972788652	2.87413284621287	2.90945183402722	2.9425171912724	2.9156335013781	3.01815103526876	3.39288148070207	2.8945107189151	3.12461088351326	3.4232747287291	3.43978298373422	3.23964325518765	3.28039013932906	3.38447066133661	2.99642487042464	3.00667606601984	3.05108323566598	3.34602098613635	3.15444699242796	3.42452020183408
AMG-706	2.76353749023103	2.86452918975521	2.80243500208816	2.85708408404174	2.72290723735155	2.8198418213403	2.80311532048792	2.81009639996897	2.81139120049282	3.09584757642063	2.75102966761141	2.75307386411169	2.53353834495809	2.7600476655045	2.66072105629665	2.8807136455266	2.51894346603046	2.91945890419518	2.93527639979931	2.87230040883978	2.86031603642473	2.56079002676478	2.61943276870291	2.50966450931298	2.73015029222935	2.68627295653151	2.70128801836112	2.71148963384753	2.83091073092558	2.43538718886317	2.57879514898768	2.41980629198185	2.71860839261788	2.79117347858623	2.87225427089961	2.97876857140209	2.70313552548533	2.74315732051367	2.94287721610848	2.81661457435965	2.67824360854557	2.7427300000744	3.02281143182086	2.69595175948849	2.74223154845634	2.75001776079208	2.85789249753121	2.64836650986541	3.00171801030055
KU-55933	4.40530619254068	4.39387464670867	4.18953012818767	4.24012179909637	4.24997470782144	4.19785722461316	4.3429195822377	4.19298117318752	4.37051396345419	4.20809968696047	4.2857796360254	4.37646274848621	3.90325323968529	4.18075917421152	4.0798577005197	4.35601022591459	4.31624606792851	4.49234448100541	4.37094501399056	4.40992146439108	4.56237353741779	4.40903492619494	3.96122379781629	4.33138940582832	4.2713557527777	4.27146921934757	4.35852192787735	4.34672687539141	4.42038790907942	4.0314580852412	3.91696292171157	3.8236474080951	4.18828447723216	4.15179639448707	4.08677764875987	4.29900128745166	4.01802283199785	4.08060620195279	4.5579202436002	4.38718943531782	4.19638461989654	4.16772595793132	4.47684041167305	4.18244984697847	4.02931744431627	4.08887610552724	4.37727304512219	4.23998189535094	4.39597442819979
Elesclomol	-3.06136623909485	-3.12317575903626	-3.3693014508782	-3.63070333788375	-3.6661518303795	-3.72569578084285	-3.31052596811512	-3.65636024700401	-3.27554011453526	-3.26405391812087	-3.47787070854764	-3.3964257087695	-4.59710577787548	-3.75061994717091	-4.14523521427651	-3.18268998677316	-3.39080343435047	-2.88827737930356	-2.95066003189094	-3.15918343589967	-2.87396895697916	-3.0317543778625	-4.27724007742916	-3.54403573451807	-3.71131420245734	-3.4203995707831	-3.35614115372488	-3.36603462992979	-2.93577619121055	-4.48456852488632	-4.47304323703537	-4.67546848164221	-4.45857118332983	-4.38517906580447	-4.64777455523995	-2.99061707337912	-4.63031806541565	-4.12045759329495	-2.76186607320549	-2.89199712279735	-3.62832581256082	-3.82466988272459	-3.20709909276228	-4.12211631609407	-4.35706571540663	-4.25894286185513	-3.13301777730013	-3.81624873946758	-3.16559784628159
Afatinib	0.774905917660736	0.92134625666954	0.876636992115771	1.04764730862369	1.10123153170837	1.0548895548083	1.11582966899557	1.30516512070931	0.804223769951045	0.934085091377259	1.27871608547941	1.09402057542513	1.71784909361397	1.24502075468631	1.44433769981743	0.644649343288191	1.07607001484653	0.694122725405657	0.635405978194976	0.72260563748086	0.625152433800381	0.953306731786209	2.4226102891077	1.3033669659548	1.24093517464088	1.25074005921758	0.934903157436188	1.04778108570808	0.737889418079044	2.33667342691396	2.57678804969092	2.68079135577921	2.40591160534009	2.20380964520457	2.35574710379136	0.705919264717147	2.36663730723831	1.45140109297532	0.546982459149453	0.648095994655824	1.31739951648562	1.11909879259122	0.628771085052097	1.60477583855279	1.44224886635978	1.45307106481775	0.778837156835454	1.38802085752724	0.854112799013654
GDC0449	4.95398627972467	4.94474108176436	4.95000652442025	4.90375120161993	4.87458025064247	4.91010599638109	4.91809460935832	4.89040473527922	4.93071147914319	5.05529159411462	4.92280497751738	4.932625580433	4.7268657141375	4.84850510233679	4.77982896256906	4.98473416449209	4.89688380395561	4.98384351482552	5.02153841222228	4.99112128299867	4.94315848438185	4.93971865108026	4.80100898286466	4.8952596372929	4.88287682491305	4.92223735400381	4.85269234737872	4.90748168250549	5.02660655008852	4.80625380054661	4.76596665686413	4.72876076843473	4.78574049774054	4.80969572554404	4.85275503297566	5.02460777036374	4.80027096063863	4.80612650525238	5.00493525572607	5.01886583481121	4.85686022850189	4.87602701564018	4.95796897183856	4.83195241134131	4.73342738949493	4.76084296843072	4.90578427864194	4.8268118023866	4.98649756712585
PLX4720	4.53561021686986	4.46205916552617	4.3935965095883	4.37477377906712	4.20341184842849	4.35564069452317	4.34554645965176	4.25253676290252	4.55818633061451	4.28967124717829	4.22000757369461	4.29069543860319	3.5626600783668	4.11990046767248	3.91396375692226	4.50523051566906	4.16398347213192	4.8144918766452	4.72273719941856	4.62431770715375	4.70466594877718	4.28391043623269	3.18238978059768	4.08489369053092	4.15903424122502	4.19328890878338	4.30930221956907	4.18582241157739	4.58875814662829	3.12832918042515	3.20340698888726	2.96167285492615	3.44168458153252	3.52818345251801	3.89626789013553	4.60209522888825	3.43514190923057	3.93462916550781	4.86694767754611	4.68505554992639	4.01475471490511	4.23954007174049	4.83361835563418	3.93564842676756	3.83799519991838	3.88773538772017	4.60543209182996	3.98771199257807	4.60649616988409
BX-795	2.70101772135066	2.62763418467949	2.38883390184819	2.31133543509253	2.24097286761862	2.30265006517883	2.58686289892638	2.33980010810129	2.67727434750033	2.19264460942991	2.40388759570352	2.46483669714027	1.47423447903545	2.16691933389569	1.9898711733772	2.51721506667293	2.28417330712555	2.95375294273887	2.57241698196964	2.69046337097209	2.89378434455478	2.67563187783347	1.56341269048267	2.29086288970526	2.3271721528538	2.40689300021327	2.34581548847065	2.41909593093369	2.70462876682404	1.53413479677642	1.53083960903888	1.47709577153614	1.64856137152963	1.65675271973737	1.57548333296386	2.64851738823728	1.55658569005146	1.99052957982828	2.9180576978063	2.80752912704568	2.25339064871157	2.2458457911825	2.60025584452853	1.916384416581	1.85764621082077	1.89028744745657	2.63250994796928	2.17859516453398	2.44360863299157
NU-7441	2.75896584043016	2.74210492530902	2.67868081948318	2.75466639538266	2.67760791452807	2.72764090524182	2.7235725592867	2.69265596945926	2.72746969472686	2.72391187529723	2.74437658567274	2.75300080363618	2.64502634503423	2.65747003155727	2.62171846293941	2.75378455350523	2.74663866610545	2.85340982315707	2.8200332156678	2.75684864181685	2.81983264402102	2.70954801922192	2.623504516095	2.69420248807758	2.68172581222007	2.70083958114733	2.67590415575555	2.71513835266998	2.79394210355546	2.65407322819924	2.59858231051958	2.50776203727678	2.74398520440133	2.79934456967684	2.83647266925857	2.7363530032227	2.65899217616759	2.62017929995286	2.89800021819436	2.82804956987935	2.64722746660911	2.71530829332158	2.89486713105205	2.73744534157738	2.59898292601402	2.63069851053272	2.79456053412158	2.64581144735081	2.82329592800168
SL 0101-1	4.5623113477523	4.57603309520233	4.58335396407422	4.5448394810748	4.54219115887411	4.51979301640116	4.52887587402526	4.58423211472485	4.57651060002831	4.57996051696914	4.58203293445419	4.56214022834248	4.5781037311848	4.52299109540531	4.48396359654198	4.56806602180218	4.62846825635709	4.57586434846174	4.55982818994993	4.58362701861219	4.55123636279591	4.61391172351141	4.45910178227343	4.62170737634032	4.54601795067917	4.58647754561548	4.54645752394417	4.57526873336477	4.57706370358932	4.49381782380775	4.46418676066421	4.47022908430796	4.42425428451619	4.39975218276112	4.4334970478969	4.54579939580838	4.43852833597833	4.49198681469091	4.59074088798719	4.61435155296687	4.56082256341934	4.54069725453745	4.52096888044783	4.4593760144562	4.43417551310203	4.46005914359429	4.54976323497337	4.53408153230721	4.60927214785815
BIRB 0796	4.02892723388285	4.02582913531142	4.02149865771046	4.02170113461005	4.0216128455218	4.0221344753754	4.02551870746422	4.0215446968974	4.02385597598085	4.02958189707121	4.02183022106472	4.0237908554994	4.01046122160553	4.02209009349178	4.01995135709367	4.02442469026327	4.01089542541135	4.03092499081456	4.02894216178397	4.02544492771365	4.03069945280983	4.02116191608013	4.01212982781538	4.01223151148841	4.02616276337885	4.02085836624573	4.02500732237247	4.02073602068196	4.02932422120124	4.01090567826445	4.01223418877766	4.01288736869431	4.01977898028716	4.0223882737622	4.01969282160874	4.02569549550327	4.01443952793046	4.02281039596134	4.02726989070653	4.02192101765	4.02046736970174	4.02280502928257	4.03308262265584	4.01729416321702	4.02320134478938	4.022337962259	4.02511938860318	4.01833337363449	4.02963631716209
JNK Inhibitor VIII	4.56116069085674	4.54510079134877	4.49008936085359	4.48683678496768	4.48454056135052	4.50241077464799	4.55092580257188	4.52680580916502	4.53542192177607	4.51061163807623	4.49788644211217	4.51828112701283	4.26208040375566	4.49548130845492	4.45419352583244	4.49912018646727	4.40658434498647	4.56194694587041	4.54276617913943	4.54452866241752	4.57724073835737	4.52194628871378	4.353483148038	4.42271249149455	4.52126647388138	4.51281830765989	4.49199194987436	4.48288537638365	4.54640962421804	4.29410306893048	4.36150856369743	4.35663625837969	4.38926503252517	4.37885697133852	4.35175648660243	4.55599693726978	4.34012889224617	4.47348078447199	4.51818058247578	4.52648696823073	4.49897340609174	4.47546406883103	4.53887991402377	4.41917420642638	4.45007700111831	4.44338242618071	4.52067821529226	4.455213442877	4.53296938146892
681640	2.82659816864009	2.74911917190312	2.55602100116546	2.60957156282734	2.50116507040569	2.63992780702065	2.74682170754624	2.6497720299363	2.83820710596401	2.7644267789383	2.79879917977529	2.63846605353002	2.14854476544975	2.43550030173311	2.38408634788289	2.68880157341321	2.81606970748967	2.99174233352322	2.8947050455497	2.79844902745714	2.80368281035406	2.85803392024413	2.40261223185412	2.76858347777126	2.61453159080809	2.78245693556893	2.45217969419296	2.64780082293232	2.8562457213848	2.5181592833787	2.42861571070482	2.34558336615144	2.42522286615681	2.66036310709045	2.53980644088904	2.79866142179382	2.32099805533814	2.37934455025081	2.82548872729854	2.94059177450378	2.61003451712595	2.69313697522376	2.70084442444281	2.57478815115102	2.14157483949919	2.18796805806719	2.68226864595812	2.47713533620868	2.7014510616993
Nutlin-3a (-)	4.50104043143562	4.50248952408698	4.57932526304596	4.52190779706975	4.41995494218974	4.43730002957721	4.40586648471141	4.57401646631601	4.57329615751821	4.78722707264202	4.59300904247032	4.46142992179245	4.58324560077304	4.37717643386859	4.27057294052076	4.49720930041874	4.63608288137159	4.68906158735684	4.64694610772319	4.62226499069683	4.44644287337024	4.48989084603595	4.33599452444783	4.63363366131852	4.41017932637454	4.5235599322451	4.35714781705137	4.41578400034016	4.57518668658675	4.38645125821487	4.37101860554303	4.29428550274796	4.25980306756837	4.29500712703885	4.48814113662598	4.55346895325536	4.33715183970755	4.34861874169589	4.58702863068257	4.67646270944206	4.45529936033335	4.58267744207496	4.53107569203205	4.37033012629972	4.16269228379175	4.24408810420211	4.49652290682219	4.3859066528399	4.72649456959264
PD-173074	3.40346308076008	3.30970608596674	3.24523354968113	3.20181836784042	3.1773815550168	3.11343097776166	3.25304281710372	3.24653647551157	3.38336179768395	3.19090433293372	3.33413834573775	3.21206518260612	2.98519933846386	3.12229766021707	3.05250454729182	3.20368656913818	3.41675563005043	3.53430036913677	3.35426286504898	3.32670767653731	3.4496004544504	3.43347497763431	2.76924713229945	3.29514685408313	3.23301509370637	3.28666616030816	3.19279949040085	3.20949111792116	3.35604542065528	2.79586119804806	2.80421159725709	2.7642413053628	2.76249098313686	2.79560645029399	2.70683697353274	3.19792544226839	2.64736569624595	3.03993529709393	3.41170322296021	3.39596758987084	3.23833778994751	3.28456255784439	3.34014641451367	3.01306900938475	2.90737814611326	2.95923212147916	3.36779886987183	3.12377064212231	3.36350414296012
ZM-447439	2.72474752286025	2.74869321019183	2.71216245671637	2.65718235240304	2.56087898958107	2.65729925178596	2.77082156378306	2.56781290524607	2.76169693351453	2.89991171018257	2.59878654722101	2.71184686482309	2.2304817174553	2.50497524494014	2.41881584144154	2.85980411259715	2.37037460878356	2.96426501095425	2.84499737788267	2.80094696508735	2.82419367798271	2.61721276199939	2.26291418113266	2.49887717507472	2.59323656252302	2.59491828430152	2.57656341740803	2.66351081510169	2.87554841604846	2.24854973377364	2.17578223247276	2.12210419748454	2.378932813453	2.49885158918451	2.54555043591176	2.86705455430114	2.38734610859778	2.42199556003908	2.96966299410002	2.90366086886115	2.45934877622702	2.54274946366134	2.86810194567001	2.42475529542182	2.3632941036728	2.39533514051412	2.72513312531364	2.50883718866816	2.75947849546082
RO-3306	3.89808552607035	3.98612182814948	3.8533984121778	3.83918774994971	3.84075625084963	3.87301764614508	3.90596008658885	3.99632474145814	3.83949943906837	4.17349183811883	3.89709265481527	3.95389888828771	3.55179280144515	3.91350491296521	3.73938008145078	3.86204956054562	3.44677341548215	3.91265507701687	3.9321688150579	4.00080404636505	3.83670785830892	3.70674131297043	3.71313072250164	3.65677937178753	3.92569375103152	3.88507682289114	3.76289751945878	3.8221944023027	4.00313513828774	3.5832592686683	3.72963056719938	3.69303237420231	3.80018996349186	3.72852396197842	3.85162147726272	4.02857084701362	3.75632940246813	3.90136599223704	3.90868141357929	3.94807084416272	3.84836441558229	3.78331905154613	3.93708817351652	3.68811939304903	3.8181408527235	3.84485249360431	3.78939430255636	3.73189989091055	4.08527428315442
MK-2206	1.75593319844041	1.99273512637674	2.35846191577401	2.24008298577043	2.0096808800092	2.05220345913976	1.98410695123484	2.01950824820032	1.89449860754308	2.69696388547971	1.97379540844905	2.13110593960956	2.62430377124301	2.00518453179827	1.85592964335749	2.23865457812684	1.86918239436681	2.18389183965736	2.33262723930004	2.13969141849056	2.00827478963302	1.52795131178406	2.30575272655704	1.97107997016429	1.81181710566545	1.83134750533394	2.10119403858258	2.02730265288703	2.120451513843	2.24325961043352	2.18351884644149	1.85792437294039	2.48642829868316	2.48403690657769	2.92471887174932	2.33978647863422	2.47517924411428	1.9897989865126	2.44950423860442	2.19287487879073	1.79576481304724	2.03776279428906	2.49274864333234	2.21709494219867	2.03455451009722	2.14412098954494	2.22314487582965	2.02343890966581	2.58698009919073
PD-0332991	0.964240203097964	1.26210179654635	1.69431842375455	1.57417782795304	1.19374725587123	1.25076137046938	1.07232360945691	1.43345777248794	1.28565817759293	1.68289330041208	1.18792083704003	1.29770541463926	1.84388797617021	1.19864029671409	0.99110249111554	1.3604923152119	0.890185265148498	1.66929018876188	1.30126565507078	1.53211910998532	1.17241978354665	0.575886610207295	0.818124035348558	1.15404925929924	0.970253853702722	0.895708347314613	1.20955656954081	1.10569066003628	1.18552077550486	0.562978285966325	0.769012558418356	0.480310978943846	0.945745230728408	0.748323213020524	1.49769330281761	1.46232961521824	1.21066363036783	1.18014336894386	1.78404138108069	1.57840714860447	1.01851182851066	1.4238645240742	1.67945250468349	0.950180672008938	1.25444197290321	1.38706233219109	1.62234117846488	1.22720661736207	1.83367224769712
BEZ235	-2.32745746217306	-2.26063761551876	-2.23114191358437	-2.31429344897436	-2.52492471581725	-2.40444266619326	-2.3430241512932	-2.54480988961584	-2.21994362389161	-2.07427958771734	-2.33999461248151	-2.27916465320744	-2.66791675851831	-2.62450981897092	-2.77771476255453	-2.03817756682702	-2.10283684684187	-1.95966599343819	-1.85004342052954	-2.07138541089756	-2.13312222299946	-2.32155034036974	-2.57018073196359	-2.16531689951639	-2.61986111217489	-2.40143331890816	-2.44621187904935	-2.29833286553493	-2.03129107072331	-2.47099917674978	-2.66478419268831	-2.9231037668643	-2.55761008898857	-2.36660150093248	-2.25411740056144	-1.91777844796344	-2.53824914240668	-2.7600277871341	-1.68504010733202	-1.86080859799865	-2.61024555878401	-2.44909898486675	-1.99338379398047	-2.39386843170302	-2.89534247728378	-2.79633549142204	-2.17300317840139	-2.52522718009197	-2.11812831157289
GDC0941	1.29353095618949	1.3719865300744	1.43488331936825	1.35441165610186	1.29491220559805	1.29662164512372	1.40074141234489	1.23850721924804	1.30000856833082	1.4784808216123	1.30022886292425	1.40936874525277	1.17907090327494	1.26600281145263	1.18044097127409	1.43520472100473	1.3345311935906	1.40589575227982	1.41441834719653	1.33848806887216	1.44145678027418	1.34541348725907	1.37191557654761	1.32059718521398	1.22226511033323	1.28783087176835	1.33660091732786	1.42167747162436	1.42569733013607	1.32975603309773	1.23576968773629	1.159665601796	1.46408251309688	1.46686850230506	1.44641220205607	1.46445357130827	1.34636409927655	1.19511990437374	1.56504188948378	1.44606893766788	1.25159981048938	1.25402679353523	1.40003351770152	1.37190897505386	1.20387713916017	1.24866060482193	1.41204153043708	1.34318617992173	1.42716794623481
AZD8055	0.312539171843932	0.397911911066664	0.312413835977085	0.304160279004186	0.155633415886168	0.255747044485108	0.354424774070073	0.166584381264804	0.348740711907037	0.306694742740245	0.255971440373314	0.352114871965814	-0.100751652279043	0.142286821565952	0.0115478917521965	0.472257778403915	0.295180308788705	0.495153954001488	0.499399352296651	0.39656247764415	0.476716273820201	0.31024659855761	0.0662082685287699	0.274601304894488	0.130124275547663	0.241365171048032	0.252278203235777	0.356240629541342	0.455739990576636	0.0398895445452068	0.0133596697013432	-0.160415880976576	0.0607341626032003	0.194439503640538	0.149717420149026	0.546161315913611	0.0562189315277173	0.0388703624992381	0.694942485506272	0.493761246622557	0.135183126316858	0.154936843725694	0.480063675842687	0.158008949659336	-0.020287164483618	0.0243238719975249	0.43061500663275	0.167769295190186	0.363460325958519
PD-0325901	-3.04402215399074	-2.60930264957898	-2.17268646763501	-2.60556759221816	-2.72548601671331	-3.01900573404169	-2.7685170724654	-2.66013168296571	-3.02060205495147	-2.11438635192011	-2.87903541806459	-2.34138518461917	-1.69303628401724	-2.6879918904621	-3.01975128050079	-2.45681660254423	-3.21197973013892	-2.54379873236884	-2.65536311573872	-2.6900781494995	-2.47735797946437	-3.10038352749946	-3.19725398138016	-2.8924469718447	-2.85206186902586	-3.00766260543303	-2.501282690862	-2.41894587426174	-2.63210759832618	-3.25755438765146	-3.30306300059757	-3.5126733980177	-2.95798129451033	-3.06838512645106	-2.92027234466646	-2.58937411931058	-2.99897632639258	-2.81242506992209	-2.03148242656175	-2.53536927545067	-2.90912204268421	-2.91733928886206	-2.23043579888497	-3.22173440156465	-2.66322189156798	-2.51309248783974	-2.42992416702041	-2.67304456317809	-1.71202761586912
SB590885	4.12900005293594	4.05132945102853	3.94268870298894	3.99357917849053	3.96309010156542	3.96461719053722	3.96923046201373	4.05007508440359	4.09708276304273	4.19417273781017	4.08274141124877	4.00879436090391	3.55940638712921	3.92681870462063	3.74977897896158	3.98590288018667	4.1047076567838	4.19104146079273	4.1854251891248	4.17548045567194	4.11192326598403	4.06052448715916	3.74579958335605	4.06980417857056	3.94363574380434	4.03991198472925	3.85019737839911	3.88256707781972	4.14163909264807	3.73740318451916	3.77647845634985	3.61550985993649	3.78623910577306	3.71947715665053	3.880778628719	4.11344124305004	3.71769424183797	3.83532711035036	4.14360424444419	4.15033075152864	3.93144812063799	3.98674603292501	4.11867148139897	3.95265958749636	3.64398391547371	3.72096923464516	3.99356867513568	3.82218748285733	4.2154079757863
selumetinib	1.353662405121	1.55086891604388	1.59785854053573	1.51571446655479	1.39322327124599	1.39291089165392	1.38688086473665	1.57108448577962	1.57607735859483	1.64570603262181	1.55310832648919	1.52396576475617	1.62877029984962	1.38110570966637	1.24769230892533	1.58919641979517	1.6096317947249	1.58143252751581	1.62528945391414	1.67596337347556	1.40765384707401	1.40044090451137	1.427141151936	1.75282173353386	1.27230244008024	1.47081354113557	1.45382603410983	1.57350264873464	1.43414043039295	1.43939669532129	1.51707881489471	1.30293078484463	1.30256871771445	1.41527312344373	1.48755187851482	1.62143744646011	1.46202055173883	1.29442068706921	1.70864497285244	1.74801418294776	1.47026264173226	1.52175333987867	1.36699577688589	1.34722907251999	1.12523386660579	1.24533698810879	1.51319528702705	1.45370386423993	1.63500982776919
CCT007093	4.27280002644669	4.28085041286765	4.28256033978053	4.27918077971165	4.27772881233009	4.27532484122094	4.28161963610393	4.28065446958645	4.28129550704199	4.29100472252233	4.27872392849849	4.27822313622257	4.27747898416231	4.27684568647326	4.27696381969736	4.28088593521876	4.28896423140475	4.26838990483766	4.27688147739997	4.27765667938186	4.27242156159339	4.28847426294952	4.29045314944154	4.28980501938525	4.28025303029862	4.28656304630895	4.28221610818847	4.28390692983672	4.27764236520358	4.28767905060339	4.28958305502302	4.2900972920211	4.27985210224292	4.27409602099708	4.26639626461382	4.27971973697482	4.27617424691858	4.27576877230839	4.27167758137659	4.27787749851853	4.28454922396578	4.26858575680359	4.26368899961463	4.27287913714235	4.2692653036429	4.2705204402541	4.27445429021915	4.28341126029202	4.27470623419712
EHT 1864	4.16189214856006	4.26183826298135	4.40415776209277	4.25494274973145	4.17296434375223	4.17842438147607	4.23848950029167	4.13249175111432	4.24890110287467	4.51731102545761	4.12991214868797	4.21635105229567	4.17726526198654	4.15858540231234	4.08176131301848	4.43054393456051	4.25224130812429	4.20651125158123	4.36319945823397	4.24834928072512	4.2581341797614	4.22282650812048	4.16764538537431	4.16678492007956	4.11433548623361	4.20156941121188	4.30821202200445	4.27939482394404	4.2844927778267	4.01957804166726	4.04518884786349	3.94907173117779	4.01273789413485	4.06504911358728	3.93076591343033	4.36467690693187	4.01218501415433	4.06499823014581	4.34128716677559	4.30596121848351	4.17166511961801	4.06565989513672	4.27559381731356	4.0663759340102	4.05257987470459	4.07624780365282	4.30338280592973	4.16637983424666	4.29871232405531
Cetuximab	6.14218745792973	6.14782614144782	6.13438681991193	6.14035088203314	6.14389534980014	6.13990026726102	6.14311709993572	6.14977362496103	6.13860599864707	6.13641225186473	6.15418336053377	6.14612744234099	6.1530892057887	6.1507441570194	6.14782595984202	6.13246446873988	6.15197352798151	6.1385972734142	6.13602144075381	6.13942667997413	6.13664622190131	6.14340797788864	6.1697322726691	6.15131328572339	6.14708917028426	6.15153733200722	6.13602595445071	6.1441303715567	6.14089342750442	6.16130830539094	6.17135636638448	6.16752377680125	6.15777110144365	6.1559834365005	6.15476589291097	6.13707663200375	6.16288086681439	6.15079110262845	6.13614298183094	6.13897158464214	6.15182768717951	6.14283113242606	6.13849426188134	6.1531361934858	6.14774895960598	6.14997300258965	6.13912852002627	6.14640938307708	6.14313755365952
PF-4708671	4.08977747249456	4.10130869377308	4.13047812347373	4.08147228904352	4.06212918835202	4.06395406201896	4.09038455456158	4.08943525664814	4.09158967681383	4.09652538757471	4.07365812198595	4.09353608208741	4.02811775214832	4.06786367162288	4.03289680597339	4.11806464542027	4.07835665586475	4.08839442737583	4.12694544952603	4.11109589802989	4.10913265613377	4.11563895705995	3.96802565109904	4.05656613001071	4.07804037251276	4.08980475993292	4.08200872296754	4.10257092667044	4.11629557715187	3.94324225273586	3.96192337010361	3.9460545845475	3.93003525219203	3.92527771266751	3.87661936219183	4.12702642686654	3.91906626811132	4.0425881637511	4.10816796043643	4.13025456315439	4.08723516276178	4.05041552340964	4.09721181512671	3.97982644268795	4.02195542912639	4.02479397944054	4.1060312685245	4.055174319675	4.11138564617399
JNJ-26854165	3.16055348298028	3.13239125507647	2.92933124703099	2.98702269115984	2.83662887747002	3.13185193184303	3.21060761505186	2.9327587981687	3.2847469141768	3.05986148106556	3.05137012843839	2.91877785193579	2.27601859974232	2.88122061550711	2.81404942682495	3.16987201351087	3.01325005473585	3.30317545664391	3.29874298499956	3.11257353472138	3.08704614193651	3.17235815488513	2.72349654278275	2.8313001134576	2.89650307466951	3.071491291128	2.7617659549193	3.01535768670438	3.21169687081259	2.62234979523584	2.70446837532376	2.67271268908672	2.54552907566775	2.81297119194393	2.6115419794313	3.32131544006171	2.56243836571868	2.81192842500493	3.19251615346871	3.26362695212757	2.97273263051128	2.98759828708898	3.00084626227492	2.87924123194984	2.69016938700379	2.66041282198138	3.04835291060682	2.80231135452245	2.8311633264524
TW 37	0.160921416284801	0.0446785604003641	-0.0181346886118257	-0.0892404027510705	-0.0954050926023151	-0.0280213017218869	0.0757660406488152	-0.133457121779351	0.170917856516077	0.0158814394558227	-0.0074212445095716	-0.0992046676305636	-0.77867895704394	-0.130065383763442	-0.253252253369621	0.0734390806567844	0.119451834805011	0.149243311596539	0.212316095066568	0.037792803458863	0.137535565222616	0.237243624509847	-0.357272280733312	-0.0971838227475286	-0.128269963018822	0.0367692666280734	-0.193318775294119	-0.0602859907968889	0.170717283128505	-0.382308444828409	-0.407422533360009	-0.437543062098603	-0.468945826768178	-0.397867382251119	-0.442864971688165	0.173204508155905	-0.522278306539174	-0.281331949519701	0.162812844383802	0.189408610542778	-0.110080278553316	-0.0833171065814526	-0.0360598568971882	-0.143051870396112	-0.428404786774065	-0.408577890743326	-0.0164346653456575	-0.226778325565623	-0.117433331092429
CCT018159	3.74654712049494	3.66019852632475	3.34304521035374	3.54231252140326	3.41453463024943	3.62857160138249	3.62087791570564	3.51698388565402	3.7383252770779	3.59949127985321	3.54903490140272	3.46713912967444	2.55600870360548	3.47597829900348	3.32070460386389	3.61691792611727	3.38164138390773	3.74648111225482	3.82999062988601	3.6595264893347	3.69882306832445	3.56515893979001	3.07081956936101	3.15770673566302	3.46958600901403	3.54095781594461	3.19340018792698	3.3908401517793	3.72553176436775	2.85595703684806	3.06483491623403	2.88274940055635	3.08945806296767	3.24109325293664	3.11853878803832	3.7597206006932	2.94996744278222	3.35083772011869	3.71247095375908	3.73412756329992	3.4227334944952	3.41932790141429	3.79440525295991	3.42019126999903	3.24650083500103	3.23604889868032	3.56792565759975	3.18794045141954	3.52603317808159
AG-014699	3.58907763769753	3.62646405782937	3.59873308469509	3.5883546784238	3.48515107870637	3.56822464563276	3.5805390737087	3.5699582701452	3.68187033396865	3.59278752084165	3.56787964260544	3.54743494872502	3.28691608370837	3.46480480339804	3.40539700047923	3.64044708148151	3.60885071147256	3.65448334047874	3.69059836174703	3.67766968598322	3.57607153004639	3.66007364609096	3.22653999631	3.54192925662658	3.53597990142898	3.59728860673803	3.4537755229024	3.56717338521905	3.67397710445911	3.20556155465065	3.22902907966069	3.19068842240133	3.15047222679631	3.15586383216453	3.17013144465494	3.65037502309718	3.15717304062654	3.40185647897184	3.67811859412463	3.76847220705301	3.52721110327976	3.48195030141644	3.58690018584495	3.31901601703829	3.29257800913782	3.31863699043872	3.60039339213563	3.45577461155788	3.56639829512299
SB 505124	4.63764982760139	4.67545548699585	4.55399882286774	4.54785432408247	4.61617670206162	4.55482570625177	4.60518191036461	4.60759197600404	4.62319531284611	4.52630620501455	4.61290662497475	4.67120610305178	4.30421082963349	4.63545206552737	4.54120205210019	4.58609814712389	4.5815874922571	4.55013303196016	4.56135159577084	4.70015470911174	4.62896745241766	4.67663323836191	4.49316277690711	4.64538020602663	4.58709477250501	4.63175917014213	4.63557896986062	4.60047227833029	4.63225502257563	4.465672258858	4.52119713476439	4.4790281706502	4.4684802545403	4.38420858082159	4.26184880098857	4.61944371527622	4.49545186426407	4.60612158418801	4.59278466391427	4.61518665068446	4.63578613424035	4.49473209953636	4.53298016902331	4.5298167215171	4.57954042095628	4.57813392658064	4.55080776694219	4.63090100965331	4.52946170981422
Tamoxifen	4.11772519037998	4.13349535307227	4.14498645444237	4.10583730282542	4.13797051804486	4.11442306397025	4.1269817686458	4.12924452527113	4.126828125624	4.15398640366345	4.11709713127696	4.13900440240938	4.08344076858426	4.13469814213799	4.1165977049182	4.12472645739833	4.11018564739202	4.08784067087904	4.11660480198458	4.13216242696485	4.10285248628254	4.1545428849756	4.08529678187748	4.13332273055529	4.1210402893019	4.13577885695843	4.11621537418211	4.14017002303361	4.13769317823082	4.10682758124856	4.0980189984671	4.12422695805369	4.07296641649038	4.05231652345174	4.05598749199845	4.13687373637662	4.07706198149617	4.12955945029493	4.11142216998179	4.14068685325876	4.13407014584096	4.10360262819674	4.05067481180697	4.09478190481745	4.11734935067247	4.11692934264667	4.08823721977616	4.12977321275222	4.11100605388686
PFI-1	2.9836310954388	2.99781899882558	3.00314529602961	2.99544763002585	2.9924240190703	2.98194984322712	2.99377881051789	2.98593247250642	2.97941923083123	3.04511964477148	2.98647586051974	2.99684714726383	2.98369374819623	2.98889042377853	2.97154060660421	3.00444612596009	2.98839231264102	2.98759957214497	2.99500795878408	2.97785699320872	2.99057222350334	3.00715797447401	2.99420115034413	2.99208933463441	2.98908494361057	2.98820671120559	2.99457327553056	3.00371432579632	3.00172086059808	2.9888000264621	2.9737877742213	2.98523004368822	2.9833910935563	2.97263625754125	2.97137448342234	2.98650646988057	2.97930012872102	2.97885000668562	2.99894921395919	2.99200379082242	2.98854221582546	2.97998606101058	2.97431629512144	2.95618718137474	2.97188356140884	2.9764378573437	2.98196779235783	2.99238006478214	3.01312152527843
IOX2	0.398769163800292	0.352562447168313	0.324655000016096	0.20989135066417	0.277690128041827	0.213778666005107	0.446237579434811	0.2827257831507	0.330431397258991	0.293485990275571	0.207584731103289	0.331888354101202	-0.102439439128804	0.315965862521479	0.241152179400582	0.271642499502156	0.00732974808666631	0.429052252517148	0.447317837057471	0.287715205612847	0.479404625149712	0.435902625017631	-0.24698755034125	0.119807465081957	0.37070298238341	0.283176743606494	0.3284055771732	0.294750136377521	0.4108622759892	-0.33035480103682	-0.144723190945476	-0.0559593768159496	-0.330612840855079	-0.325826663288807	-0.495309854042263	0.320127471669974	-0.400058414718001	0.263004248988906	0.27627663209896	0.31028729715795	0.295285485444044	0.224116190916019	0.290418573594299	-0.154093770507463	0.217147726918573	0.177445675937799	0.316563767074398	0.207851492313825	0.337008475396984
YK 4-279	1.78279295445014	1.78623268347537	1.54411323736046	1.57387683366578	1.58526254564298	1.62491567614044	1.75372994469327	1.66791155555188	1.77758552213732	1.54087532373099	1.69204338838208	1.65155161939037	1.04943682487965	1.59911803834517	1.52434889186172	1.62274541646775	1.61049822577399	1.70660522059486	1.69015772356436	1.73818368026389	1.77889647740917	1.82035665503367	1.41320694668973	1.60350548341751	1.73143727914556	1.74873944798254	1.57219001587692	1.66751184211005	1.75227903597806	1.34345634325846	1.40594041477046	1.45444207062361	1.45571144594924	1.42597260747388	1.25077193410829	1.69621281468524	1.33052709613824	1.54971402597522	1.63426323874304	1.71973653182296	1.6945459406526	1.57089715294801	1.61562557240608	1.4879938976813	1.4402509217824	1.45336373501478	1.61896328998959	1.58822308276272	1.57425964439341
(5Z)-7-Oxozeaenol	0.852926190269504	0.913600772184953	0.930693535772147	0.824891279878035	0.820296288001466	0.773342915231564	0.847958133091285	0.818526855662369	0.847575741029481	0.907573993275065	0.785170160994486	0.902274137330109	0.671764570179449	0.801742300578161	0.682091616681106	0.951827474880461	0.725260244482296	0.885788649247145	0.95151722121004	0.929632716163933	0.983652416443685	0.842087441443597	0.511823371478022	0.75771258795089	0.804761680180282	0.78861750799058	0.862720144099395	0.917473267608328	0.922681804827057	0.491104707690508	0.453096854590852	0.392892246644352	0.611594539522387	0.590661129952227	0.528525319116479	0.945079229710704	0.53970738037891	0.712422470887948	1.00264538371492	0.969467871125993	0.777515437865537	0.766583081322338	0.952059947053048	0.641045644430738	0.695757171064373	0.734997679289043	0.889882648136045	0.784469392439481	0.988819417266908
piperlongumine	1.8351886639573	1.78965719550824	1.60673438108448	1.72682627254098	1.54696365735765	1.74360098944206	1.78516914763156	1.52802418281415	1.82396722485184	1.78232873032099	1.60272158726501	1.68920569463034	1.0304764298215	1.53896366408182	1.3659376822394	1.89911886901382	1.54722614171875	2.12840912415233	2.15453954294687	1.83717262087734	1.99177349270111	1.70631050920388	1.08076204611703	1.41278221647336	1.51326152120062	1.53794329960849	1.49268100705306	1.65548249630332	1.94806624476568	0.997935670657707	1.04264263587026	0.873879983490794	1.09459123047542	1.30462106106089	1.32769334946971	1.96116134520756	1.10819373872734	1.39903206712246	2.13496383317576	1.96206502844298	1.44829715335845	1.6188803485804	2.08965041504927	1.42812126925593	1.3417781788676	1.34839764408631	1.83710041994523	1.40693698736306	1.87851985877192
FK866	-0.842513740710657	-0.965364735877142	-0.987213904354364	-1.41945640071468	-1.422852623391	-1.30828115663745	-0.950766532588283	-1.33708628518092	-1.02324365171034	-1.60523132560746	-1.32962945070598	-1.36738798720598	-3.5673849375722	-1.31220220648071	-1.83113196085277	-1.05451176796124	-1.61088375653779	-0.875277658226427	-0.753912040955131	-0.958475083297601	-0.640082965351296	-0.867674315666394	-2.80296060376376	-1.89534145664208	-1.3309186721345	-1.28475960263312	-1.35642723473382	-1.26123156780139	-0.806435604415728	-3.30003082742344	-2.89066862895539	-2.90202251231493	-3.20675388684661	-3.25458989326215	-3.54057680776251	-0.674998249641748	-3.12068968467892	-1.66487058835052	-0.807423925903132	-0.994223577561849	-1.33544759075787	-1.4055137922429	-1.13850953439553	-2.25905477519441	-1.91400179916579	-1.92803744477804	-1.06379713180014	-1.71373112610682	-1.24158549031778
Talazoparib	2.47470793987171	2.48130385368828	2.4854141723072	2.41801634017216	2.37671231229129	2.41099674836111	2.47875861817516	2.43117685684873	2.48713628785773	2.56071634560586	2.4026194966299	2.41975019212262	2.21030220785326	2.39208242378694	2.32041268766676	2.5205515298792	2.29836135345959	2.54101039285041	2.55180013095037	2.47433104116054	2.51204512043466	2.43246269330674	2.17824819923411	2.30464848385059	2.42087337131788	2.42467299948007	2.39064879743657	2.41223966731107	2.51754734174773	2.10737330522046	2.1797025157364	2.14460666332861	2.12906020823892	2.18225635542276	2.19451401051057	2.55171410364203	2.15822699520452	2.3360543344964	2.52707989711119	2.49217759657203	2.36778621338306	2.36738061395682	2.52311072265738	2.22849698230094	2.28249157355697	2.28549255126597	2.46097190091423	2.31360399519708	2.51169919324876
rTRAIL	-0.804229645707025	-0.924744335931089	-1.04552046278862	-1.0168391638088	-0.967385812710782	-0.984022215385602	-0.818467059009441	-1.07369776055356	-0.950386634713195	-0.675092531660407	-0.97260160444268	-0.913077928361045	-1.09423771357531	-1.08193077019198	-0.996759691188053	-0.84144437370839	-0.982262404377024	-0.849963355296965	-0.877974807568681	-1.01941758158088	-0.853515536085011	-0.707319236552685	-0.791302278940222	-0.833070927755753	-0.793871647140255	-0.857601623196788	-0.896720296203927	-0.838546332679596	-0.729686058915821	-0.577446327901154	-0.853940310027901	-0.707290877645381	-0.71147396711373	-0.654055138107643	-0.688889126047809	-0.913200965268446	-0.882842929391842	-1.09406208081732	-0.900760364941714	-0.923978754066979	-1.01585543324505	-1.02922154049668	-1.03287268700618	-1.0172111307869	-1.19852265318702	-1.18468762815869	-1.03810117486609	-0.978610682829506	-0.945218603486638
UNC1215	2.7605313860226	2.73062792486602	2.70148065606277	2.68502112039379	2.66794314600036	2.68461680753076	2.71992637432319	2.69293121539304	2.7457478049279	2.68986650024765	2.68948076979089	2.68457008824401	2.49574710715317	2.66101739999541	2.6214730604671	2.72944929358387	2.66773315052245	2.78046239961391	2.74887389085878	2.73632701532304	2.78158078022861	2.7416383054643	2.47044742150823	2.63797584216562	2.70211332382005	2.6975411779124	2.68949789192288	2.68544714175237	2.74975333005757	2.44130959281231	2.46281893384558	2.46159150535772	2.47190057144752	2.47990765388155	2.44552776647561	2.73116860757826	2.44980988634441	2.62201239215064	2.75656319877374	2.7444504609401	2.67364231257438	2.67569197475025	2.75394497396508	2.56240578228493	2.58813061232056	2.59073845407035	2.73482574162486	2.62753401021563	2.72691612793104
SGC0946	2.22678102420306	2.06502222484946	1.89397646994901	1.93893846194431	1.89853639683109	1.93281091693214	2.10494782522106	1.86738123439633	2.18296630087095	2.04104473775722	2.00005091540845	1.90245020697261	1.21856413085657	1.84475107973516	1.80608333894721	2.04388913596729	2.00401555999266	2.33942648267671	2.19676279480604	2.05776795028895	2.30871201920824	2.1590369939022	1.54700195572151	1.8798708821796	2.00218735292951	1.99619381844713	1.94391886163974	1.89018787896679	2.14823378412297	1.48113986174343	1.53689072790252	1.48707868035302	1.5538968971236	1.70795514245723	1.49623069432349	2.0300626684279	1.43094605942204	1.75301402830024	2.15861571523441	2.07100627789436	1.90343280827755	1.98945358968388	2.16102365461866	1.78124129400275	1.632674241373	1.64528694624911	2.10575342035552	1.77672613301352	1.98714312820267
XAV939	2.90792838783598	2.87000043824116	2.84987491944601	2.94591727635785	3.05401432728527	2.94452972642141	2.84567448148079	2.96036643302943	2.87286128914273	2.7459951294107	3.0243304698395	3.00838372742508	3.56969072744297	2.98575842343661	3.09710968178278	2.90564023225891	3.27577668734538	2.80951409949804	2.78441236055826	2.84549717084964	2.82587576075378	3.11272450306894	3.21126956766456	3.30480495381251	3.01091486493391	3.03378380160977	3.06077701293119	3.05988120645248	2.87350653611974	3.54534567496966	3.30087699055437	3.4050628871406	3.24419852229057	3.22188185474343	3.2770835677943	2.62841302043998	3.30629854704694	3.03931490250533	2.89203546927911	2.86619571955804	3.02050527195767	3.00092875634181	2.77661485059574	3.13372659947194	3.05526737233032	3.06131482122944	2.82841861129693	3.1185132045494	2.88644185888575
Trametinib	-4.00395413016546	-3.66577362084172	-3.32723558948027	-3.72914509918841	-3.61369156360846	-3.89783768282529	-3.87279295061113	-3.65572220472663	-3.81423898595042	-3.6125001040493	-3.87398485535869	-3.47641409639788	-2.72113049360777	-3.70364478505824	-3.81420063918695	-3.39780247858289	-3.91387923477148	-3.95689064586757	-3.72718800845877	-3.55004087518156	-3.74075345263748	-3.82271359380191	-4.2864051029073	-3.56875496436071	-3.78229999028712	-3.85866768172664	-3.34928613339778	-3.32941562034421	-3.7716191124386	-3.84291718149566	-4.14137389030144	-4.20390288292118	-4.1082793199281	-4.16832502550357	-4.12209313368992	-3.63892482305356	-4.06782713671816	-3.73260268032844	-3.35831473658917	-3.48249623535314	-3.77320800778964	-3.84120375954978	-3.8183276621042	-4.21248978683215	-3.70225210353117	-3.62315561448375	-3.68850157608013	-3.59908115675185	-3.43417588117262
Dabrafenib	2.88851307177255	3.08235514322485	3.56922340685453	3.22098565617962	3.20254725160388	3.10410410461547	2.99148944159082	3.30864962080183	3.17558826137969	3.47326974412143	3.12779939141566	3.13344370845885	3.75049141764405	3.13500244395173	3.08918747738324	3.29017033366015	3.07457431985767	3.03428272409467	3.1878678660212	3.30666565237861	2.91719653349452	2.96240043551558	2.82167920878931	3.21248032634561	3.06831153702967	3.08259098110798	3.20925022149506	3.19557011533356	3.09243342232048	3.0473672875834	2.95010650690661	2.90117291459122	2.84093950834546	2.6999044111305	3.13149340663486	3.27441829312149	2.96384882169646	3.1486778980656	3.32106040619131	3.36094618019704	3.09930277129673	3.19260059370266	3.02912911250123	2.86487015181264	3.06051999032288	3.13955892915598	3.15065641286432	3.14077155362547	3.35515895929944
Temozolomide	5.92437678758588	5.92008730109705	5.87457063420126	5.90233621496814	5.88778664559421	5.89558726997483	5.90845794869182	5.91651006895935	5.9147818538233	5.89661056463309	5.90652208010275	5.90068815726287	5.80455658954494	5.88751464900651	5.85576610684772	5.88488459863379	5.89103277697715	5.95060667963617	5.92591526216965	5.92655077489121	5.94278743791939	5.90408386585061	5.81537439301753	5.8831971342549	5.89220386904318	5.89699458017668	5.88554427232668	5.87988455935794	5.91515253704646	5.78550093114729	5.81415592966154	5.7840010212498	5.84299633586861	5.82593916338807	5.84192751147053	5.91379536558692	5.81312404778352	5.86828696899122	5.92968088904852	5.92352342892285	5.88791533422492	5.8862922306572	5.94617184321668	5.86383569040302	5.84929763999334	5.85540408788185	5.92174256672341	5.87112496180468	5.94731566811975
Bleomycin (50 uM)	2.77870758129764	2.45102046760945	2.16763590388654	2.20359747926407	1.8589177797321	2.38606315256339	2.58764418603256	2.01039319304749	2.5319400572706	2.01113083654719	2.23529637780339	2.19643017769916	0.0853451115365349	1.84919143024736	1.54897575731554	2.63054130284502	1.90335852990809	2.96876647407628	2.86842478829775	2.46467090619837	2.83831124303198	2.71027573271344	0.817973674568678	1.5113276386567	2.21292479253589	2.25298319452327	1.92127924533119	2.12286552317327	2.89671722751086	0.669956309618276	0.664048860758499	0.637255160064425	0.834936312999567	1.10171668142975	0.916118929845281	2.62620395402615	0.690557759054247	1.54426067942049	2.88219146069869	2.73644518694066	1.91659571989493	2.04783705812489	2.74640156817375	1.3339775364059	1.25230091129979	1.22819925730417	2.4583324094356	1.60710105331768	2.14536869713016
SN-38	-4.02013252089054	-4.00389448964768	-3.78964691648067	-4.05044374526138	-4.2134916421759	-4.07854100416276	-3.97389852332424	-4.23473670074853	-3.95172856314573	-3.89275972416875	-4.24504321693817	-4.12227709848848	-4.38278158059727	-4.22462560457892	-4.32773579294614	-3.73862787841846	-4.45152309649114	-3.68396001938823	-3.69038027316833	-3.99240666603271	-3.80153172319251	-4.19628257982105	-4.7468848398334	-4.47553471815123	-4.1959504750769	-4.25269634854968	-4.05683555450653	-4.04814463105229	-3.82905755468741	-4.79703421937852	-4.82507554826773	-4.85872779552258	-4.67197710169004	-4.44276623642534	-4.36049812560664	-3.77572909510316	-4.6143240690488	-4.33420902282335	-3.58786306962559	-3.86147846874403	-4.34375894207744	-4.13978999558633	-3.61953823014688	-4.45574890402487	-4.30429727589943	-4.29995681333675	-3.85200279249899	-4.29939026926784	-3.86834912539295
MLN4924	0.437999816811375	0.343833534080535	0.193464328356643	0.190207556474252	0.0838228879026404	0.195202738791545	0.294685645924306	0.189759013024045	0.419958227009403	-0.00379295489590481	0.185559450322049	0.132765683765882	-0.286934653866658	0.0873923669764034	-0.0205803627189227	0.320313231853826	0.136749567961718	0.600879465977924	0.418363914456332	0.336759521626707	0.564639675677988	0.337495230299135	-0.616700323542601	0.0209389768905859	0.231074786033818	0.191322844955049	0.261877725481914	0.211360149512147	0.393248142377336	-0.617196980043619	-0.616032329724639	-0.589218246545954	-0.529049623600042	-0.407176743380648	-0.578904228599365	0.276002583521761	-0.640636545916793	-0.00490850410944921	0.516451721696741	0.395872525062164	0.13529653390514	0.199693251471528	0.548548418654671	-0.224058630753239	-0.0662615693848085	-0.0770053581677335	0.43436614651734	-0.000810318662815668	0.319117173526519
[truncated: 127 more columns]
