# Supplementary material for: Metabolic reprogramming shapes the immune microenvironment in pancreatic adenocarcinoma: prognostic implications and therapeutic targets
Source: Front Immunol. 2025 Mar 21;16:1555287. doi: 10.3389/fimmu.2025.1555287 (PMC11968369; doi:10.3389/fimmu.2025.1555287)
Supplement: Supplementary file 9 [file Table7.csv]

	Effective	p.value	FDR	num
Afatinib	0.416413256332473	2.08005388805973e-11	1.01526439774344e-10	1
MPS-1-IN-1	0.21262558769923	4.23376511010855e-07	7.41813544933549e-07	2
XAV939	0.135669370364977	8.44235063907906e-09	2.11058765976977e-08	3
CAL-101	-0.130337823533261	1.41129796191337e-05	2.09649334921913e-05	4
TW 37	-0.136261789813498	2.30985596448267e-05	3.38228909084962e-05	5
SNX-2112	-0.138142466862504	1.67714113879402e-06	2.77269301171593e-06	6
Cytarabine	-0.141485595668471	1.40433582822019e-17	9.59629482617132e-16	7
Ruxolitinib	-0.141899065535076	1.76238834035128e-10	7.08340529432666e-10	8
681640	-0.147306987188141	9.33924365442138e-05	0.00013203758270044	9
Mitomycin C	-0.15088804474439	2.7762512420144e-16	1.1382630092259e-14	10
TL-1-85	-0.151439796609848	4.71241928042576e-09	1.30546750336119e-08	11
Trametinib	-0.152402390633857	2.73305418164615e-07	4.95819563926955e-07	12
VX-702	-0.154279944430467	4.0820205684342e-14	4.86522789190791e-13	13
CP466722	-0.154659216616214	5.97831908225431e-05	8.57031756546947e-05	14
Veliparib	-0.155501211264089	1.74947994210811e-08	4.21933397802544e-08	15
CHIR-99021	-0.156857953002043	5.15074354526595e-09	1.40786990237269e-08	16
XMD13-2	-0.160497954278754	2.79533652807161e-10	1.08121507217864e-09	17
HG-6-64-1	-0.167078802839665	4.01339175541068e-10	1.49590056338034e-09	18
KU-55933	-0.171477299362254	4.66847786920638e-08	1.00740838230243e-07	19
RDEA119	-0.171862271615555	7.18840607113053e-14	7.36811622290879e-13	20
CP724714	-0.174454050739967	2.25431211111558e-09	6.89752213102529e-09	21
MP470	-0.176920581595041	7.66986661637041e-05	0.000109189073358051	22
KIN001-236	-0.177238894243296	5.01083881776142e-18	5.13610978820546e-16	23
Camptothecin	-0.178956024655474	1.92689758640173e-15	5.64305721731935e-14	24
Pazopanib	-0.180515961482511	1.21631205231779e-05	1.8334115494496e-05	25
STF-62247	-0.181518301771867	2.57550578330009e-12	1.64993339242662e-11	26
CCT018159	-0.182275947353389	2.9615743378371e-05	4.30583503018869e-05	27
MLN4924	-0.182447949646972	2.59080098347042e-08	5.90126890679373e-08	28
BMS345541	-0.184133284844004	1.53666349080987e-09	4.92212524400035e-09	29
PF-562271	-0.184894851301709	1.92874617651013e-07	3.6274584053631e-07	30
SGC0946	-0.18900286120507	1.15706532584858e-06	1.94424911310621e-06	31
QL-XII-47	-0.189775321036093	0.000422753548502113	0.000570161035808771	32
Obatoclax Mesylate	-0.194673607852909	3.2407117672045e-11	1.54499049366726e-10	33
QS11	-0.197772304618968	4.5818819595364e-10	1.67729607447315e-09	34
MK-2206	-0.198166902168426	8.17878839460196e-06	1.2606403164612e-05	35
Nilotinib	-0.20075938723275	2.59080098347042e-08	5.90126890679373e-08	36
KIN001-270	-0.204678492736226	9.71051606673555e-09	2.3983804743142e-08	37
AZD8055	-0.205398828249556	4.38809878584198e-09	1.25445428633078e-08	38
Cisplatin	-0.211182658181402	1.33283638822282e-12	9.75826641377421e-12	39
OSI-930	-0.223917961309396	3.12155138580279e-09	9.41055932484664e-09	40
THZ-2-49	-0.225787140991464	3.60420778238235e-09	1.07081535563534e-08	41
ZM-447439	-0.234618226119476	6.69419573756527e-13	5.27811587000338e-12	42
Tipifarnib	-0.235480841405858	9.38154145073438e-12	5.06109473000144e-11	43
PD-0332991	-0.24165857099509	7.06441405270739e-08	1.43386621861883e-07	44
Gemcitabine	-0.24438072696915	1.19756182176371e-12	9.09259901709485e-12	45
Embelin	-0.247926172307482	5.04783484083853e-13	4.32335194994729e-12	46
GSK1070916	-0.253298238237638	3.01737045791044e-08	6.79737300957846e-08	47
CEP-701	-0.254138796889818	7.01641050485243e-16	2.39727358915791e-14	48
CI-1040	-0.264605720203543	3.7268078498639e-14	4.77497255763812e-13	49
Vinblastine	-0.264617748057443	5.83163931849539e-09	1.53267443627122e-08	50
Vorinostat	-0.264947944549979	2.62615624677319e-15	6.72952538235631e-14	51
IPA-3	-0.27874655627027	6.55066113643866e-10	2.31531988443091e-09	52
FH535	-0.279186983845874	2.74383410291098e-12	1.70450300332348e-11	53
Shikonin	-0.285189851744952	2.22300226559946e-08	5.23810878675736e-08	54
BX-795	-0.285629861603491	4.66847786920638e-08	1.00740838230243e-07	55
AUY922	-0.291508628975104	0.000896002481027126	0.00117743915776001	56
Tubastatin A	-0.294290978830778	4.27190741728499e-14	4.86522789190791e-13	57
AS601245	-0.300010681762222	1.95738322085418e-11	9.78691610427088e-11	58
CUDC-101	-0.301936374061273	1.31766707374053e-10	5.51268877789407e-10	59
Temsirolimus	-0.305088863393604	1.64391524190402e-07	3.12039467213262e-07	60
CX-5461	-0.310369462376939	6.50549956618566e-08	1.33362741106806e-07	61
Axitinib	-0.31599387473943	1.81031568585921e-18	3.71114715601139e-16	62
OSU-03012	-0.320907570538846	4.73416748172698e-12	2.77286952501152e-11	63
piperlongumine	-0.322784918450244	3.86402820239654e-10	1.46689959535424e-09	64
BEZ235	-0.323938062935562	5.33696532561459e-09	1.43957617335657e-08	65
Vinorelbine	-0.33095875972777	3.51251335673523e-07	6.26143685331062e-07	66
CAY10603	-0.333518396743453	3.24724066044336e-12	1.95789510409085e-11	67
GSK269962A	-0.334497283203413	2.70696009069531e-14	3.69951212395025e-13	68
THZ-2-102-1	-0.334913237956942	9.18335663986709e-08	1.79294105825976e-07	69
Bosutinib	-0.348336822624936	1.7382018722187e-16	8.90828459512085e-15	70
SN-38	-0.351774610248816	2.35910875435892e-14	3.61659647720002e-13	71
AS605240	-0.361945695801398	1.06330183496269e-10	4.63780587590107e-10	72
PD-0325901	-0.36464332408013	7.18026777871232e-11	3.19990194486093e-10	73
Genentech Cpd 10	-0.382529546129295	6.67449738031668e-10	2.31910502197444e-09	74
FK866	-0.404210900877234	1.87915786941761e-09	5.8367782307668e-09	75
AR-42	-0.41125766098333	1.87448508129134e-12	1.26619032450199e-11	76
Belinostat	-0.41944565238083	1.91472683217374e-12	1.26619032450199e-11	77
Bexarotene	-0.444305563298405	9.14028624535686e-15	2.05667256086348e-13	78
PLX4720	-0.450493730686926	4.37422739650996e-11	1.99270359174343e-10	79
Ispinesib Mesylate	-0.474311028889483	2.42057245151218e-08	5.63883355181816e-08	80
Elesclomol	-0.47732364821007	4.46708111717789e-09	1.25445428633078e-08	81
GSK-650394	-0.51586261447912	1.20026822247709e-11	6.30910219507188e-11	82
Bleomycin (50 uM)	-0.550763773497526	8.3251143833344e-08	1.64100812363803e-07	83
Doxorubicin	-0.551355790839645	5.7360142406222e-14	6.18885747014501e-13	84
Epothilone B	-0.554702269363187	1.53666349080987e-09	4.92212524400035e-09	85
Phenformin	-0.588165101694473	4.15921932936997e-09	1.21805708931549e-08	86
Etoposide	-0.688533312158383	2.46987076491708e-14	3.61659647720002e-13	87
Bleomycin	-0.724271751968373	2.92128484814569e-13	2.85173044699936e-12	88
