# Supplementary material for: Metabolic reprogramming shapes the immune microenvironment in pancreatic adenocarcinoma: prognostic implications and therapeutic targets
Source: Front Immunol. 2025 Mar 21;16:1555287. doi: 10.3389/fimmu.2025.1555287 (PMC11968369; doi:10.3389/fimmu.2025.1555287)
Supplement: Supplementary file 10 [file Table8.csv]

Patient	No benefits	Responder	TIDE	IFNG	MSI Expr Sig	Merck18	CD274	CD8	CTL.flag	Dysfunction	Exclusion	MDSC	CAF	TAM M2
TCGA-IB-7893	False	False	2.49	0.02	0.44	-0.01	2.93	-0.52	False	-1.48	2.49	0.09	0.28	-0.00
TCGA-IB-AAUR	False	False	2.19	0.13	0.04	1.27	0.48	2.77	True	2.19	-1.95	-0.15	-0.12	-0.01
TCGA-XD-AAUG	False	False	2.14	-0.44	0.18	-0.38	-0.52	-0.29	False	0.27	2.14	-0.03	0.35	0.02
TCGA-Q3-A5QY	False	False	2.13	0.44	0.18	1.44	0.00	2.35	True	2.13	-2.42	-0.17	-0.19	-0.01
TCGA-HZ-7925	False	False	2.00	-0.17	0.06	-0.18	-0.28	-0.69	False	-0.59	2.00	0.03	0.31	-0.04
TCGA-FB-A4P5	False	False	1.95	0.38	0.41	1.37	-0.51	3.69	True	1.95	-0.96	-0.10	-0.04	-0.01
TCGA-US-A77J	False	False	1.93	0.26	0.39	1.04	-0.54	1.22	True	1.93	-0.84	-0.09	-0.06	0.02
TCGA-3A-A9IC	False	False	1.82	-0.40	0.09	-0.29	-0.66	-0.78	False	0.40	1.82	0.11	0.19	-0.01
TCGA-FB-AAPS	False	False	1.80	0.04	0.18	0.23	-0.96	0.51	False	0.95	1.80	-0.02	0.31	-0.00
TCGA-IB-7890	False	False	1.71	-0.49	0.10	-0.33	-0.14	-0.91	False	-0.80	1.71	0.02	0.24	0.00
TCGA-YH-A8SY	False	False	1.67	-0.28	0.07	-0.27	-0.11	-0.86	False	0.06	1.67	0.10	0.20	-0.01
TCGA-IB-A5SQ	False	False	1.67	-0.23	0.25	-0.11	-0.49	-0.34	False	0.33	1.67	0.04	0.19	0.02
TCGA-HV-AA8V	False	False	1.64	-0.45	0.13	-0.28	-0.07	-0.59	False	0.95	1.64	-0.01	0.29	-0.01
TCGA-H6-8124	False	False	1.55	-0.71	0.09	-0.62	1.61	0.38	False	-0.98	1.55	0.15	0.08	0.01
TCGA-IB-AAUV	False	False	1.52	-0.02	0.27	0.34	-0.65	1.85	False	0.28	1.52	-0.11	0.33	0.02
TCGA-3A-A9IB	False	False	1.49	-0.37	0.09	-0.23	0.86	-0.75	False	-0.34	1.49	0.11	0.12	-0.01
TCGA-IB-AAUP	False	False	1.46	0.23	0.02	0.59	-0.12	0.92	True	1.46	-1.34	-0.12	-0.09	0.01
TCGA-IB-A5SS	False	False	1.42	-0.22	0.16	-0.05	1.97	-0.29	False	0.34	1.42	0.08	0.16	-0.02
TCGA-IB-AAUS	False	False	1.34	0.29	0.13	0.71	0.10	1.07	True	1.34	-1.30	-0.24	0.15	-0.08
TCGA-Z5-AAPL	False	False	1.29	1.43	0.32	2.28	0.59	4.74	True	1.29	-2.70	-0.11	-0.27	-0.03
TCGA-XN-A8T3	False	False	1.29	0.32	0.05	0.14	0.39	0.17	False	-0.24	1.29	0.10	0.07	0.02
TCGA-XN-A8T5	False	False	1.27	-0.18	0.12	0.40	-0.21	1.65	True	1.27	0.27	-0.03	0.08	0.00
TCGA-3E-AAAZ	False	False	1.27	-0.69	0.66	-0.70	-1.20	-0.72	False	-0.67	1.27	0.12	0.01	0.06
TCGA-FB-A7DR	False	False	1.21	0.35	0.14	0.23	1.64	-0.41	False	0.33	1.21	0.05	0.20	-0.06
TCGA-IB-AAUQ	False	False	1.19	-0.30	0.11	-0.33	0.30	-0.71	False	0.00	1.19	0.10	0.09	-0.01
TCGA-HZ-A77O	False	False	1.17	-0.03	0.24	-0.04	0.04	-0.71	False	-0.58	1.17	0.17	-0.06	0.05
TCGA-2J-AABO	False	False	1.13	-0.50	0.02	-0.51	-1.16	-0.41	False	-0.16	1.13	0.06	0.07	0.04
TCGA-IB-AAUT	False	False	1.07	0.38	0.12	0.48	0.03	1.45	True	1.07	-1.31	-0.17	0.03	-0.05
TCGA-FB-AAQ2	False	False	1.06	-0.62	0.68	-0.68	-0.48	-0.71	False	-1.25	1.06	0.18	-0.09	0.06
TCGA-2J-AAB9	False	False	1.03	-0.39	0.11	-0.34	-0.32	0.06	False	0.26	1.03	0.06	0.06	0.03
TCGA-2J-AAB6	False	False	1.03	-0.01	0.03	-0.23	3.47	-0.87	False	-0.16	1.03	0.14	0.05	-0.04
TCGA-HZ-7922	False	False	1.02	0.09	0.06	-0.20	-0.22	0.50	False	-1.03	1.02	0.01	0.15	-0.00
TCGA-HZ-A77Q	False	False	1.02	-0.10	0.10	0.32	0.58	0.53	True	1.02	0.43	-0.08	0.27	-0.10
TCGA-RB-A7B8	False	False	0.98	-0.28	0.18	-0.23	-0.66	-0.21	False	-0.16	0.98	0.01	0.11	0.04
TCGA-IB-A5ST	False	False	0.95	-0.13	0.07	0.26	-0.80	0.28	True	0.95	-0.79	-0.09	-0.02	-0.00
TCGA-FB-A545	False	False	0.95	-0.79	0.07	-0.81	-0.60	-0.96	False	-0.10	0.95	0.14	0.00	-0.01
TCGA-HZ-A77P	False	False	0.90	-0.38	0.76	-0.28	-1.02	-0.08	False	0.16	0.90	-0.02	0.11	0.04
TCGA-HZ-8005	False	False	0.88	2.68	0.16	1.49	1.10	-0.73	False	-0.22	0.88	0.08	0.08	-0.03
TCGA-IB-7887	False	False	0.84	-0.02	0.32	0.24	-0.97	0.09	False	-0.87	0.84	0.04	0.06	0.02
TCGA-YB-A89D	False	False	0.81	-0.19	0.12	-0.23	0.46	-0.66	False	0.73	0.81	-0.04	0.20	-0.03
TCGA-IB-7885	False	False	0.79	-0.16	0.53	0.09	-0.21	-0.12	False	0.06	0.79	0.01	0.12	-0.01
TCGA-HZ-8317	False	False	0.76	-0.53	0.70	-0.61	-0.47	-0.81	False	-1.73	0.76	0.04	0.06	0.02
TCGA-2J-AAB8	False	False	0.71	-0.32	0.06	-0.37	-0.59	-0.59	False	-0.59	0.71	0.05	0.04	0.02
TCGA-2J-AABR	False	False	0.69	0.22	0.20	0.25	0.03	1.12	True	0.69	-0.71	-0.07	0.01	-0.04
TCGA-FB-AAQ3	False	False	0.68	0.15	0.99	-0.11	-1.15	-0.31	False	-1.52	0.68	0.07	-0.02	0.04
TCGA-2J-AABA	False	False	0.66	-0.67	0.28	-0.53	-1.04	-0.30	False	-0.08	0.66	0.03	0.05	0.02
TCGA-HZ-7923	False	False	0.65	0.16	0.41	0.86	2.03	1.69	True	0.65	-0.97	-0.21	0.06	0.02
TCGA-IB-A6UF	False	False	0.64	-0.53	0.06	-0.66	-0.12	-0.84	False	-1.05	0.64	0.11	0.01	-0.02
TCGA-RL-AAAS	False	False	0.60	0.54	0.56	0.83	-1.09	2.18	True	0.60	1.05	-0.01	0.09	0.07
TCGA-L1-A7W4	False	False	0.60	-0.56	0.27	-0.75	0.01	-0.89	False	-0.98	0.60	0.11	-0.03	0.01
TCGA-RB-AA9M	False	False	0.57	-0.49	0.07	-0.49	-0.33	-0.35	False	-0.99	0.57	0.06	-0.02	0.04
TCGA-HV-A5A6	False	False	0.56	-0.45	0.01	-0.67	-1.13	0.16	False	-0.66	0.56	0.09	-0.01	0.00
TCGA-3A-A9IZ	False	False	0.55	-0.51	0.65	-0.61	-0.65	-0.88	False	-0.81	0.55	0.14	-0.01	-0.05
TCGA-IB-AAUN	False	False	0.51	0.88	0.24	0.33	0.39	-0.39	False	-0.48	0.51	0.15	-0.04	-0.03
TCGA-2J-AABU	False	False	0.50	-0.56	0.27	-0.37	-0.20	-0.33	False	0.14	0.50	0.06	0.03	-0.00
TCGA-LB-A7SX	False	False	0.45	-0.39	0.05	-0.54	-1.21	0.02	False	0.01	0.45	0.06	-0.02	0.01
TCGA-LB-A8F3	False	False	0.44	-0.59	0.01	-0.66	-1.22	-0.91	False	-0.35	0.44	0.07	-0.02	0.01
TCGA-2L-AAQE	False	False	0.42	-0.41	0.24	-0.43	-1.12	0.01	False	0.43	0.42	0.08	-0.04	0.01
TCGA-HV-A7OP	False	False	0.41	-0.67	0.56	-0.66	-1.52	-0.82	False	-0.46	0.41	0.06	-0.06	0.05
TCGA-FB-AAQ1	False	False	0.41	-0.53	0.17	-0.50	-1.29	-0.69	False	-0.50	0.41	0.12	-0.07	0.01
TCGA-2J-AABT	False	False	0.39	-0.27	0.60	-0.15	-0.71	-0.32	False	0.52	0.39	-0.04	0.11	0.00
TCGA-F2-A44H	False	False	0.39	-0.33	0.10	0.01	0.03	-0.79	False	0.10	0.39	-0.06	0.12	0.00
TCGA-XD-AAUL	False	False	0.39	-0.44	0.06	-0.33	-0.46	-0.80	False	0.68	0.39	-0.01	0.10	-0.02
TCGA-IB-A7M4	False	False	0.37	0.43	0.39	0.17	-0.93	0.56	False	-0.65	0.37	0.15	-0.12	0.01
TCGA-3A-A9IJ	False	False	0.36	-0.84	0.99	-1.00	-1.23	-0.87	False	0.23	0.36	0.04	-0.02	0.03
TCGA-US-A77E	False	False	0.35	-0.56	0.22	-0.62	-0.70	-0.82	False	0.23	0.35	0.03	0.08	-0.05
TCGA-F2-6879	False	False	0.32	0.09	0.33	-0.39	-0.27	-0.79	False	-0.96	0.32	0.07	-0.01	-0.01
TCGA-F2-A8YN	False	False	0.31	-0.54	0.34	-0.45	-0.57	-0.85	False	-0.50	0.31	0.03	-0.00	0.02
TCGA-US-A774	False	False	0.29	0.27	0.25	0.21	0.01	0.02	False	0.70	0.29	-0.06	0.10	0.01
TCGA-S4-A8RO	False	False	0.29	-0.27	0.77	-0.56	-0.37	-0.70	False	-1.02	0.29	0.10	-0.10	0.03
TCGA-2J-AABV	False	False	0.29	-0.72	0.97	-0.31	-1.38	0.10	False	-0.16	0.29	0.07	-0.06	0.03
TCGA-OE-A75W	False	False	0.28	0.60	0.39	0.38	-0.98	0.37	False	0.79	0.28	0.08	-0.04	0.00
TCGA-IB-7646	False	False	0.26	4.02	0.38	1.63	6.34	-0.44	False	-0.96	0.26	0.06	0.05	-0.07
TCGA-F2-A44G	False	False	0.26	-0.13	0.70	-0.49	-0.58	-0.86	False	-0.65	0.26	0.08	-0.01	-0.04
TCGA-IB-7644	False	False	0.24	-0.45	0.79	-0.56	-0.42	-0.56	False	-0.89	0.24	0.04	-0.03	0.03
TCGA-3A-A9IH	False	False	0.23	-0.30	0.63	-0.35	-0.26	-0.79	False	-0.17	0.23	0.10	-0.05	-0.01
TCGA-3A-A9J0	False	False	0.22	-0.64	0.12	-0.49	-1.30	-0.56	False	0.03	0.22	0.03	-0.00	0.01
TCGA-HZ-8001	False	False	0.21	0.13	0.65	0.42	-1.10	1.26	True	0.21	1.19	0.00	0.12	0.06
TCGA-2J-AABI	False	False	0.20	-0.48	0.09	-0.19	-0.59	-0.79	False	0.27	0.20	0.10	-0.03	-0.03
TCGA-FB-A5VM	False	False	0.17	-0.14	0.12	0.16	-1.00	0.82	True	0.17	0.82	0.14	-0.03	0.00
TCGA-2J-AABE	False	False	0.17	-0.51	0.04	-0.56	-0.69	-0.89	False	0.55	0.17	-0.02	0.05	0.00
TCGA-2L-AAQL	False	False	0.17	-0.20	0.12	-0.31	-1.40	-0.37	False	0.68	0.17	0.02	-0.03	0.03
TCGA-HZ-A49H	False	False	0.15	0.22	0.92	0.51	-0.30	0.62	True	0.15	0.09	-0.05	0.04	0.03
TCGA-IB-7886	False	False	0.15	1.56	0.22	0.56	2.20	-0.30	False	-0.94	0.15	0.04	0.01	-0.04
TCGA-3A-A9IN	False	False	0.15	-0.68	0.55	-0.52	-1.10	-0.65	False	0.11	0.15	0.02	-0.01	0.01
TCGA-HZ-7919	False	False	0.14	0.43	0.52	0.13	1.91	-0.28	False	-0.94	0.14	0.05	-0.01	-0.03
TCGA-2L-AAQA	False	False	0.13	-0.61	0.11	-0.75	-0.74	-0.85	False	-0.72	0.13	0.10	-0.08	0.01
TCGA-HV-A5A4	False	False	0.13	0.01	0.23	-0.28	-0.29	-0.65	False	0.42	0.13	0.03	0.01	-0.01
TCGA-3A-A9I5	False	False	0.12	-0.62	0.08	-0.64	-1.28	-0.84	False	-0.10	0.12	0.01	-0.00	0.01
TCGA-IB-A7LX	False	False	0.12	-0.30	0.01	-0.34	1.17	-0.60	False	-0.39	0.12	0.07	-0.04	-0.02
TCGA-HZ-A8P0	False	False	0.12	-0.71	0.62	-0.67	-1.25	-0.71	False	-0.45	0.12	0.02	-0.03	0.02
TCGA-IB-A6UG	False	False	0.11	-0.51	0.04	-0.43	-0.49	-0.47	False	-0.12	0.11	0.07	-0.09	0.02
TCGA-HZ-8002	False	False	0.10	-0.22	0.22	0.07	1.67	0.79	False	-1.11	0.10	-0.09	0.09	0.03
TCGA-HZ-8636	False	False	0.10	-0.02	0.14	-0.06	1.28	-0.71	False	-0.98	0.10	-0.03	0.05	0.00
TCGA-2J-AABP	False	False	0.08	2.06	0.09	2.24	1.11	0.89	True	0.08	0.60	0.06	0.01	0.00
TCGA-IB-A5SO	False	False	0.06	-0.03	0.15	0.18	-0.05	0.45	False	1.32	0.06	-0.06	0.14	-0.06
TCGA-XD-AAUI	False	False	0.03	-0.49	0.06	-0.33	-0.50	-0.47	False	-0.12	0.03	0.05	-0.06	0.00
TCGA-3A-A9IU	False	False	0.02	-0.45	0.11	-0.48	-0.56	-0.79	False	-0.28	0.02	0.05	-0.00	-0.04
TCGA-3A-A9IO	False	False	0.00	-0.84	0.96	-0.99	-0.82	-0.89	False	-0.10	0.00	-0.01	-0.03	0.03
TCGA-FB-AAQ6	False	True	-0.02	-0.54	0.17	-0.59	-1.26	-0.92	False	-0.92	-0.02	0.12	-0.01	0.00
TCGA-HZ-8637	False	True	-0.02	10.39	0.51	4.59	8.10	1.83	True	-0.02	-1.98	-0.13	-0.12	-0.09
TCGA-HV-AA8X	False	True	-0.03	0.04	0.53	-0.30	-1.32	-0.93	False	-0.46	-0.03	0.05	-0.07	0.02
TCGA-2L-AAQI	False	True	-0.04	-0.44	0.46	-0.43	-0.06	-0.05	False	-0.90	-0.04	0.05	-0.08	0.02
TCGA-IB-AAUO	False	True	-0.05	0.68	0.26	0.42	0.22	-0.51	False	0.26	-0.05	0.10	-0.06	-0.06
TCGA-3A-A9I7	False	True	-0.05	-0.10	0.70	-0.00	-0.38	0.14	False	0.55	-0.05	-0.03	0.02	0.00
TCGA-3A-A9IV	False	True	-0.07	-0.81	0.92	-0.76	-0.87	-1.00	False	0.05	-0.07	-0.00	-0.00	-0.00
TCGA-2L-AAQM	False	True	-0.07	-0.13	0.99	-0.52	-1.20	-0.86	False	0.19	-0.07	-0.00	-0.02	0.01
TCGA-3A-A9IL	False	True	-0.08	-0.70	0.20	-0.78	-0.54	-0.85	False	0.49	-0.08	-0.00	-0.04	0.03
TCGA-HZ-7289	False	True	-0.08	-0.83	0.29	-0.75	-0.93	-0.80	False	-0.18	-0.08	0.02	-0.03	-0.00
TCGA-FB-AAQ0	False	True	-0.08	-0.71	0.42	-0.74	-1.30	-0.97	False	-0.31	-0.08	0.11	-0.10	-0.02
TCGA-3A-A9IS	False	True	-0.08	-0.81	0.92	-1.10	-0.93	-0.99	False	0.03	-0.08	-0.01	-0.03	0.03
TCGA-IB-7889	False	True	-0.10	-0.01	0.68	0.12	-1.02	0.55	False	-0.40	-0.10	-0.01	-0.07	0.05
TCGA-F2-6880	False	True	-0.11	-0.75	0.97	-0.73	-0.69	-0.61	False	-0.30	-0.11	-0.01	-0.05	0.04
TCGA-HZ-A9TJ	False	True	-0.11	-0.32	0.03	-0.58	-1.06	-0.69	False	-0.97	-0.11	0.06	-0.09	0.01
TCGA-IB-7888	False	True	-0.14	-0.12	0.32	0.46	0.45	0.19	True	-0.14	0.05	-0.10	0.10	0.02
TCGA-Q3-AA2A	False	True	-0.14	-0.64	0.12	-0.66	-0.97	-0.88	False	-0.06	-0.14	0.05	-0.08	0.01
TCGA-HV-A5A3	False	True	-0.16	-0.64	0.01	-0.77	-0.96	-0.91	False	0.12	-0.16	0.03	-0.03	-0.02
TCGA-IB-7647	False	True	-0.17	0.05	0.04	0.22	-0.04	0.18	False	-0.82	-0.17	-0.01	-0.03	0.01
TCGA-FB-AAPP	False	True	-0.19	-0.86	0.59	-0.89	-0.68	-0.99	False	-0.18	-0.19	0.03	-0.07	0.01
TCGA-2J-AABH	False	True	-0.19	-0.53	0.04	-0.58	-0.95	-0.84	False	-0.05	-0.19	0.01	-0.06	-0.00
TCGA-IB-7645	False	True	-0.20	0.12	0.09	0.49	0.90	1.47	True	-0.20	-0.79	-0.17	0.10	-0.04
TCGA-HZ-7918	False	True	-0.20	5.13	0.36	2.70	1.53	1.57	True	-0.20	-0.58	-0.07	-0.01	-0.01
TCGA-US-A779	False	True	-0.20	-0.79	0.62	-0.86	-1.27	-0.83	False	0.33	-0.20	0.04	-0.13	0.05
TCGA-US-A776	False	True	-0.22	-0.83	0.75	-0.61	-0.38	-0.90	False	-0.21	-0.22	0.02	-0.05	-0.00
TCGA-YY-A8LH	False	True	-0.22	-0.50	0.19	-0.52	-0.61	-0.67	False	0.04	-0.22	0.09	-0.13	0.00
TCGA-3A-A9IR	False	True	-0.23	-0.75	0.88	-1.03	-1.22	0.78	False	0.21	-0.23	-0.01	-0.04	0.02
TCGA-HZ-A8P1	False	True	-0.23	-0.71	0.31	-0.73	-1.28	-0.84	False	-1.34	-0.23	0.06	-0.15	0.04
TCGA-PZ-A5RE	False	True	-0.23	-0.16	0.24	-0.16	-0.15	-0.68	False	1.08	-0.23	-0.00	0.01	-0.05
TCGA-HZ-8003	False	True	-0.24	1.80	0.45	0.93	1.95	0.59	True	-0.24	-1.40	-0.16	-0.01	-0.04
TCGA-HZ-A4BH	False	True	-0.25	0.86	0.02	0.29	0.80	0.02	False	0.18	-0.25	0.01	0.01	-0.05
TCGA-F2-7276	False	True	-0.26	0.24	0.24	0.13	0.14	0.41	False	-0.53	-0.26	-0.12	0.12	-0.03
TCGA-3A-A9IX	False	True	-0.26	-0.11	0.11	0.21	-0.10	0.80	False	0.08	-0.26	-0.12	0.05	0.03
TCGA-S4-A8RP	False	True	-0.27	0.76	0.11	-0.05	-0.41	-0.29	False	0.08	-0.27	-0.02	-0.02	0.01
TCGA-IB-8127	False	True	-0.27	0.18	0.07	-0.03	1.30	0.26	False	-0.50	-0.27	-0.02	0.00	-0.03
TCGA-FB-AAPZ	False	True	-0.28	-0.31	0.11	-0.34	-0.81	0.03	False	-0.10	-0.28	0.02	-0.03	-0.04
TCGA-HZ-8315	False	True	-0.28	2.45	0.17	0.48	1.46	0.16	False	-0.80	-0.28	-0.05	0.07	-0.05
TCGA-HZ-8519	False	True	-0.30	0.11	0.40	0.05	0.40	1.28	False	-0.51	-0.30	-0.06	-0.01	0.02
TCGA-HV-A7OL	False	True	-0.35	0.41	0.82	0.64	-0.14	-0.14	False	0.93	-0.35	0.07	-0.10	-0.03
TCGA-H8-A6C1	False	True	-0.35	-0.29	0.10	-0.31	-0.65	-0.51	False	-0.53	-0.35	0.02	-0.09	0.02
TCGA-HZ-A49I	False	True	-0.35	-0.24	0.27	-0.10	0.18	-0.55	False	0.82	-0.35	-0.03	-0.01	-0.02
TCGA-2J-AABK	False	True	-0.36	-0.27	0.49	-0.52	-0.42	-0.36	False	-1.13	-0.36	0.07	-0.16	0.03
TCGA-FB-AAPU	False	True	-0.36	-0.79	0.59	-0.73	-1.11	-0.80	False	-0.89	-0.36	0.08	-0.14	-0.01
TCGA-US-A77G	False	True	-0.39	-0.62	0.60	-0.74	-1.19	-0.88	False	0.02	-0.39	0.01	-0.07	0.00
TCGA-F2-A7TX	False	True	-0.40	6.82	0.76	2.93	1.90	1.19	True	-0.40	-0.11	0.13	-0.10	-0.07
TCGA-IB-7897	False	True	-0.46	0.43	0.52	0.58	2.00	1.72	True	-0.46	-0.52	-0.11	0.04	0.00
TCGA-F2-7273	False	True	-0.46	0.26	0.13	0.36	0.57	0.77	False	0.04	-0.46	-0.18	0.15	-0.03
TCGA-IB-A5SP	False	True	-0.49	-0.51	0.67	-0.50	-0.38	-0.82	False	0.48	-0.49	0.03	-0.12	0.01
TCGA-3A-A9I9	False	True	-0.49	-0.45	0.36	-0.36	-0.99	-0.23	False	0.60	-0.49	-0.03	-0.07	0.02
TCGA-IB-AAUM	False	True	-0.50	-0.37	0.62	-0.33	-0.20	0.09	False	-0.45	-0.50	-0.05	-0.09	0.06
TCGA-2L-AAQJ	False	True	-0.51	-0.31	0.12	-0.41	-1.10	-0.59	False	0.14	-0.51	0.01	-0.08	-0.01
TCGA-H6-A45N	False	True	-0.51	-0.05	0.06	0.03	-0.79	0.33	False	1.19	-0.51	-0.10	0.03	-0.00
TCGA-IB-7891	False	True	-0.52	1.30	0.14	0.63	1.77	0.52	True	-0.52	-0.52	-0.12	0.07	-0.02
TCGA-HZ-7920	False	True	-0.52	0.64	0.64	0.57	0.87	1.29	True	-0.52	-0.21	-0.07	0.03	0.01
TCGA-LB-A9Q5	False	True	-0.54	-0.17	0.62	-0.12	-0.42	-0.41	False	0.12	-0.54	-0.07	-0.02	0.01
TCGA-IB-7649	False	True	-0.54	0.06	0.44	0.11	0.61	0.46	True	-0.54	-0.09	-0.05	0.01	0.01
TCGA-XD-AAUH	False	True	-0.54	-0.43	0.24	0.11	-0.45	0.90	False	0.97	-0.54	-0.10	0.01	0.02
TCGA-IB-8126	False	True	-0.55	0.25	0.81	0.60	0.60	1.73	True	-0.55	-0.84	-0.11	-0.01	-0.01
TCGA-HZ-7926	False	True	-0.57	-0.43	0.17	-0.22	1.47	0.17	False	-0.84	-0.57	-0.02	-0.04	-0.03
TCGA-HZ-8638	False	True	-0.60	1.51	0.98	0.19	1.32	0.09	False	-1.47	-0.60	0.00	-0.10	-0.00
TCGA-HV-A5A5	False	True	-0.61	-0.03	0.15	0.07	-0.15	-0.69	False	0.55	-0.61	-0.06	-0.01	-0.02
TCGA-M8-A5N4	False	True	-0.63	1.42	0.11	0.37	-0.67	-0.70	False	0.81	-0.63	-0.00	0.03	-0.12
TCGA-IB-7651	False	True	-0.65	3.53	0.95	1.98	3.21	0.85	False	-0.32	-0.65	-0.06	0.03	-0.08
TCGA-FB-AAPQ	False	True	-0.67	-0.46	0.52	-0.40	-1.20	-0.90	False	-0.77	-0.67	0.02	-0.05	-0.07
TCGA-2J-AAB4	False	True	-0.70	0.29	0.18	-0.02	-0.07	-0.07	False	0.30	-0.70	0.02	-0.05	-0.07
TCGA-2J-AAB1	False	True	-0.74	1.01	0.73	0.21	-0.08	-0.16	False	1.04	-0.74	-0.00	-0.08	-0.03
TCGA-HZ-7924	False	True	-0.79	-0.47	0.97	-0.32	0.09	-0.40	False	-0.88	-0.79	-0.04	-0.13	0.04
TCGA-3E-AAAY	False	True	-0.84	0.17	0.32	0.14	-0.32	0.17	False	0.44	-0.84	-0.06	-0.07	-0.00
TCGA-IB-AAUW	False	True	-0.86	-0.02	0.64	-0.20	-0.22	0.70	False	-0.22	-0.86	-0.11	-0.03	0.02
TCGA-IB-AAUU	False	True	-0.88	-0.31	0.06	-0.33	-0.30	-0.56	False	0.14	-0.88	-0.02	-0.09	-0.03
TCGA-FB-A4P6	False	True	-1.01	-0.34	0.13	-0.09	0.00	0.67	False	0.51	-1.01	-0.11	-0.03	-0.00
TCGA-IB-7652	False	True	-1.02	-0.17	0.34	-0.21	0.62	-0.82	False	-0.35	-1.02	-0.14	0.02	-0.02
TCGA-S4-A8RM	False	True	-1.04	-0.57	0.15	-0.52	-0.46	-0.12	False	-0.61	-1.04	-0.04	-0.12	0.00
TCGA-HZ-A4BK	False	True	-1.07	-0.08	0.05	0.12	0.46	0.59	False	1.10	-1.07	-0.06	-0.08	-0.03
TCGA-FB-AAPY	False	True	-1.16	0.13	0.11	0.31	-0.53	0.31	False	1.27	-1.16	-0.07	-0.11	0.01
TCGA-FB-A78T	False	True	-1.31	-0.34	0.21	-0.41	-0.92	-0.62	False	0.09	-1.31	-0.02	-0.17	-0.01
TCGA-2J-AABF	False	True	-1.62	0.85	0.02	0.32	0.21	0.23	False	0.19	-1.62	-0.08	-0.12	-0.06
TCGA-HZ-A49G	False	True	-1.80	-0.07	0.13	0.22	-0.12	0.39	False	0.89	-1.80	-0.20	0.00	-0.07
