# Supplementary material for: Metabolic reprogramming shapes the immune microenvironment in pancreatic adenocarcinoma: prognostic implications and therapeutic targets
Source: Front Immunol. 2025 Mar 21;16:1555287. doi: 10.3389/fimmu.2025.1555287 (PMC11968369; doi:10.3389/fimmu.2025.1555287)
Supplement: Supplementary file 11 [file Table9.csv]

Patient	No benefits	Responder	TIDE	IFNG	MSI Expr Sig	Merck18	CD274	CD8	CTL.flag	Dysfunction	Exclusion	MDSC	CAF	TAM M2
DO33472	False	False	2.20	-0.39	0.04	-0.13	0.07	-0.77	False	1.39	2.20	0.10	0.24	-0.01
DO34600	False	False	2.02	-0.16	0.31	-0.17	-0.71	-0.49	False	0.64	2.02	0.05	0.28	-0.04
DO49204	False	False	1.98	0.17	0.88	0.19	0.61	-0.09	False	-0.90	1.98	0.21	0.07	0.00
DO33376	False	False	1.83	-0.31	0.35	-0.19	-0.67	-0.41	False	-0.06	1.83	-0.03	0.30	-0.00
DO34945	False	False	1.67	-0.33	0.51	-0.07	0.94	-0.42	False	-0.47	1.67	0.00	0.19	0.05
DO33091	False	False	1.59	-0.49	0.66	-0.67	-1.07	-0.87	False	-0.78	1.59	0.22	-0.05	0.05
DO33480	False	False	1.59	-0.29	0.27	-0.02	-0.71	1.33	False	1.70	1.59	-0.05	0.26	0.03
DO34905	False	False	1.57	0.52	0.96	0.10	-0.13	-0.67	False	-0.71	1.57	0.14	0.10	-0.02
DO49105	False	False	1.51	-0.55	0.19	-0.77	-1.08	-0.88	False	-0.29	1.51	0.15	0.01	0.06
DO33528	False	False	1.41	-0.45	0.32	-0.38	1.49	-0.78	False	-0.98	1.41	0.22	-0.06	0.03
DO49170	False	False	1.26	0.18	0.31	0.16	-0.17	-0.11	False	0.23	1.26	-0.10	0.31	-0.02
DO34376	False	False	1.13	-0.39	1.00	-0.28	2.95	-0.81	False	-1.85	1.13	0.20	-0.09	0.04
DO49078	False	False	1.10	0.70	0.07	1.34	-0.43	3.55	True	1.10	-1.21	-0.15	-0.01	-0.00
DO49185	False	False	1.04	-0.21	0.59	0.02	-0.46	0.09	False	-0.63	1.04	0.03	0.12	-0.00
DO49129	False	False	0.97	-0.23	0.80	-0.17	-0.46	-0.02	False	-0.76	0.97	-0.02	0.16	-0.00
DO33256	False	False	0.89	-0.57	0.58	-0.78	-0.28	-0.87	False	-0.09	0.89	0.18	-0.10	0.03
DO33368	False	False	0.89	0.30	0.74	0.10	0.27	-0.16	False	-1.50	0.89	0.13	-0.04	0.02
DO33632	False	False	0.83	-0.59	0.37	-0.47	2.74	-0.88	False	-0.30	0.83	0.16	-0.08	0.04
DO33512	False	False	0.80	-0.43	0.61	-0.44	0.46	0.21	False	-0.08	0.80	0.10	0.02	-0.01
DO34728	False	False	0.78	0.25	0.85	0.42	0.56	-0.29	False	0.07	0.78	-0.06	0.23	-0.06
DO49079	False	False	0.75	-0.02	0.47	0.53	4.97	-0.38	False	-0.14	0.75	0.09	0.07	-0.05
DO49183	False	False	0.71	-0.24	0.27	-0.24	0.08	-0.57	False	-0.34	0.71	0.04	0.06	0.00
DO49130	False	False	0.70	0.17	0.43	-0.05	0.17	-0.13	False	-1.59	0.70	0.05	0.04	0.02
DO49181	False	False	0.65	-0.44	0.60	-0.38	-0.61	-0.14	False	0.08	0.65	-0.04	0.10	0.05
DO49166	False	False	0.63	-0.25	0.61	-0.20	-0.55	-0.23	False	-0.16	0.63	-0.02	0.12	-0.01
DO33336	False	False	0.62	-0.39	0.22	-0.22	-0.75	-0.17	False	0.68	0.62	0.03	0.06	0.01
DO32900	False	False	0.59	-0.11	0.44	0.06	-0.74	0.62	False	-0.05	0.59	-0.04	0.07	0.05
DO34432	False	False	0.56	0.19	0.09	0.29	-0.60	-0.10	False	1.31	0.56	-0.08	0.16	-0.00
DO33656	False	False	0.51	-0.64	0.05	-0.95	-1.14	-0.88	False	0.91	0.51	0.11	-0.03	-0.00
DO49168	False	False	0.50	0.47	0.41	0.95	0.42	1.97	True	0.50	-1.85	-0.15	-0.04	-0.07
DO33400	False	False	0.46	-0.36	0.39	-0.45	-0.48	-0.64	False	-0.60	0.46	0.09	-0.09	0.06
DO33600	False	False	0.43	0.19	0.11	-0.09	-0.40	-0.11	False	1.34	0.43	-0.02	0.11	-0.02
DO49199	False	False	0.41	-0.27	0.08	0.01	0.26	-0.54	False	1.29	0.41	-0.07	0.16	-0.02
DO34608	False	False	0.40	0.07	0.21	-0.04	-0.10	-0.28	False	-0.27	0.40	0.05	-0.00	0.01
DO32936	False	False	0.36	-0.42	0.99	-0.24	0.36	-0.88	False	-0.84	0.36	0.15	-0.10	-0.02
DO49164	False	False	0.35	-0.06	0.74	-0.16	-0.58	-0.32	False	-0.57	0.35	-0.09	0.09	0.05
DO32863	False	False	0.32	0.46	0.40	0.34	-0.11	0.14	False	-0.09	0.32	-0.15	0.19	0.00
DO34656	False	False	0.31	-0.24	0.94	-0.11	-0.71	-0.38	False	0.26	0.31	-0.05	0.05	0.05
DO33552	False	False	0.31	-0.29	0.14	-0.38	-0.90	-0.60	False	0.32	0.31	0.06	-0.01	-0.01
DO32878	False	False	0.29	-0.46	0.35	-0.54	-0.74	-0.73	False	0.08	0.29	0.04	0.00	-0.01
DO49113	False	False	0.26	-0.23	0.30	-0.18	0.01	-0.57	False	-0.86	0.26	0.03	0.01	0.00
DO33984	False	False	0.25	0.85	0.16	1.19	-0.09	1.07	True	0.25	-1.08	-0.12	-0.04	-0.00
DO49076	False	False	0.24	2.68	0.68	1.70	0.68	3.95	True	0.24	-1.38	-0.12	-0.08	0.00
DO49135	False	False	0.17	-0.34	0.26	-0.44	-0.88	-0.42	False	-0.43	0.17	-0.04	0.04	0.03
DO34264	False	False	0.16	-0.21	0.71	-0.31	-0.92	-0.40	False	0.36	0.16	-0.01	-0.00	0.04
DO34312	False	False	0.15	-0.18	0.64	-0.30	0.13	-0.54	False	-0.49	0.15	-0.01	0.08	-0.05
DO34961	False	False	0.14	-0.42	0.86	-0.52	-0.30	-0.83	False	-1.20	0.14	0.06	-0.08	0.04
DO34240	False	False	0.07	-0.38	0.23	-0.28	-0.63	-0.57	False	0.83	0.07	-0.04	0.15	-0.10
DO34504	False	False	0.05	-0.14	0.34	-0.16	-0.67	-0.11	False	-0.28	0.05	-0.04	0.02	0.02
DO32875	False	False	0.04	1.10	0.31	0.99	0.54	1.69	True	0.04	0.15	0.05	0.00	-0.04
DO32829	False	False	0.00	0.95	0.87	0.51	-0.62	0.37	True	0.00	-0.74	-0.08	-0.03	0.00
DO34785	False	True	-0.00	-0.22	0.90	-0.16	-0.81	0.35	False	-0.85	-0.00	0.02	-0.07	0.05
DO34801	False	True	-0.03	-0.39	0.98	-0.20	-0.43	-0.41	False	0.59	-0.03	-0.01	-0.02	0.03
DO34793	False	True	-0.03	-0.21	0.57	-0.16	-0.89	0.16	False	0.16	-0.03	-0.08	0.08	0.00
DO34696	False	True	-0.10	2.87	0.81	1.43	1.12	1.91	True	-0.10	-0.35	-0.00	0.00	-0.06
DO34849	False	True	-0.11	-0.14	0.37	-0.11	0.46	1.22	False	0.08	-0.11	-0.04	0.02	0.01
DO49080	False	True	-0.14	0.40	0.78	0.06	0.32	-0.68	False	-0.33	-0.14	0.01	0.05	-0.08
DO34448	False	True	-0.14	-0.13	0.40	0.01	-0.67	-0.47	False	0.32	-0.14	-0.17	0.17	-0.01
DO34680	False	True	-0.17	-0.27	0.79	-0.22	-0.42	1.47	False	-0.37	-0.17	0.03	-0.04	-0.01
DO33488	False	True	-0.17	-0.31	0.83	-0.07	0.17	-0.19	False	-0.72	-0.17	0.01	-0.05	0.01
DO34640	False	True	-0.19	0.34	0.31	0.58	1.51	1.51	True	-0.19	-0.19	0.05	-0.06	-0.03
DO34817	False	True	-0.21	0.69	0.87	0.94	0.69	1.84	True	-0.21	-1.45	-0.07	-0.14	-0.00
DO49127	False	True	-0.34	-0.20	0.88	-0.05	-0.32	0.25	False	0.04	-0.34	-0.17	0.06	0.07
DO49138	False	True	-0.40	-0.17	0.17	0.05	-0.03	-0.09	False	-0.55	-0.40	-0.08	0.06	-0.03
DO34736	False	True	-0.43	3.06	0.93	1.50	0.45	1.31	True	-0.43	-1.95	-0.05	-0.15	-0.09
DO34288	False	True	-0.44	-0.18	0.63	-0.20	-0.18	-0.28	False	0.67	-0.44	0.00	-0.07	-0.00
DO33168	False	True	-0.44	-0.52	0.06	-0.59	-0.05	-0.45	False	1.03	-0.44	-0.03	-0.02	-0.00
DO34336	False	True	-0.48	-0.57	0.62	0.28	0.17	-0.88	False	0.50	-0.48	-0.02	-0.05	0.02
DO49137	False	True	-0.49	0.01	0.59	0.19	-0.48	0.31	False	-0.21	-0.49	-0.10	-0.04	0.07
DO49074	False	True	-0.52	-0.56	0.03	-0.55	-1.01	0.48	False	0.32	-0.52	0.06	-0.13	0.00
DO49090	False	True	-0.59	-0.41	0.83	-0.60	-0.74	-0.78	False	-0.36	-0.59	-0.02	-0.10	0.02
DO33128	False	True	-0.60	1.03	0.42	1.21	3.40	0.56	True	-0.60	-0.22	-0.03	0.01	-0.03
DO33544	False	True	-0.60	0.11	0.47	0.02	-0.87	-0.19	False	1.67	-0.60	-0.05	0.00	-0.03
DO33392	False	True	-0.63	-0.44	0.18	-0.48	-0.84	-0.64	False	-0.13	-0.63	-0.04	-0.10	0.04
DO34809	False	True	-0.63	1.95	0.89	0.54	0.27	0.69	True	-0.63	-1.49	-0.02	-0.16	-0.04
DO49184	False	True	-0.71	-0.34	0.05	-0.18	0.28	-0.14	False	0.71	-0.71	-0.06	-0.04	0.00
DO34616	False	True	-0.78	-0.13	0.74	-0.08	-0.94	-0.87	False	-0.35	-0.78	-0.01	-0.13	0.02
DO49193	False	True	-0.79	-0.16	0.68	-0.21	-0.53	-0.18	False	-0.82	-0.79	-0.04	-0.10	0.02
DO49178	False	True	-0.79	0.27	0.81	0.50	0.79	-0.03	False	-0.10	-0.79	-0.02	-0.04	-0.06
DO49087	False	True	-0.82	-0.49	0.24	-0.41	-0.42	-0.72	False	-0.31	-0.82	-0.01	-0.11	0.01
DO49198	False	True	-0.82	-0.47	0.07	-0.28	1.14	0.33	False	0.95	-0.82	-0.03	-0.06	-0.02
DO33344	False	True	-0.89	-0.09	0.20	-0.07	-0.28	0.05	False	-0.01	-0.89	-0.05	-0.03	-0.05
DO49133	False	True	-0.95	-0.15	0.97	0.29	0.26	0.05	False	-0.16	-0.95	-0.11	-0.09	0.06
DO34720	False	True	-1.01	0.31	0.11	0.21	0.83	0.42	False	-0.44	-1.01	-0.08	-0.05	-0.02
DO34368	False	True	-1.02	-0.39	0.36	-0.01	-0.47	-0.07	False	1.75	-1.02	-0.03	-0.06	-0.06
DO33408	False	True	-1.16	-0.01	0.53	0.13	-0.18	-0.24	False	1.88	-1.16	-0.22	0.08	-0.03
DO49172	False	True	-1.19	-0.52	0.21	-0.52	-0.48	-0.72	False	0.84	-1.19	-0.07	-0.10	-0.00
DO32860	False	True	-1.19	-0.03	0.62	0.31	-0.22	0.49	False	-0.17	-1.19	-0.19	0.06	-0.03
DO49175	False	True	-1.30	-0.55	0.10	-0.76	-0.69	-0.77	False	0.77	-1.30	-0.04	-0.13	-0.02
DO32887	False	True	-1.47	-0.41	0.17	-0.30	-0.59	-0.72	False	1.03	-1.47	-0.05	-0.13	-0.03
DO49201	False	True	-1.52	-0.35	0.39	-0.16	1.67	0.10	False	0.41	-1.52	-0.06	-0.10	-0.05
