# Supplementary material for: Metabolic reprogramming shapes the immune microenvironment in pancreatic adenocarcinoma: prognostic implications and therapeutic targets
Source: Front Immunol. 2025 Mar 21;16:1555287. doi: 10.3389/fimmu.2025.1555287 (PMC11968369; doi:10.3389/fimmu.2025.1555287)
Supplement: Supplementary file 12 [file Table10.csv]

Patient	No benefits	Responder	TIDE	IFNG	MSI Expr Sig	Merck18	CD274	CD8	CTL.flag	Dysfunction	Exclusion	MDSC	CAF	TAM M2
GSM1527167	False	False	2.53	0.75	0.60	0.22	-0.06	-0.55	False	-0.23	2.53	0.14	0.24	-0.00
GSM1527117	False	False	2.25	-0.97	0.24	-0.57	-1.29	-0.31	False	0.96	2.25	0.10	0.20	0.04
GSM1527171	False	False	2.23	2.54	0.70	2.04	1.93	2.56	True	2.23	-2.28	-0.09	-0.17	-0.08
GSM1527173	False	False	1.89	0.04	0.70	-0.08	1.42	-0.51	False	-1.46	1.89	0.19	0.10	-0.01
GSM1527191	False	False	1.81	-0.31	0.21	0.58	-1.06	1.43	True	1.81	0.44	-0.07	0.12	0.02
GSM1527204	False	False	1.56	0.44	0.54	-0.03	-0.82	-0.65	False	-0.59	1.56	0.08	0.14	0.01
GSM1527183	False	False	1.48	0.41	0.31	-0.06	2.36	-0.36	False	0.30	1.48	0.07	0.23	-0.08
GSM1527155	False	False	1.43	0.71	0.35	0.66	0.36	0.33	True	1.43	-1.25	-0.06	-0.12	-0.01
GSM1527225	False	False	1.40	-0.79	0.32	-0.34	-0.83	0.20	False	-0.39	1.40	0.03	0.16	0.03
GSM1527202	False	False	1.32	-0.34	0.26	-0.41	-0.52	-0.13	False	-0.12	1.32	0.02	0.18	0.01
GSM1527135	False	False	1.32	0.35	0.52	0.56	-0.57	0.32	True	1.32	-0.47	-0.08	0.01	-0.00
GSM1527198	False	False	1.27	-0.70	0.40	-0.31	-0.17	-1.54	False	-1.07	1.27	0.14	0.07	-0.02
GSM1527113	True	False	1.22	-1.05	0.85	-0.82	-0.64	-0.73	False	-1.08	1.22	0.13	-0.01	0.07
GSM1527177	False	False	1.21	-0.72	0.30	-0.41	-1.22	-0.04	False	-1.41	1.21	0.01	0.10	0.08
GSM1527227	False	False	1.03	-0.43	0.97	-0.32	-0.92	0.53	True	1.03	-0.87	-0.02	-0.17	0.06
GSM1527220	False	False	0.93	0.46	0.70	-0.39	-0.55	-1.28	False	-1.91	0.93	0.07	0.10	-0.03
GSM1527109	False	False	0.93	-1.73	0.02	-1.35	-1.97	0.78	False	0.12	0.93	0.19	-0.09	0.04
GSM1527115	False	False	0.92	-0.66	0.62	-0.59	-0.37	-0.56	False	-0.88	0.92	0.03	0.08	0.03
GSM1527131	False	False	0.88	-1.32	0.15	-0.66	0.15	-0.68	False	0.56	0.88	0.07	0.09	-0.02
GSM1527107	False	False	0.85	-0.12	0.07	-0.22	2.73	-0.73	False	-0.69	0.85	0.14	0.03	-0.04
GSM1527189	False	False	0.82	0.01	0.15	-0.13	0.04	-0.01	False	-1.16	0.82	0.02	0.07	0.03
GSM1527212	False	False	0.77	0.07	0.13	0.57	-0.05	1.14	True	0.77	1.52	-0.04	0.31	-0.03
GSM1527141	False	False	0.77	-0.13	0.14	-0.03	-0.55	-0.26	False	1.18	0.77	-0.01	0.09	0.03
GSM1527218	False	False	0.71	0.48	0.39	-0.16	-0.40	-0.51	False	-1.35	0.71	0.17	-0.05	-0.03
GSM1527230	False	False	0.68	0.03	0.80	0.30	0.02	0.18	False	-0.51	0.68	-0.09	0.17	0.02
GSM1527163	False	False	0.64	-0.08	0.50	0.06	0.66	-0.21	False	-0.05	0.64	0.08	0.01	-0.00
GSM1527207	False	False	0.56	0.23	0.59	-0.24	-0.18	0.43	False	-0.54	0.56	0.07	-0.01	0.01
GSM1527165	False	False	0.31	-0.04	0.76	0.46	0.26	0.61	False	0.99	0.31	0.01	0.03	0.01
GSM1527143	False	False	0.25	2.06	0.47	1.20	0.80	0.69	True	0.25	-0.94	0.02	-0.13	-0.04
GSM1527223	False	False	0.25	-0.37	0.61	-0.04	-0.19	0.19	False	-0.66	0.25	-0.02	0.03	0.04
GSM1527200	False	False	0.25	0.24	0.53	0.93	0.14	1.39	True	0.25	-1.12	-0.12	-0.00	-0.04
GSM1527219	False	False	0.21	1.49	0.59	0.99	0.70	3.08	True	0.21	-0.37	-0.08	0.07	-0.05
GSM1527151	False	False	0.17	-0.03	0.56	-0.12	0.47	-1.02	False	-0.17	0.17	-0.08	0.06	0.05
GSM1527187	False	False	0.10	-0.63	0.38	-0.54	0.05	-1.10	False	-0.32	0.10	0.06	-0.01	-0.04
GSM1527105	False	False	0.06	-0.52	0.29	-0.32	-1.36	-1.09	False	0.82	0.06	0.03	-0.05	0.03
GSM1527199	False	False	0.05	0.40	0.24	-0.17	-0.50	-0.01	False	-1.01	0.05	-0.07	0.11	-0.03
GSM1527157	False	False	0.02	0.75	0.30	0.49	0.51	-0.65	False	0.46	0.02	-0.01	0.03	-0.02
GSM1527210	False	True	-0.07	1.06	0.61	0.34	0.53	-0.73	False	-1.47	-0.07	0.02	-0.01	-0.03
GSM1527119	False	True	-0.08	-0.71	0.63	-0.78	1.28	-0.76	False	-0.98	-0.08	0.10	-0.06	-0.06
GSM1527209	False	True	-0.17	0.53	0.87	-0.17	1.25	-0.55	False	-1.64	-0.17	-0.01	-0.01	-0.01
GSM1527129	False	True	-0.18	0.16	0.48	0.36	0.02	0.67	False	0.79	-0.18	-0.03	0.00	0.01
GSM1527121	False	True	-0.23	-0.53	0.44	-0.29	-0.37	-0.95	False	-1.29	-0.23	0.06	-0.14	0.03
GSM1527193	False	True	-0.25	-0.28	0.42	-0.10	-1.08	-0.69	False	0.30	-0.25	-0.01	-0.07	0.03
GSM1527234	False	True	-0.25	-1.03	0.42	-0.49	-1.30	-0.11	False	1.35	-0.25	0.01	-0.08	0.03
GSM1527169	False	True	-0.28	0.51	0.86	0.35	-0.34	0.02	False	0.15	-0.28	0.04	-0.10	0.02
GSM1527147	False	True	-0.28	0.19	0.22	0.34	-0.18	0.72	False	1.19	-0.28	-0.14	0.10	0.01
GSM1527111	False	True	-0.29	-0.17	0.71	0.10	1.02	0.21	False	1.25	-0.29	-0.07	0.08	-0.05
GSM1527179	False	True	-0.31	-0.59	0.80	-0.45	-0.42	-0.42	False	-0.90	-0.31	-0.03	-0.05	0.03
GSM1527232	False	True	-0.31	-0.37	0.11	0.02	-0.33	0.04	False	-0.05	-0.31	-0.08	0.08	-0.04
GSM1527215	False	True	-0.38	-0.92	0.68	-0.46	-0.15	-0.77	False	0.45	-0.38	-0.04	0.00	-0.01
GSM1527159	False	True	-0.40	2.02	0.60	1.38	1.54	1.17	True	-0.40	0.47	0.05	0.08	-0.07
GSM1527213	False	True	-0.47	0.63	0.57	0.47	0.65	-0.46	False	-0.76	-0.47	0.01	-0.07	-0.01
GSM1527216	False	True	-0.53	0.12	0.77	-0.53	-1.27	0.12	False	-0.50	-0.53	-0.05	-0.07	0.03
GSM1527228	False	True	-0.59	-0.37	0.55	0.08	-1.34	1.22	False	0.07	-0.59	-0.07	-0.06	0.05
GSM1527125	False	True	-0.66	-0.03	0.77	0.14	0.64	0.56	False	-0.24	-0.66	-0.00	-0.12	0.01
GSM1527139	False	True	-0.70	-1.33	0.96	-1.07	-1.23	0.28	False	-0.39	-0.70	-0.03	-0.14	0.06
GSM1527205	False	True	-0.73	0.07	0.62	-0.37	-0.71	-1.27	False	-0.64	-0.73	-0.10	-0.03	0.02
GSM1527133	False	True	-0.74	0.83	0.42	0.24	2.17	-0.62	False	-1.50	-0.74	-0.00	-0.10	-0.01
GSM1527145	False	True	-0.75	-0.09	0.84	0.73	1.79	-0.18	False	0.14	-0.75	-0.11	-0.05	0.04
GSM1527153	False	True	-0.77	-0.47	0.58	-0.67	0.30	-0.86	False	0.41	-0.77	0.06	-0.15	-0.03
GSM1527137	False	True	-0.79	-0.66	0.92	-0.54	-0.99	0.53	False	-0.02	-0.79	-0.04	-0.14	0.06
GSM1527181	False	True	-0.84	-0.50	0.68	-0.46	-0.46	-0.65	False	0.41	-0.84	-0.12	-0.01	0.00
GSM1527185	False	True	-0.92	-0.07	0.97	-0.52	0.00	1.29	False	0.65	-0.92	-0.03	-0.16	0.05
GSM1527123	False	True	-0.93	0.63	0.26	0.48	0.91	-0.33	False	-0.25	-0.93	-0.04	-0.05	-0.06
GSM1527161	False	True	-1.05	0.83	0.08	0.71	-0.27	1.74	False	2.00	-1.05	-0.16	0.07	-0.06
GSM1527149	False	True	-1.08	0.48	0.69	0.73	0.32	0.11	False	-0.05	-1.08	-0.18	0.01	0.00
GSM1527175	False	True	-1.10	0.26	0.07	0.22	1.80	-0.54	False	1.58	-1.10	-0.12	0.05	-0.09
GSM1527196	False	True	-1.13	-0.52	0.14	-0.22	-1.07	0.41	False	1.76	-1.13	-0.01	-0.18	0.02
GSM1527127	False	True	-1.54	-0.20	0.58	-0.33	-1.14	-0.13	False	-0.53	-1.54	-0.06	-0.18	0.00
