# Supplementary material for: Metabolic reprogramming shapes the immune microenvironment in pancreatic adenocarcinoma: prognostic implications and therapeutic targets
Source: Front Immunol. 2025 Mar 21;16:1555287. doi: 10.3389/fimmu.2025.1555287 (PMC11968369; doi:10.3389/fimmu.2025.1555287)
Supplement: Supplementary file 13 [file Table11.csv]

Patient	No benefits	Responder	TIDE	IFNG	MSI Expr Sig	Merck18	CD274	CD8	CTL.flag	Dysfunction	Exclusion	MDSC	CAF	TAM M2
GSM536475	False	False	0.26	1.71	0.14	1.19	0.27	-0.60	False	1.31	0.26	-0.15	0.24	-0.05
GSM536457	False	False	0.24	1.46	0.09	1.29	1.19	-0.95	False	1.41	0.24	-0.15	0.24	-0.05
GSM536911	False	False	0.16	1.42	0.33	0.93	0.40	-0.96	False	0.91	0.16	-0.15	0.24	-0.06
GSM536045	False	False	0.08	-0.15	0.53	-0.24	0.74	-0.19	False	-0.56	0.08	0.02	-0.03	0.03
GSM536488	False	True	-0.02	1.11	0.24	1.44	0.46	0.74	False	1.21	-0.02	-0.22	0.26	-0.03
GSM536452	False	True	-0.14	3.17	0.07	2.76	1.91	0.21	False	1.49	-0.14	-0.17	0.21	-0.06
GSM536447	False	True	-0.18	0.14	0.47	0.09	-0.40	0.06	False	0.36	-0.18	-0.04	0.02	-0.01
GSM536446	False	True	-0.18	0.11	0.46	0.03	-0.33	0.73	False	0.21	-0.18	-0.05	0.04	-0.02
GSM536445	False	True	-0.34	2.14	0.14	1.76	0.15	0.03	False	1.82	-0.34	-0.22	0.26	-0.08
GSM536459	False	True	-0.34	1.91	0.55	1.95	0.09	-0.07	False	1.31	-0.34	-0.19	0.21	-0.06
GSM536892	False	True	-0.35	1.63	0.31	1.65	0.60	-0.16	False	1.46	-0.35	-0.14	0.18	-0.09
GSM536900	False	True	-0.37	0.94	0.22	1.43	0.71	-0.65	False	1.67	-0.37	-0.20	0.20	-0.04
GSM536918	False	True	-0.43	3.54	0.23	2.88	0.67	0.55	False	1.80	-0.43	-0.24	0.25	-0.06
GSM536931	False	True	-0.44	0.85	0.20	1.25	0.70	-0.49	False	1.30	-0.44	-0.19	0.19	-0.06
GSM536886	False	True	-0.46	3.35	0.18	2.19	0.81	-0.29	False	1.47	-0.46	-0.16	0.18	-0.07
GSM536046	False	True	-0.47	2.43	0.53	1.74	0.53	0.71	False	1.49	-0.47	-0.22	0.23	-0.06
GSM536453	False	True	-0.48	1.37	0.16	1.04	0.28	-0.42	False	1.58	-0.48	-0.18	0.17	-0.05
GSM536921	False	True	-0.51	2.54	0.48	1.58	1.14	-0.10	False	0.98	-0.51	-0.16	0.18	-0.09
GSM536924	False	True	-0.52	2.97	0.21	2.28	0.47	0.12	False	1.74	-0.52	-0.20	0.20	-0.07
GSM536449	False	True	-0.58	2.44	0.15	2.02	0.24	0.76	False	1.76	-0.58	-0.25	0.24	-0.06
GSM536461	False	True	-0.58	1.97	0.14	2.12	1.34	0.60	False	1.92	-0.58	-0.22	0.22	-0.08
GSM536937	False	True	-0.59	2.00	0.21	1.57	0.80	-0.78	False	1.10	-0.59	-0.23	0.21	-0.06
GSM536456	False	True	-0.60	1.75	0.19	1.17	0.13	-1.40	False	1.43	-0.60	-0.17	0.14	-0.05
GSM536490	False	True	-0.61	1.98	0.20	1.89	0.32	0.54	False	1.88	-0.61	-0.24	0.22	-0.05
GSM536454	False	True	-0.64	2.29	0.06	2.41	1.21	1.30	False	2.02	-0.64	-0.20	0.19	-0.08
GSM536899	False	True	-0.68	2.48	0.21	2.00	0.59	0.29	False	1.59	-0.68	-0.23	0.21	-0.07
GSM536468	False	True	-0.69	1.50	0.09	1.69	0.61	-0.30	False	1.68	-0.69	-0.16	0.12	-0.05
GSM536936	False	True	-0.69	1.16	0.06	1.49	-0.01	-0.77	False	1.95	-0.69	-0.20	0.14	-0.03
GSM536042	False	True	-0.70	1.03	0.17	1.33	0.53	-0.39	False	1.54	-0.70	-0.17	0.11	-0.04
GSM536482	False	True	-0.70	1.99	0.22	2.12	1.10	0.01	False	1.73	-0.70	-0.20	0.20	-0.09
GSM536044	False	True	-0.73	2.01	0.10	1.75	0.46	-0.08	False	1.72	-0.73	-0.22	0.19	-0.07
GSM536904	False	True	-0.73	2.79	0.17	2.38	0.58	0.89	False	1.86	-0.73	-0.25	0.21	-0.06
GSM536464	False	True	-0.74	2.63	0.26	2.17	1.46	0.34	False	1.49	-0.74	-0.23	0.21	-0.08
GSM536463	False	True	-0.75	2.71	0.24	2.05	0.79	0.09	False	1.50	-0.75	-0.24	0.22	-0.09
GSM536890	False	True	-0.75	1.86	0.18	1.54	0.66	-0.40	False	1.39	-0.75	-0.21	0.17	-0.06
GSM536035	False	True	-0.78	1.82	0.16	1.75	0.70	0.77	False	1.47	-0.78	-0.20	0.18	-0.09
GSM536909	False	True	-0.78	1.39	0.15	1.28	0.33	-0.97	False	1.07	-0.78	-0.18	0.12	-0.04
GSM536907	False	True	-0.78	1.75	0.22	1.27	-0.30	0.14	False	1.23	-0.78	-0.16	0.09	-0.04
GSM536943	False	True	-0.79	1.68	0.24	1.60	0.25	-0.59	False	1.10	-0.79	-0.21	0.17	-0.06
GSM536905	False	True	-0.79	1.66	0.20	1.39	0.31	-1.13	False	1.01	-0.79	-0.15	0.11	-0.07
GSM536486	False	True	-0.82	2.09	0.14	1.72	0.07	-0.10	False	1.56	-0.82	-0.24	0.17	-0.04
GSM536920	False	True	-0.84	1.55	0.33	1.15	0.20	-0.14	False	1.26	-0.84	-0.19	0.16	-0.08
GSM536917	False	True	-0.85	2.67	0.52	1.95	0.56	-0.30	False	0.91	-0.85	-0.19	0.13	-0.05
GSM536895	False	True	-0.86	2.66	0.15	2.23	0.67	0.78	False	1.61	-0.86	-0.27	0.24	-0.08
GSM536898	False	True	-0.87	2.04	0.38	1.66	0.49	-0.03	False	0.97	-0.87	-0.20	0.10	-0.02
GSM536945	False	True	-0.87	1.54	0.28	1.35	0.84	-0.62	False	0.94	-0.87	-0.21	0.16	-0.07
GSM536940	False	True	-0.88	1.61	0.17	1.71	0.16	0.43	False	1.46	-0.88	-0.25	0.18	-0.05
GSM536882	False	True	-0.89	1.30	0.26	1.19	0.47	-0.48	False	1.50	-0.89	-0.22	0.13	-0.03
GSM536443	False	True	-0.90	1.52	0.15	1.15	0.47	-0.44	False	1.69	-0.90	-0.19	0.13	-0.06
GSM536930	False	True	-0.91	2.23	0.13	1.70	0.56	-0.14	False	1.39	-0.91	-0.19	0.16	-0.09
GSM536933	False	True	-0.91	3.42	0.37	2.59	1.52	0.37	False	1.22	-0.91	-0.14	0.14	-0.13
GSM536947	False	True	-0.93	1.40	0.18	1.43	1.00	-1.05	False	1.48	-0.93	-0.24	0.17	-0.06
GSM536938	False	True	-0.94	2.85	0.23	2.09	0.81	0.16	False	1.26	-0.94	-0.22	0.16	-0.07
GSM536485	False	True	-0.94	1.21	0.06	1.16	0.51	-1.09	False	1.66	-0.94	-0.19	0.11	-0.05
GSM536884	False	True	-0.98	0.70	0.22	0.82	0.67	-0.40	False	1.22	-0.98	-0.15	0.05	-0.03
GSM536489	False	True	-1.02	1.16	0.50	1.10	0.65	-0.73	False	1.30	-1.02	-0.22	0.12	-0.04
GSM536470	False	True	-1.02	2.62	0.15	1.81	0.79	-0.32	False	1.40	-1.02	-0.16	0.12	-0.10
GSM536910	False	True	-1.02	2.37	0.25	1.98	0.29	0.51	False	1.68	-1.02	-0.25	0.17	-0.06
GSM536889	False	True	-1.02	0.74	0.21	0.94	1.41	-0.05	False	1.86	-1.02	-0.11	-0.00	-0.03
GSM536474	False	True	-1.03	2.62	0.15	2.19	0.49	0.63	False	1.73	-1.03	-0.21	0.15	-0.08
GSM536491	False	True	-1.04	0.44	0.14	0.46	0.02	-0.75	False	1.61	-1.04	-0.14	0.03	-0.03
GSM536479	False	True	-1.04	1.06	0.16	0.91	2.07	0.22	False	1.81	-1.04	-0.12	0.00	-0.03
GSM536448	False	True	-1.05	2.13	0.20	1.72	0.36	-0.08	False	1.59	-1.05	-0.21	0.15	-0.09
GSM536460	False	True	-1.08	1.91	0.12	1.78	0.66	-0.53	False	1.78	-1.08	-0.26	0.18	-0.07
GSM536949	False	True	-1.08	2.02	0.23	1.44	0.84	-0.56	False	1.44	-1.08	-0.19	0.12	-0.08
GSM536492	False	True	-1.09	1.69	0.42	1.45	0.62	-0.31	False	1.60	-1.09	-0.22	0.12	-0.05
GSM536897	False	True	-1.11	2.37	0.40	2.20	0.63	1.45	False	1.35	-1.11	-0.24	0.13	-0.04
GSM536928	False	True	-1.12	1.40	0.25	1.09	0.41	-0.34	False	1.45	-1.12	-0.23	0.12	-0.04
GSM536481	False	True	-1.12	2.47	0.12	2.19	0.60	0.62	False	1.65	-1.12	-0.25	0.15	-0.06
GSM536885	False	True	-1.13	0.88	0.14	0.78	0.28	-1.06	False	1.69	-1.13	-0.18	0.08	-0.05
GSM536467	False	True	-1.14	1.59	0.42	1.66	0.60	-0.11	False	1.61	-1.14	-0.25	0.17	-0.07
GSM536458	False	True	-1.14	2.76	0.13	2.23	0.40	0.30	False	1.71	-1.14	-0.23	0.13	-0.05
GSM536923	False	True	-1.15	2.03	0.45	1.84	0.72	0.28	False	1.45	-1.15	-0.21	0.08	-0.02
GSM536906	False	True	-1.15	1.84	0.08	1.13	0.61	-0.88	False	1.59	-1.15	-0.19	0.12	-0.08
GSM536484	False	True	-1.16	2.41	0.15	2.32	0.69	0.26	False	1.92	-1.16	-0.21	0.10	-0.05
GSM536032	False	True	-1.17	1.07	0.37	1.23	2.49	0.02	False	1.06	-1.17	-0.13	0.03	-0.07
GSM536896	False	True	-1.17	1.57	0.33	1.20	0.40	-0.38	False	1.87	-1.17	-0.22	0.11	-0.05
GSM536919	False	True	-1.18	0.62	0.25	0.48	0.41	-1.13	False	0.77	-1.18	-0.19	0.07	-0.03
GSM536893	False	True	-1.20	3.05	0.15	2.69	0.90	1.10	False	1.87	-1.20	-0.23	0.13	-0.05
GSM535948	False	True	-1.20	2.16	0.27	1.92	2.96	0.62	False	1.56	-1.20	-0.20	0.12	-0.09
GSM536036	False	True	-1.23	1.49	0.09	1.36	0.05	0.13	False	1.60	-1.23	-0.23	0.10	-0.04
GSM536466	False	True	-1.24	1.53	0.06	1.36	0.91	-1.00	False	1.69	-1.24	-0.16	0.03	-0.05
GSM536922	False	True	-1.25	0.85	0.51	0.77	1.29	0.10	False	1.28	-1.25	-0.22	0.08	-0.03
GSM536473	False	True	-1.26	2.84	0.11	2.29	0.51	0.50	False	1.79	-1.26	-0.25	0.14	-0.07
GSM536472	False	True	-1.27	2.52	0.10	2.13	1.07	0.39	False	1.79	-1.27	-0.24	0.15	-0.09
GSM536478	False	True	-1.27	2.06	0.09	1.34	-0.28	-1.42	False	1.29	-1.27	-0.15	0.03	-0.05
GSM536041	False	True	-1.30	0.65	0.47	0.84	0.57	-0.47	False	1.09	-1.30	-0.21	0.04	-0.01
GSM536927	False	True	-1.31	2.59	0.10	2.05	0.61	0.10	False	1.84	-1.31	-0.21	0.09	-0.06
GSM536944	False	True	-1.37	2.56	0.27	2.15	0.31	0.50	False	1.33	-1.37	-0.25	0.11	-0.05
GSM536469	False	True	-1.38	2.91	0.21	2.58	1.26	1.16	False	1.71	-1.38	-0.29	0.19	-0.09
GSM536908	False	True	-1.39	1.50	0.08	1.50	0.63	-1.45	False	1.69	-1.39	-0.17	0.06	-0.08
GSM536039	False	True	-1.39	1.39	0.18	1.23	0.12	-0.94	False	1.72	-1.39	-0.25	0.11	-0.05
GSM536450	False	True	-1.40	2.14	0.26	1.94	0.67	0.80	False	1.52	-1.40	-0.26	0.11	-0.04
GSM536480	False	True	-1.40	1.81	0.16	1.52	0.33	-0.40	False	1.72	-1.40	-0.21	0.06	-0.05
GSM536903	False	True	-1.41	2.46	0.28	2.10	1.52	0.40	False	1.59	-1.41	-0.25	0.16	-0.10
GSM536926	False	True	-1.41	2.12	0.62	1.53	0.57	0.43	False	1.42	-1.41	-0.23	0.08	-0.05
GSM535951	False	True	-1.42	0.75	0.16	0.92	2.94	-1.33	False	1.02	-1.42	-0.10	-0.02	-0.08
GSM536483	False	True	-1.42	2.43	0.20	1.37	-0.13	-0.21	False	1.86	-1.42	-0.18	0.05	-0.06
GSM536883	False	True	-1.42	3.58	0.18	3.03	0.49	1.58	False	2.00	-1.42	-0.25	0.13	-0.08
GSM535950	False	True	-1.42	2.11	0.27	1.98	4.08	-0.54	False	1.06	-1.42	-0.14	0.06	-0.11
GSM536033	False	True	-1.45	2.25	0.38	1.44	0.49	-0.08	False	1.29	-1.45	-0.22	0.08	-0.06
GSM536037	False	True	-1.46	1.39	0.19	1.21	0.64	-0.07	False	1.23	-1.46	-0.21	0.07	-0.06
GSM536935	False	True	-1.46	2.08	0.58	1.69	0.57	-0.78	False	1.01	-1.46	-0.21	0.05	-0.04
GSM536476	False	True	-1.47	3.09	0.13	2.43	0.48	0.37	False	1.61	-1.47	-0.21	0.08	-0.07
GSM536902	False	True	-1.48	2.77	0.46	2.32	0.39	1.15	False	1.33	-1.48	-0.27	0.11	-0.05
GSM536948	False	True	-1.48	2.30	0.53	1.82	0.96	0.40	False	1.10	-1.48	-0.25	0.07	-0.02
GSM536038	False	True	-1.49	4.33	0.29	2.93	1.31	0.06	False	1.45	-1.49	-0.23	0.13	-0.11
GSM536942	False	True	-1.50	3.15	0.11	2.78	0.97	0.72	False	2.04	-1.50	-0.29	0.15	-0.07
GSM536040	False	True	-1.51	0.26	0.45	0.48	0.83	-1.06	False	0.97	-1.51	-0.22	0.02	-0.01
GSM536487	False	True	-1.52	2.79	0.09	2.86	0.83	1.67	False	2.06	-1.52	-0.23	0.09	-0.07
GSM536462	False	True	-1.52	2.44	0.39	1.95	0.83	1.01	False	1.30	-1.52	-0.25	0.09	-0.05
GSM536941	False	True	-1.52	2.52	0.17	2.23	0.60	0.58	False	1.68	-1.52	-0.27	0.13	-0.07
GSM536451	False	True	-1.53	2.98	0.25	2.64	1.08	0.68	False	1.61	-1.53	-0.25	0.10	-0.06
GSM536043	False	True	-1.53	2.26	0.22	0.94	0.38	-0.97	False	1.47	-1.53	-0.14	0.03	-0.11
GSM536939	False	True	-1.55	2.82	0.29	2.07	1.00	-0.04	False	1.30	-1.55	-0.20	0.05	-0.07
GSM536929	False	True	-1.57	1.54	0.35	1.75	0.61	-0.19	False	1.94	-1.57	-0.23	0.03	-0.03
GSM536894	False	True	-1.59	2.84	0.36	2.10	1.62	0.27	False	1.33	-1.59	-0.23	0.09	-0.07
GSM536934	False	True	-1.61	3.07	0.32	2.64	0.64	1.27	False	1.76	-1.61	-0.28	0.12	-0.06
GSM536471	False	True	-1.64	2.87	0.18	2.15	1.07	0.74	False	1.47	-1.64	-0.23	0.09	-0.10
GSM536925	False	True	-1.68	3.08	0.16	2.21	0.69	-0.03	False	1.57	-1.68	-0.16	0.02	-0.10
GSM535949	False	True	-1.70	2.67	0.29	2.48	2.62	0.61	False	1.57	-1.70	-0.20	0.05	-0.08
GSM536444	False	True	-1.73	3.09	0.60	2.43	0.38	0.73	False	1.48	-1.73	-0.23	0.05	-0.06
GSM536887	False	True	-1.76	2.71	0.57	1.81	0.99	-1.11	False	1.03	-1.76	-0.16	-0.01	-0.08
GSM536477	False	True	-1.82	3.12	0.04	2.22	0.50	-0.50	False	1.71	-1.82	-0.20	0.01	-0.06
GSM536455	False	True	-1.91	3.80	0.10	2.67	0.94	0.83	False	1.73	-1.91	-0.23	0.05	-0.09
GSM536932	False	True	-2.11	2.76	0.43	1.91	0.82	0.06	False	0.99	-2.11	-0.23	0.01	-0.08
GSM536888	False	True	-2.19	3.27	0.21	2.90	1.14	0.98	False	2.13	-2.19	-0.24	0.02	-0.08
GSM536901	False	True	-2.21	0.68	0.61	0.62	0.57	-0.83	False	0.97	-2.21	-0.14	-0.13	-0.03
GSM536465	False	True	-2.42	3.78	0.06	2.96	0.60	1.29	False	2.28	-2.42	-0.27	-0.01	-0.07
GSM536946	False	True	-2.62	2.64	0.31	2.52	2.29	0.82	False	1.78	-2.62	-0.38	0.12	-0.12
GSM536891	False	True	-2.70	4.10	0.36	3.95	1.74	2.66	False	1.96	-2.70	-0.18	-0.09	-0.11
GSM536034	False	True	-3.42	2.86	0.21	2.61	1.03	2.43	False	2.33	-3.42	-0.34	-0.08	-0.07
